# Supplementary material for: Proteome Damage Inflicted by Ionizing Radiation: Advancing a Theme in the Research of Miroslav Radman
Source: Cells. 2021 Apr 20;10(4):954. doi: 10.3390/cells10040954 (PMC8074248; doi:10.3390/cells10040954)
Supplement: Supplementary file 1 [file cells-10-00954-s001.zip]

Archive with 12 entries (9 files):
- Supplemental files/
- Supplemental files/Supplemental Dataset 1 MG1655 3 kGy vs 0 Gy LFQ-MS.xlsx
- __MACOSX/
- __MACOSX/manuscript and supplemental files/
- __MACOSX/manuscript and supplemental files/._BruckbauerCellsFinal.docx
- __MACOSX/manuscript and supplemental files/._~$uckbauerCellsFinal.docx
- __MACOSX/manuscript and supplemental files/._GraphicalAbstract.png
- Supplemental files/Supplemental Dataset 4 D radiodurans 3 kGy vs 0 Gy LFQ-MS.xlsx
- Supplemental files/Figure S1.pdf
- __MACOSX/manuscript and supplemental files/._Figure S1.pdf
- Supplemental files/Supplemental Dataset 3 IR9-150-2 3 kGy vs 0 Gy LFQ-MS.xlsx
- Supplemental files/Supplemental Dataset 2 IR9-150-1 3 kGy vs 0 Gy LFQ-MS.xlsx
