# Supplementary material for: Proteome Damage Inflicted by Ionizing Radiation: Advancing a Theme in the Research of Miroslav Radman
Source: Cells. 2021 Apr 20;10(4):954. doi: 10.3390/cells10040954 (PMC8074248; doi:10.3390/cells10040954)
Supplement: Supplementary file 1 [file cells-10-00954-s001.zip › Supplemental files/Supplemental Dataset 4 D radiodurans 3 kGy vs 0 Gy LFQ-MS.xlsx]

## Sheet: Raw data
Checked	Confidence	Annotated Sequence	Modifications	Qvality PEP	Qvality q-value	# Protein Groups	# Proteins	# PSMs	Master Protein Accessions	Positions in Master Proteins	Modifications in Master Proteins	Master Protein Descriptions	# Missed Cleavages	Theo. MH+ [Da]	Abundance Ratio: (Sample) / (Control)	Abundance Ratio Adj. P-Value: (Sample) / (Control)	Abundances (Grouped): Control	Abundances (Grouped): Sample	Abundances (Grouped) CV [%]: Control	Abundances (Grouped) CV [%]: Sample	Quan Info	Found in Sample: [S51] F51: Control	Found in Sample: [S52] F52: Control	Found in Sample: [S53] F53: Control	Found in Sample: [S54] F54: Control	Found in Sample: [S55] F55: Control	Found in Sample: [S56] F56: Sample	Found in Sample: [S57] F57: Sample	Found in Sample: [S58] F58: Sample	Found in Sample: [S59] F59: Sample	Found in Sample: [S60] F60: Sample	Confidence (by Search Engine): Sequest HT	Percolator q-Value (by Search Engine): Sequest HT	Percolator PEP (by Search Engine): Sequest HT	XCorr (by Search Engine): Sequest HT	Top Apex RT [min]
FALSE	High	[R].AAAAEALAHSPR.[R]		4.52984e-05	0.000180344	1	1	21	Q9RRT0	Q9RRT0 [48-59]		Demethylmenaquinone methyltransferase OS=Deinococcus radiodurans (strain ATCC 13939 / DSM 20539 / JCM 16871 / LMG 4051 / NBRC 15346 / NCIMB 9279 / R1 / VKM B-1422) OX=243230 GN=menG PE=3 SV=1	0	1164.61	0.911	0.603243	620659	565634	12.73	15.28		High	High	High	High	High	High	High	High	High	High	High	6.496e-05	1.82e-06	2.77	17.7
FALSE	High	[R].LPYGVQADEADAQQALDFIQADREVTVNIK.[E]		6.3187e-06	0.000180344	1	1	8	Q9RYV5	Q9RYV5 [88-117]		NH(3)-dependent NAD(+) synthetase OS=Deinococcus radiodurans (strain ATCC 13939 / DSM 20539 / JCM 16871 / LMG 4051 / NBRC 15346 / NCIMB 9279 / R1 / VKM B-1422) OX=243230 GN=nadE PE=1 SV=1	1	3317.66	1.255	0.619115	510817	640921	22.68	21.32		High	High	High	High	High	Peak Found	Peak Found	High	High	Peak Found	High	6.569e-05	1.671e-07	4.86	65.06
FALSE	High	[R].LPYFQAHPEDLWTQPIENDPYGR.[R]		7.67188e-05	0.000180344	1	1	6	Q9RWQ4	Q9RWQ4 [40-62]		Arginine utilization protein RocB, putative OS=Deinococcus radiodurans (strain ATCC 13939 / DSM 20539 / JCM 16871 / LMG 4051 / NBRC 15346 / NCIMB 9279 / R1 / VKM B-1422) OX=243230 GN=DR_0612 PE=4 SV=1	0	2786.32	0.83	0.553651	509630	423161	10.16	15.44		Peak Found	High	Peak Found	High	High	Peak Found	Peak Found	High	High	High	High	7.043e-05	2.734e-06	4.36	58.84
FALSE	High	[R].LPVSTLAEVEALPAHAQAHLK.[V]		6.16389e-05	0.000180344	1	1	10	Q9RVE3	Q9RVE3 [99-119]		Alanine racemase OS=Deinococcus radiodurans (strain ATCC 13939 / DSM 20539 / JCM 16871 / LMG 4051 / NBRC 15346 / NCIMB 9279 / R1 / VKM B-1422) OX=243230 GN=alr PE=3 SV=2	0	2195.22	0.808	0.977164	309667	250276	36.43	22.25		High	High	High	High	High	High	High	High	High	High	High	6.546e-05	1.591e-06	2.85	45.91
FALSE	High	[R].LPVSELGTDALSR.[R]		0.000139763	0.000180344	1	1	10	Q9RU57	Q9RU57 [162-174]		Lipase, putative OS=Deinococcus radiodurans (strain ATCC 13939 / DSM 20539 / JCM 16871 / LMG 4051 / NBRC 15346 / NCIMB 9279 / R1 / VKM B-1422) OX=243230 GN=DR_1537 PE=4 SV=1	0	1357.73	0.769	0.605704	1.73364e+06	1.3333e+06	15.82	21.04		High	High	High	High	High	High	High	High	High	High	High	7.178e-05	4.058e-06	2.59	43.97
FALSE	High	[K].LPVLILQGENDGNIDPAYAK.[K]		1.07067e-06	0.000180344	1	1	13	Q9RZU0	Q9RZU0 [300-319]		Uncharacterized protein OS=Deinococcus radiodurans (strain ATCC 13939 / DSM 20539 / JCM 16871 / LMG 4051 / NBRC 15346 / NCIMB 9279 / R1 / VKM B-1422) OX=243230 GN=DR_B0023 PE=4 SV=1	0	2140.13	0.914	0.801681	783022	715690	24.15	18.28		High	High	High	High	High	High	High	High	High	High	High	7.556e-05	1.827e-08	2.63	58.07
FALSE	High	[K].LPTLSVNASSIGR.[T]		0.000101062	0.000180344	1	1	3	Q9RSZ2	Q9RSZ2 [41-53]		Uncharacterized protein OS=Deinococcus radiodurans (strain ATCC 13939 / DSM 20539 / JCM 16871 / LMG 4051 / NBRC 15346 / NCIMB 9279 / R1 / VKM B-1422) OX=243230 GN=DR_1977 PE=4 SV=1	0	1314.74	0.939	0.840804	230531	216572	39.42	41.15		High	Peak Found	Peak Found	High	Not Found	Peak Found	Peak Found	Peak Found	High	Peak Found	High	7.043e-05	3.755e-06	3.03	43.91
FALSE	High	[K].LPTIDTSPETVPADAEVTGAYGR.[M]		7.62412e-09	0.000180344	1	1	33	Q9RSI9	Q9RSI9 [52-74]		Phosphopentomutase OS=Deinococcus radiodurans (strain ATCC 13939 / DSM 20539 / JCM 16871 / LMG 4051 / NBRC 15346 / NCIMB 9279 / R1 / VKM B-1422) OX=243230 GN=deoB PE=3 SV=2	0	2360.16	1.034	0.591373	4.65563e+06	4.81333e+06	8.74	9.88		High	High	High	High	High	High	High	High	High	High	High	6.378e-05	6.304e-11	4.5	50.76
FALSE	High	[K].IPSVGHWAQLPAEGIISLKPDLVIGTADNFAAGK.[N]		1.59278e-06	0.000180344	1	1	11	Q9RZU7	Q9RZU7 [81-114]		Hemin ABC transporter, periplasmic hemin-binding protein, putative OS=Deinococcus radiodurans (strain ATCC 13939 / DSM 20539 / JCM 16871 / LMG 4051 / NBRC 15346 / NCIMB 9279 / R1 / VKM B-1422) OX=243230 GN=DR_B0014 PE=4 SV=1	0	3485.88	1.024	0.984438	2.70564e+06	2.77121e+06	7.28	21.03		High	High	High	High	High	High	High	High	High	High	High	6.546e-05	2.22e-08	5.65	67.24
FALSE	High	[K].LPSTSDAKPGGQQDSASETALLAAAISPTTASGGLQK.[A]	1xDeamidated [Q]	3.75937e-05	0.000180344	1	1	7	Q9RYQ0	Q9RYQ0 [536-572]		Catalase OS=Deinococcus radiodurans (strain ATCC 13939 / DSM 20539 / JCM 16871 / LMG 4051 / NBRC 15346 / NCIMB 9279 / R1 / VKM B-1422) OX=243230 GN=DR_A0259 PE=3 SV=1	0	3527.77							No Quan Values	High	Not Found	High	High	High	High	High	Not Found	High	Not Found	High	6.546e-05	8.929e-07	5.24
FALSE	High	[K].LPSTSDAKPGGQQDSASETALLAAAISPTTASGGLQK.[A]		2.92674e-07	0.000180344	1	1	17	Q9RYQ0	Q9RYQ0 [536-572]		Catalase OS=Deinococcus radiodurans (strain ATCC 13939 / DSM 20539 / JCM 16871 / LMG 4051 / NBRC 15346 / NCIMB 9279 / R1 / VKM B-1422) OX=243230 GN=DR_A0259 PE=3 SV=1	0	3526.79	1.046	0.607544	1.5354e+06	1.60566e+06	7.95	10.41		High	High	High	High	High	High	High	High	High	High	High	6.546e-05	3.068e-09	5.91	52.78
FALSE	High	[K].LPSGEIVLADEISPDTCR.[F]	1xCarbamidomethyl [C17]	3.35917e-07	0.000180344	1	1	12	Q9RXT0	Q9RXT0 [183-200]		Phosphoribosylaminoimidazole-succinocarboxamide synthase OS=Deinococcus radiodurans (strain ATCC 13939 / DSM 20539 / JCM 16871 / LMG 4051 / NBRC 15346 / NCIMB 9279 / R1 / VKM B-1422) OX=243230 GN=purC PE=3 SV=2	0	1971.97	1.094	0.977379	504851	552401	29.11	21.47		High	High	High	High	High	High	High	High	High	High	High	6.546e-05	3.602e-09	4.43	52.92
FALSE	High	[R].LPSGAGDVQVDASEPEPFATHQGLLAWVDGGYR.[F]	1xDeamidated [Q]	2.31257e-06	0.000180344	1	1	8	Q9RTZ4	Q9RTZ4 [193-225]		Uncharacterized protein OS=Deinococcus radiodurans (strain ATCC 13939 / DSM 20539 / JCM 16871 / LMG 4051 / NBRC 15346 / NCIMB 9279 / R1 / VKM B-1422) OX=243230 GN=DR_1603 PE=4 SV=1	0	3440.64	0.955		132604	126634				High	Not Found	High	High	High	Not Found	High	High	High	High	High	6.496e-05	6.415e-08	4.79	64.6
FALSE	High	[R].LPSGAGDVQVDASEPEPFATHQGLLAWVDGGYR.[F]		1.87311e-06	0.000180344	1	1	6	Q9RTZ4	Q9RTZ4 [193-225]		Uncharacterized protein OS=Deinococcus radiodurans (strain ATCC 13939 / DSM 20539 / JCM 16871 / LMG 4051 / NBRC 15346 / NCIMB 9279 / R1 / VKM B-1422) OX=243230 GN=DR_1603 PE=4 SV=1	0	3439.66	0.907	0.88244	166817	151361	39	35.2		High	High	High	Peak Found	High	High	Peak Found	Peak Found	High	Peak Found	High	6.496e-05	5.033e-08	4.71	64.57
FALSE	High	[R].LPLVVQLQDLDEDALIR.[I]		1.72727e-06	0.000180344	1	1	14	Q9RSZ6	Q9RSZ6 [293-309]		ATP-dependent Clp protease ATP-binding subunit ClpX OS=Deinococcus radiodurans (strain ATCC 13939 / DSM 20539 / JCM 16871 / LMG 4051 / NBRC 15346 / NCIMB 9279 / R1 / VKM B-1422) OX=243230 GN=clpX PE=3 SV=1	0	1950.09	1.163	0.512087	2.27494e+06	2.64545e+06	19.74	13.81		High	High	High	High	High	High	High	High	High	High	High	6.546e-05	2.73e-08	4.14	71.28
FALSE	High	[R].LPLVLADFGPLPSAQPGDWVAFR.[T]		4.7556e-05	0.000180344	1	1	6	Q9RW20	Q9RW20 [128-150]		Uncharacterized protein OS=Deinococcus radiodurans (strain ATCC 13939 / DSM 20539 / JCM 16871 / LMG 4051 / NBRC 15346 / NCIMB 9279 / R1 / VKM B-1422) OX=243230 GN=DR_0849 PE=4 SV=1	0	2466.32	1.046	0.505087	274959	287493	25.18	18.94		Peak Found	High	High	Peak Found	High	High	Peak Found	High	Peak Found	Peak Found	High	6.569e-05	1.672e-06	3.37	82.44
FALSE	High	[R].LPLVHSTAPAAAR.[T]		2.52825e-06	0.000180344	1	1	59	Q9RT14	Q9RT14 [484-496]		Extracellular solute-binding protein, family 5 OS=Deinococcus radiodurans (strain ATCC 13939 / DSM 20539 / JCM 16871 / LMG 4051 / NBRC 15346 / NCIMB 9279 / R1 / VKM B-1422) OX=243230 GN=DR_1955 PE=4 SV=1	0	1303.75	0.842	0.314283	6.25994e+06	5.26985e+06	11.95	12.29		High	High	High	High	High	High	High	High	High	High	High	6.378e-05	5.037e-08	3.05	24.42
FALSE	High	[R].IPLVHSQSVAAAR.[S]		4.87266e-05	0.000180344	1	1	13	Q9RYR2	Q9RYR2 [488-500]		Extracellular solute-binding protein, family 5 OS=Deinococcus radiodurans (strain ATCC 13939 / DSM 20539 / JCM 16871 / LMG 4051 / NBRC 15346 / NCIMB 9279 / R1 / VKM B-1422) OX=243230 GN=DR_A0246 PE=4 SV=1	0	1348.77	0.831	0.646879	704583	585672	30.83	27.93		High	High	High	High	High	High	High	High	High	High	High	6.378e-05	1.526e-06	2.59	24.65
FALSE	High	[R].IPIVHSQPLAAAR.[T]		7.49129e-06	0.000180344	1	1	52	Q9RUU1	Q9RUU1 [490-502]		Extracellular solute-binding protein, family 5 OS=Deinococcus radiodurans (strain ATCC 13939 / DSM 20539 / JCM 16871 / LMG 4051 / NBRC 15346 / NCIMB 9279 / R1 / VKM B-1422) OX=243230 GN=DR_1290 PE=4 SV=1	0	1372.81	0.949	0.792959	1.51379e+07	1.43603e+07	14.1	11.7		High	High	High	High	High	High	High	High	High	High	High	6.378e-05	1.765e-07	3.43	29.14
FALSE	High	[K].LPLTTPAAQDLVLNVPDK.[A]		3.85191e-05	0.000180344	1	1	6	Q9RTZ9	Q9RTZ9 [757-774]		Protease, putative OS=Deinococcus radiodurans (strain ATCC 13939 / DSM 20539 / JCM 16871 / LMG 4051 / NBRC 15346 / NCIMB 9279 / R1 / VKM B-1422) OX=243230 GN=DR_1598 PE=3 SV=1	0	1905.07	1.184	0.789806	177080	209621	20	17.7		Peak Found	High	High	High	High	Peak Found	Peak Found	High	High	Peak Found	High	8.193e-05	8.367e-07	3.46	57.8
FALSE	High	[K].LPLTPAGLQACK.[A]	1xCarbamidomethyl [C11]	0.00010355	0.000180344	1	1	23	Q9RUP6	Q9RUP6 [85-96]		Probable transaldolase OS=Deinococcus radiodurans (strain ATCC 13939 / DSM 20539 / JCM 16871 / LMG 4051 / NBRC 15346 / NCIMB 9279 / R1 / VKM B-1422) OX=243230 GN=tal PE=3 SV=2	0	1268.7	1	0.943922	5.21538e+06	5.21458e+06	14.79	18.5		High	High	High	High	High	High	High	High	High	High	High	6.496e-05	4.617e-06	2.7	39.95
FALSE	High	[K].LPIFSGSGLPHNELAAQIAR.[Q]		8.00773e-10	0.000180344	1	1	16	Q9RWG7	Q9RWG7 [150-169]		V-type ATP synthase beta chain OS=Deinococcus radiodurans (strain ATCC 13939 / DSM 20539 / JCM 16871 / LMG 4051 / NBRC 15346 / NCIMB 9279 / R1 / VKM B-1422) OX=243230 GN=atpB PE=3 SV=1	0	2091.13	1.195	0.220424	3.13058e+06	3.74257e+06	13.31	13.82		High	High	Peak Found	High	High	High	High	High	High	High	High	6.378e-05	4.713e-12	5.03	50.92
FALSE	High	[R].LPIEVVDAPDVIGMEEHASDVR.[S]		4.95918e-08	0.000180344	1	1	9	Q46578	Q46578 [70-91]		Phosphate acyltransferase OS=Deinococcus radiodurans (strain ATCC 13939 / DSM 20539 / JCM 16871 / LMG 4051 / NBRC 15346 / NCIMB 9279 / R1 / VKM B-1422) OX=243230 GN=plsX PE=3 SV=3	0	2391.19	1.079	0.908878	321186	346593	22.77	10.52		High	High	High	High	High	Peak Found	High	High	High	High	High	6.217e-05	4.061e-10	3.25	57.47
FALSE	High	[K].LPHAAGGLLQSEVDALGK.[L]		2.03312e-08	0.000180344	1	1	24	Q9RUP2	Q9RUP2 [184-201]		Phosphoglycerate kinase OS=Deinococcus radiodurans (strain ATCC 13939 / DSM 20539 / JCM 16871 / LMG 4051 / NBRC 15346 / NCIMB 9279 / R1 / VKM B-1422) OX=243230 GN=pgk PE=3 SV=1	0	1775.97	1.544	0.700973	1.76319e+06	2.72313e+06	58.15	30.67		High	High	High	High	High	High	High	High	High	High	High	0.0001289	1.964e-10	3.65	45.69
FALSE	High	[R].LPGSYVPVSANLLEGR.[G]		3.67246e-07	0.000180344	1	1	42	Q9RUE0	Q9RUE0 [52-67]		Uncharacterized protein OS=Deinococcus radiodurans (strain ATCC 13939 / DSM 20539 / JCM 16871 / LMG 4051 / NBRC 15346 / NCIMB 9279 / R1 / VKM B-1422) OX=243230 GN=DR_1447 PE=4 SV=1	0	1671.91	0.934	0.511793	1.54285e+07	1.44098e+07	15.53	9.57		High	High	High	High	High	High	High	High	High	High	High	8.193e-05	6.748e-09	2.93	53.91
FALSE	High	[R].LPGSYAGPQRPEPGPHAVVGVGEGTLAAQLASALPGVAGNFTR.[T]	1xDeamidated [Q]	2.01487e-06	0.000180344	1	1	6	Q9RTB3	Q9RTB3 [44-86]		Uncharacterized protein OS=Deinococcus radiodurans (strain ATCC 13939 / DSM 20539 / JCM 16871 / LMG 4051 / NBRC 15346 / NCIMB 9279 / R1 / VKM B-1422) OX=243230 GN=DR_1852 PE=4 SV=1	0	4168.16	1000			1.29993e+06				Not Found	Not Found	High	High	Not Found	Not Found	High	High	High	Not Found	High	6.217e-05	2.628e-08	6.73	62.86
FALSE	High	[R].LPYGVQADEADAQQALDFIQADREVTVNIK.[E]	1xDeamidated [Q20]	1.06154e-05	0.000180344	1	1	1	Q9RYV5	Q9RYV5 [88-117]		NH(3)-dependent NAD(+) synthetase OS=Deinococcus radiodurans (strain ATCC 13939 / DSM 20539 / JCM 16871 / LMG 4051 / NBRC 15346 / NCIMB 9279 / R1 / VKM B-1422) OX=243230 GN=nadE PE=1 SV=1	1	3318.65							No Quan Values	Not Found	Not Found	High	Not Found	Not Found	Not Found	Not Found	Not Found	Not Found	Not Found	High	8.193e-05	1.858e-07	5.82
FALSE	High	[R].LPYVASLGVQAVWLSPIFK.[S]		1.79788e-05	0.000180344	1	1	4	Q9RUK9	Q9RUK9 [72-90]		Glycosyl hydrolase, family 13 OS=Deinococcus radiodurans (strain ATCC 13939 / DSM 20539 / JCM 16871 / LMG 4051 / NBRC 15346 / NCIMB 9279 / R1 / VKM B-1422) OX=243230 GN=DR_1375 PE=4 SV=1	0	2088.19	0.916	0.714734	119535	109517	72.32	44.89		Peak Found	High	High	Not Found	Peak Found	Peak Found	Not Found	High	Peak Found	Not Found	High	7.556e-05	4.608e-07	3.1	80.8
FALSE	High	[K].IQAIAERDPANIK.[W]		3.97885e-05	0.000180344	1	1	43	Q9RUP1	Q9RUP1 [69-81]		Glyceraldehyde-3-phosphate dehydrogenase OS=Deinococcus radiodurans (strain ATCC 13939 / DSM 20539 / JCM 16871 / LMG 4051 / NBRC 15346 / NCIMB 9279 / R1 / VKM B-1422) OX=243230 GN=DR_1343 PE=3 SV=1	1	1438.8	0.829	0.298064	1.80744e+07	1.49912e+07	16.27	11.6		High	High	High	High	High	High	High	High	High	High	High	6.378e-05	1.206e-06	3.57	24.98
FALSE	High	[R].LQAQVNAGELVDSGR.[G]		1.90285e-05	0.000180344	1	1	1	Q9RR95	Q9RR95 [462-476]		Uncharacterized protein OS=Deinococcus radiodurans (strain ATCC 13939 / DSM 20539 / JCM 16871 / LMG 4051 / NBRC 15346 / NCIMB 9279 / R1 / VKM B-1422) OX=243230 GN=DR_2599 PE=4 SV=1	0	1556.8	1.167	0.442717	285653	333385	22.2	24.78		Peak Found	Peak Found	Peak Found	Peak Found	Peak Found	Peak Found	Peak Found	Not Found	High	Peak Found	High	7.043e-05	5.512e-07	2.94	37.57
FALSE	High	[R].IQPGMGGTPDVIETAYLVEK.[-]	1xOxidation [M/T/P/Q/D]	4.83564e-06	0.000180344	1	1	117	Q9RXR9	Q9RXR9 [174-193]	Q9RXR9 1xOxidation [P]	Peptidyl-prolyl cis-trans isomerase OS=Deinococcus radiodurans (strain ATCC 13939 / DSM 20539 / JCM 16871 / LMG 4051 / NBRC 15346 / NCIMB 9279 / R1 / VKM B-1422) OX=243230 GN=DR_0237 PE=3 SV=1	0	2134.07	1.214	0.189112	1.06005e+07	1.28707e+07	16.42	5.96		High	High	High	High	High	High	High	High	High	High	High	6.378e-05	1.07e-07	2.89	52.82
FALSE	High	[R].IQPGMGGTPDVIETAYLVEK.[-]		1.20909e-06	0.000180344	1	1	45	Q9RXR9	Q9RXR9 [174-193]		Peptidyl-prolyl cis-trans isomerase OS=Deinococcus radiodurans (strain ATCC 13939 / DSM 20539 / JCM 16871 / LMG 4051 / NBRC 15346 / NCIMB 9279 / R1 / VKM B-1422) OX=243230 GN=DR_0237 PE=3 SV=1	0	2118.08	0.826	0.184164	1.01962e+07	8.42153e+06	16.74	6.34		High	High	High	High	High	High	High	High	High	High	High	7.556e-05	2.104e-08	4.16	56.95
FALSE	High	[R].LQPGDTFPDFSLPDAAGDLHSLGQYDGK.[Y]		4.99727e-07	0.000180344	1	1	22	Q9RW23	Q9RW23 [18-45]		Bacterioferritin comigratory protein OS=Deinococcus radiodurans (strain ATCC 13939 / DSM 20539 / JCM 16871 / LMG 4051 / NBRC 15346 / NCIMB 9279 / R1 / VKM B-1422) OX=243230 GN=DR_0846 PE=4 SV=1	0	2961.39	1.014	0.907687	6.59998e+06	6.68918e+06	4.36	15.51		High	High	High	High	High	High	High	High	High	High	High	6.378e-05	7.773e-09	5.29	64.52
FALSE	High	[K].IQPEQWSEMLAASK.[R]	1xOxidation [M/E/L]	6.9046e-05	0.000180344	1	1	89	Q9RXF0	Q9RXF0 [452-465]		Peptide ABC transporter, periplasmic peptide-binding protein, putative OS=Deinococcus radiodurans (strain ATCC 13939 / DSM 20539 / JCM 16871 / LMG 4051 / NBRC 15346 / NCIMB 9279 / R1 / VKM B-1422) OX=243230 GN=DR_0363 PE=4 SV=1	0	1633.79	0.821	0.380368	1.18719e+07	9.74374e+06	11.47	17.16		High	High	High	High	High	High	High	High	High	High	High	6.496e-05	2.928e-06	2.54	42.41
FALSE	High	[K].IQPEQWSEMLAASK.[R]		8.18584e-05	0.000180344	1	1	25	Q9RXF0	Q9RXF0 [452-465]		Peptide ABC transporter, periplasmic peptide-binding protein, putative OS=Deinococcus radiodurans (strain ATCC 13939 / DSM 20539 / JCM 16871 / LMG 4051 / NBRC 15346 / NCIMB 9279 / R1 / VKM B-1422) OX=243230 GN=DR_0363 PE=4 SV=1	0	1617.79	0.813	0.248347	1.67562e+07	1.36176e+07	15.57	6.81		High	High	High	High	High	High	High	High	High	High	High	7.556e-05	2.597e-06	2.62	51.51
FALSE	High	[K].IQPEDIAQLTVDLLK.[M]		3.27544e-05	0.000180344	1	1	18	Q9RUC2	Q9RUC2 [218-232]		Oxidoreductase, short-chain dehydrogenase/reductase family OS=Deinococcus radiodurans (strain ATCC 13939 / DSM 20539 / JCM 16871 / LMG 4051 / NBRC 15346 / NCIMB 9279 / R1 / VKM B-1422) OX=243230 GN=DR_1467 PE=3 SV=1	0	1695.95	1.198	0.152928	1.30186e+06	1559890	6.43	10.66		High	High	High	High	High	High	High	High	High	High	High	7.556e-05	9.13e-07	2.67	76.81
FALSE	High	[R].IQLTSFSLPAPGR.[A]		6.36701e-05	0.000180344	1	1	9	Q9RUL2	Q9RUL2 [35-47]		Uncharacterized protein OS=Deinococcus radiodurans (strain ATCC 13939 / DSM 20539 / JCM 16871 / LMG 4051 / NBRC 15346 / NCIMB 9279 / R1 / VKM B-1422) OX=243230 GN=DR_1372 PE=4 SV=1	0	1386.77	1.149	0.993224	991765	1.13972e+06	24.39	8.59		High	High	High	High	High	High	Peak Found	High	High	High	High	6.217e-05	1.545e-06	2.51	53.59
FALSE	High	[R].IQISTTVDQDAYVYLFNVDPNGQVDMILPNR.[Y]	2xDeamidated [Q/N]; 1xOxidation [M26]	2.03033e-05	0.000180344	1	1	2	Q9RXD2	Q9RXD2 [62-92]		S-layer-like array-related protein OS=Deinococcus radiodurans (strain ATCC 13939 / DSM 20539 / JCM 16871 / LMG 4051 / NBRC 15346 / NCIMB 9279 / R1 / VKM B-1422) OX=243230 GN=DR_0383 PE=4 SV=1	0	3556.72							No Quan Values	Not Found	Not Found	High	Not Found	Not Found	High	Not Found	Not Found	Not Found	Not Found	High	8.193e-05	3.956e-07	4.52
FALSE	High	[R].LQLKPNELLQAQGATVK.[T]		7.36717e-05	0.000180344	1	1	21	Q9RUJ8	Q9RUJ8 [71-87]		Uncharacterized protein OS=Deinococcus radiodurans (strain ATCC 13939 / DSM 20539 / JCM 16871 / LMG 4051 / NBRC 15346 / NCIMB 9279 / R1 / VKM B-1422) OX=243230 GN=DR_1388 PE=4 SV=1	0	1851.07	0.852	0.927608	2.22208e+06	1.89421e+06	23.41	14.41		High	High	High	High	High	High	High	High	High	High	High	6.378e-05	2.461e-06	3.48	40.83
FALSE	High	[R].LQLATHADPGDGQLDVIGVDAEER.[Q]		2.3684e-05	0.000180344	1	1	6	Q9RS93	Q9RS93 [219-242]		Uncharacterized protein OS=Deinococcus radiodurans (strain ATCC 13939 / DSM 20539 / JCM 16871 / LMG 4051 / NBRC 15346 / NCIMB 9279 / R1 / VKM B-1422) OX=243230 GN=DR_2234 PE=4 SV=1	0	2519.24	1.022	0.770366	664028	678663	19.24	21.23		High	Peak Found	Peak Found	High	Peak Found	High	High	Peak Found	High	High	High	6.378e-05	6.65e-07	3.82	48.27
FALSE	High	[R].LQGKPTQAIEAFR.[Q]		0.000150339	0.000180344	1	1	16	Q9RT74	Q9RT74 [286-298]		Tetratricopeptide repeat family protein OS=Deinococcus radiodurans (strain ATCC 13939 / DSM 20539 / JCM 16871 / LMG 4051 / NBRC 15346 / NCIMB 9279 / R1 / VKM B-1422) OX=243230 GN=DR_1891 PE=4 SV=1	0	1458.81	1.023	0.949016	5.15513e+06	5.27421e+06	12.73	13.78		High	High	High	High	High	High	Peak Found	High	High	High	High	8.193e-05	4.093e-06	2.93	29.5
FALSE	High	[K].LQGGPADVTYLLLPGGATATEIQAR.[A]		4.24937e-07	0.000180344	1	1	13	Q9RYI7	Q9RYI7 [70-94]		N-glycosidase F, putative OS=Deinococcus radiodurans (strain ATCC 13939 / DSM 20539 / JCM 16871 / LMG 4051 / NBRC 15346 / NCIMB 9279 / R1 / VKM B-1422) OX=243230 GN=DR_A0325 PE=4 SV=1	0	2512.34	1.019	0.795407	1.26909e+06	1.29267e+06	22.28	25.22		High	Peak Found	High	High	High	High	High	High	High	High	High	8.193e-05	4.323e-09	3.67	66.23
FALSE	High	[R].LPGSYAGPQRPEPGPHAVVGVGEGTLAAQLASALPGVAGNFTR.[T]		3.70066e-06	0.000180344	1	1	9	Q9RTB3	Q9RTB3 [44-86]		Uncharacterized protein OS=Deinococcus radiodurans (strain ATCC 13939 / DSM 20539 / JCM 16871 / LMG 4051 / NBRC 15346 / NCIMB 9279 / R1 / VKM B-1422) OX=243230 GN=DR_1852 PE=4 SV=1	0	4167.17	1.037	0.77433	1.49747e+06	1.55227e+06	27.61	43.96		High	High	High	High	Peak Found	High	Peak Found	Peak Found	High	High	High	8.193e-05	5.404e-08	4.45	62.87
FALSE	High	[K].LQGGLTQLSEGADK.[L]		5.5053e-06	0.000180344	1	1	17	Q9RY75	Q9RY75 [368-381]		Uncharacterized protein OS=Deinococcus radiodurans (strain ATCC 13939 / DSM 20539 / JCM 16871 / LMG 4051 / NBRC 15346 / NCIMB 9279 / R1 / VKM B-1422) OX=243230 GN=DR_0075 PE=4 SV=1	0	1416.73	1.446	0.308935	1.1353e+06	1.6421e+06	5.66	25.78		High	High	High	Peak Found	High	High	High	High	High	High	High	6.378e-05	1.232e-07	3.03	33.32
FALSE	High	[R].IQGGGLGSTLAVNAGANVVDTGDGQTR.[L]		5.55263e-07	0.000180344	1	1	12	Q9RS80	Q9RS80 [78-104]		Uncharacterized protein OS=Deinococcus radiodurans (strain ATCC 13939 / DSM 20539 / JCM 16871 / LMG 4051 / NBRC 15346 / NCIMB 9279 / R1 / VKM B-1422) OX=243230 GN=DR_2247 PE=4 SV=1	0	2528.27	1.225	0.740222	1.68766e+06	2.06794e+06	12.26	20.06		High	High	High	Peak Found	High	High	High	Peak Found	High	High	High	7.178e-05	6.322e-09	4.01	47.98
FALSE	High	[R].LQFAAPDALADNIVVADRK.[E]		4.60608e-06	0.000180344	1	1	10	Q9RUL4	Q9RUL4 [70-88]		Uncharacterized protein OS=Deinococcus radiodurans (strain ATCC 13939 / DSM 20539 / JCM 16871 / LMG 4051 / NBRC 15346 / NCIMB 9279 / R1 / VKM B-1422) OX=243230 GN=DR_1370 PE=4 SV=1	1	2027.09	1.234	0.193934	2.03318e+06	2.5086e+06	11.21	8.79		High	High	High	High	High	High	High	High	High	High	High	8.193e-05	8.959e-08	4.4	51.94
FALSE	High	[R].LQFAAPDALADNIVVADR.[K]		4.31686e-06	0.000180344	1	1	7	Q9RUL4	Q9RUL4 [70-87]		Uncharacterized protein OS=Deinococcus radiodurans (strain ATCC 13939 / DSM 20539 / JCM 16871 / LMG 4051 / NBRC 15346 / NCIMB 9279 / R1 / VKM B-1422) OX=243230 GN=DR_1370 PE=4 SV=1	0	1899	0.874	0.26755	519673	454319	4.55	7.21		High	Peak Found	Peak Found	High	High	High	High	High	High	Peak Found	High	7.178e-05	1.119e-07	2.76	60.47
FALSE	High	[R].IQETAEALAAVPSVR.[E]		1.57992e-06	0.000180344	1	1	28	Q9RS40	Q9RS40 [18-32]		Transcriptional regulator, AsnC family OS=Deinococcus radiodurans (strain ATCC 13939 / DSM 20539 / JCM 16871 / LMG 4051 / NBRC 15346 / NCIMB 9279 / R1 / VKM B-1422) OX=243230 GN=DR_2287 PE=4 SV=1	0	1554.85	0.898	0.340358	3.36336e+06	3.02145e+06	12.68	13.6		High	High	High	High	High	High	High	High	High	High	High	6.378e-05	2.946e-08	3.44	43.78
FALSE	High	[R].LQEPTALSDGDELAFGNLMLTFHQD.[-]	1xDeamidated [N/Q]	2.92405e-05	0.000180344	1	1	8	Q9RYH9	Q9RYH9 [290-314]		FraH-related protein OS=Deinococcus radiodurans (strain ATCC 13939 / DSM 20539 / JCM 16871 / LMG 4051 / NBRC 15346 / NCIMB 9279 / R1 / VKM B-1422) OX=243230 GN=DR_A0333 PE=4 SV=1	0	2763.28							No Quan Values	High	Not Found	High	Not Found	High	High	High	Not Found	High	Not Found	High	7.043e-05	9.044e-07	3.58
FALSE	High	[R].LQEPTALSDGDELAFGNLMLTFHQD.[-]		0.0001409	0.000180344	1	1	23	Q9RYH9	Q9RYH9 [290-314]		FraH-related protein OS=Deinococcus radiodurans (strain ATCC 13939 / DSM 20539 / JCM 16871 / LMG 4051 / NBRC 15346 / NCIMB 9279 / R1 / VKM B-1422) OX=243230 GN=DR_A0333 PE=4 SV=1	0	2762.3	1.042	0.789806	2.16104e+06	2.25268e+06	25.24	8.67		High	High	High	High	High	High	High	High	High	High	High	7.043e-05	5.504e-06	4.38	77.09
FALSE	High	[K].LQDLNDEFATSLNYESMDKLR.[T]		5.59528e-06	0.000180344	1	1	10	Q9RT21	Q9RT21 [234-254]		Trigger factor OS=Deinococcus radiodurans (strain ATCC 13939 / DSM 20539 / JCM 16871 / LMG 4051 / NBRC 15346 / NCIMB 9279 / R1 / VKM B-1422) OX=243230 GN=tig PE=1 SV=3	1	2502.18	0.947	0.806164	788640	746640	19.2	21.99		High	High	High	High	High	High	High	Peak Found	High	High	High	6.378e-05	1.264e-07	4.25	54.2
FALSE	High	[K].LQDLNDEFATSLNYESMDK.[L]		8.88149e-06	0.000180344	1	1	16	Q9RT21	Q9RT21 [234-252]		Trigger factor OS=Deinococcus radiodurans (strain ATCC 13939 / DSM 20539 / JCM 16871 / LMG 4051 / NBRC 15346 / NCIMB 9279 / R1 / VKM B-1422) OX=243230 GN=tig PE=1 SV=3	0	2233	0.804	0.606466	482754	388318	18.15	23.54		High	High	High	High	High	High	High	High	High	High	High	8.193e-05	2.479e-07	3.11	55.48
FALSE	High	[R].IQDGVDPTLHFDAALVYDTDER.[Q]		2.03033e-05	0.000180344	1	1	3	Q9RWC2	Q9RWC2 [164-185]		Aldose epimerase family protein OS=Deinococcus radiodurans (strain ATCC 13939 / DSM 20539 / JCM 16871 / LMG 4051 / NBRC 15346 / NCIMB 9279 / R1 / VKM B-1422) OX=243230 GN=DR_0747 PE=4 SV=1	0	2490.18	0.768	0.465585	228996	175872	16.41	17.91		Peak Found	High	Peak Found	Peak Found	High	Peak Found	Peak Found	Peak Found	High	Peak Found	High	7.043e-05	5.948e-07	4.16	56.3
FALSE	High	[K].IQDELAAQSVEGTASGLVTVQMNGHGK.[V]	1xDeamidated [N/Q]; 1xOxidation [V/Q/M/N/T/E]	1.3871e-05	0.000180344	1	1	30	Q9RXV7	Q9RXV7 [20-46]	Q9RXV7 1xOxidation [N]	Nucleoid-associated protein DR_0199 OS=Deinococcus radiodurans (strain ATCC 13939 / DSM 20539 / JCM 16871 / LMG 4051 / NBRC 15346 / NCIMB 9279 / R1 / VKM B-1422) OX=243230 GN=DR_0199 PE=1 SV=1	0	2757.34	1.101	0.863152	1.17821e+06	1.2969e+06	17.92	24.72		High	High	High	High	High	High	High	High	High	High	High	7.043e-05	3.841e-07	4.61	46.32
FALSE	High	[K].IQDELAAQSVEGTASGLVTVQMNGHGK.[V]	1xDeamidated [N/Q]	5.20634e-08	0.000180344	1	1	58	Q9RXV7	Q9RXV7 [20-46]		Nucleoid-associated protein DR_0199 OS=Deinococcus radiodurans (strain ATCC 13939 / DSM 20539 / JCM 16871 / LMG 4051 / NBRC 15346 / NCIMB 9279 / R1 / VKM B-1422) OX=243230 GN=DR_0199 PE=1 SV=1	0	2741.34	0.681	0.30085	4.22497e+06	2.87589e+06	28.59	28.66		High	High	High	High	High	High	High	High	High	High	High	6.378e-05	5.759e-10	5.04	50.27
FALSE	High	[R].LQASGVAPQAEEVTR.[T]		1.78419e-06	0.000180344	1	1	13	Q9RSQ5	Q9RSQ5 [585-599]		DNA ligase OS=Deinococcus radiodurans (strain ATCC 13939 / DSM 20539 / JCM 16871 / LMG 4051 / NBRC 15346 / NCIMB 9279 / R1 / VKM B-1422) OX=243230 GN=ligA PE=3 SV=1	0	1555.81	1.105	0.726163	575530	636196	47.21	39.88		High	High	Peak Found	High	High	Peak Found	Peak Found	High	High	High	High	7.556e-05	3.277e-08	3.02	29.73
FALSE	High	[R].IQGGGLGSTLAVNAGANVVDTGDGQTR.[L]	1xDeamidated [N/Q]	1.38774e-06	0.000180344	1	1	8	Q9RS80	Q9RS80 [78-104]		Uncharacterized protein OS=Deinococcus radiodurans (strain ATCC 13939 / DSM 20539 / JCM 16871 / LMG 4051 / NBRC 15346 / NCIMB 9279 / R1 / VKM B-1422) OX=243230 GN=DR_2247 PE=4 SV=1	0	2529.25							No Quan Values	Not Found	High	High	High	Not Found	High	Not Found	High	High	Not Found	High	6.217e-05	1.697e-08	4.95
FALSE	High	[R].LPGNTPHIENALEPGELVTAVILPPPAGPEQSYR.[K]		8.4556e-05	0.000180344	1	1	6	Q9RYS6	Q9RYS6 [196-229]		Oxidoreductase OS=Deinococcus radiodurans (strain ATCC 13939 / DSM 20539 / JCM 16871 / LMG 4051 / NBRC 15346 / NCIMB 9279 / R1 / VKM B-1422) OX=243230 GN=DR_A0232 PE=4 SV=1	0	3576.87	0.818	0.274424	174489	142735	6.32	25.92		Not Found	High	Not Found	High	High	High	Peak Found	Peak Found	High	High	High	0.0001289	3.166e-06	4.53	66.13
FALSE	High	[K].LPGLEVSQLTPTSVLAVLR.[G]		1.11596e-08	0.000180344	1	1	13	Q9RXH4	Q9RXH4 [46-64]		N-acyl-L-amino acid amidohydrolase, putative OS=Deinococcus radiodurans (strain ATCC 13939 / DSM 20539 / JCM 16871 / LMG 4051 / NBRC 15346 / NCIMB 9279 / R1 / VKM B-1422) OX=243230 GN=DR_0339 PE=4 SV=1	0	1993.17	1.279	0.299626	659060	842965	14.63	23.33		High	High	High	High	Peak Found	High	High	High	High	High	High	6.217e-05	5.742e-11	3.63	75.41
FALSE	High	[R].IPGLAENATELK.[Q]		6.52374e-05	0.000180344	1	1	7	Q9RVS2	Q9RVS2 [108-119]		NADH dehydrogenase II OS=Deinococcus radiodurans (strain ATCC 13939 / DSM 20539 / JCM 16871 / LMG 4051 / NBRC 15346 / NCIMB 9279 / R1 / VKM B-1422) OX=243230 GN=DR_0950 PE=4 SV=1	0	1255.69	1.837	0.273149	3.25836e+06	5.98484e+06	41.16	23.43		High	High	High	High	High	Peak Found	Peak Found	High	Peak Found	High	High	6.378e-05	2.137e-06	2.29	38.47
FALSE	High	[K].INVSAIAFNQMTTLLDAK.[D]	1xOxidation [F/M/N/Q/T/L]	2.92541e-06	0.000180344	1	1	102	Q9RU24	Q9RU24 [440-457]	Q9RU24 1xOxidation [N]	Probable ABC transporter-binding protein DR_1571 OS=Deinococcus radiodurans (strain ATCC 13939 / DSM 20539 / JCM 16871 / LMG 4051 / NBRC 15346 / NCIMB 9279 / R1 / VKM B-1422) OX=243230 GN=DR_1571 PE=1 SV=1	0	1966.03	1.101	0.869001	1.16918e+07	1.28702e+07	24.58	11.69		High	High	High	High	High	High	High	High	High	High	High	6.378e-05	5.999e-08	3.9	57.13
FALSE	High	[K].INVSAIAFNQMTTLLDAK.[D]		4.64568e-07	0.000180344	1	1	204	Q9RU24	Q9RU24 [440-457]		Probable ABC transporter-binding protein DR_1571 OS=Deinococcus radiodurans (strain ATCC 13939 / DSM 20539 / JCM 16871 / LMG 4051 / NBRC 15346 / NCIMB 9279 / R1 / VKM B-1422) OX=243230 GN=DR_1571 PE=1 SV=1	0	1950.04	0.945	0.565292	2.91348e+07	2.75397e+07	15.82	12.92		High	High	High	High	High	High	High	High	High	High	High	8.193e-05	4.78e-09	4.14	70.79
FALSE	High	[K].LNVNGGAIALGHPLGCSGAK.[L]	1xCarbamidomethyl [C16]; 1xDeamidated [N]	1.25853e-05	0.000180344	1	1	7	Q9RRK9	Q9RRK9 [335-354]		Acetyl-CoA acetyltransferase OS=Deinococcus radiodurans (strain ATCC 13939 / DSM 20539 / JCM 16871 / LMG 4051 / NBRC 15346 / NCIMB 9279 / R1 / VKM B-1422) OX=243230 GN=DR_2480 PE=3 SV=1	0	1906.98	1.093	0.963898	892909	976225	63.55	17.29		Peak Found	Peak Found	High	High	High	High	Peak Found	High	High	High	High	6.496e-05	4.295e-07	2.87	40.55
FALSE	High	[K].LNVLDAAESDLGGASK.[V]		4.56671e-05	0.000180344	1	1	7	P56905	P56905 [149-164]		Peptide chain release factor 1 OS=Deinococcus radiodurans (strain ATCC 13939 / DSM 20539 / JCM 16871 / LMG 4051 / NBRC 15346 / NCIMB 9279 / R1 / VKM B-1422) OX=243230 GN=prfA PE=3 SV=1	0	1559.79	1.457	0.714734	157193	229098	24.68	20.69		Peak Found	High	Peak Found	High	High	High	High	High	Peak Found	High	High	6.546e-05	1.118e-06	3.02	51.1
FALSE	High	[R].LNTSLSYNLPGLDQPYSELGR.[A]		5.28663e-06	0.000180344	1	1	10	Q9RWU2	Q9RWU2 [804-824]		Uncharacterized protein OS=Deinococcus radiodurans (strain ATCC 13939 / DSM 20539 / JCM 16871 / LMG 4051 / NBRC 15346 / NCIMB 9279 / R1 / VKM B-1422) OX=243230 GN=DR_0573 PE=4 SV=1	0	2337.17	1.039	0.841216	264599	274915	13.57	15.87		High	High	High	High	High	High	High	High	High	High	High	8.193e-05	8.182e-08	4.48	60.62
FALSE	High	[R].LNTIEQQALGPGHSASQAELSALR.[Q]		7.61721e-07	0.000180344	1	1	9	Q9RV14	Q9RV14 [109-132]		Uncharacterized protein OS=Deinococcus radiodurans (strain ATCC 13939 / DSM 20539 / JCM 16871 / LMG 4051 / NBRC 15346 / NCIMB 9279 / R1 / VKM B-1422) OX=243230 GN=DR_1216 PE=4 SV=1	0	2491.29	1.249	0.608238	278731	347998	15.46	17.86		High	High	High	High	High	Peak Found	High	High	High	High	High	7.556e-05	1.242e-08	4.76	42.12
FALSE	High	[R].LNTGAAELATGTLQLNDAVK.[N]		3.88326e-05	0.000180344	1	1	10	Q9RY75	Q9RY75 [676-695]		Uncharacterized protein OS=Deinococcus radiodurans (strain ATCC 13939 / DSM 20539 / JCM 16871 / LMG 4051 / NBRC 15346 / NCIMB 9279 / R1 / VKM B-1422) OX=243230 GN=DR_0075 PE=4 SV=1	0	2000.07	0.961	0.383667	282542	271625	5.08	10.29		High	High	High	High	High	High	High	High	High	High	High	6.217e-05	8.568e-07	4.01	51.07
FALSE	High	[K].LNSFSDEELASVQAVTR.[A]		3.46667e-05	0.000180344	1	1	6	Q9RSV3	Q9RSV3 [313-329]		Uncharacterized protein OS=Deinococcus radiodurans (strain ATCC 13939 / DSM 20539 / JCM 16871 / LMG 4051 / NBRC 15346 / NCIMB 9279 / R1 / VKM B-1422) OX=243230 GN=DR_2019 PE=4 SV=1	0	1865.92							No Quan Values	Not Found	High	Not Found	Not Found	High	High	High	Not Found	High	High	High	7.043e-05	1.092e-06	2.88
FALSE	High	[R].LNSDLANDLGNLLSR.[T]		6.42198e-06	0.000180344	1	1	5	Q9RUF3	Q9RUF3 [364-378]		Methionine--tRNA ligase OS=Deinococcus radiodurans (strain ATCC 13939 / DSM 20539 / JCM 16871 / LMG 4051 / NBRC 15346 / NCIMB 9279 / R1 / VKM B-1422) OX=243230 GN=metG PE=3 SV=1	0	1614.84	1.068	0.623462	319361	341082	14.24	14.86		Peak Found	Peak Found	Peak Found	High	Peak Found	High	Peak Found	High	High	High	High	0.0001289	1.439e-07	4	62.37
FALSE	High	[K].LNPSFIVTVTDVSNVPK.[A]		9.25307e-07	0.000180344	1	1	49	Q9RSH8	Q9RSH8 [82-98]		Uncharacterized protein OS=Deinococcus radiodurans (strain ATCC 13939 / DSM 20539 / JCM 16871 / LMG 4051 / NBRC 15346 / NCIMB 9279 / R1 / VKM B-1422) OX=243230 GN=DR_2146 PE=4 SV=1	0	1830	0.854	0.619115	9.04465e+06	7726400	27.6	24.84		High	High	High	High	High	High	High	High	High	High	High	7.556e-05	1.539e-08	3.21	58.65
FALSE	High	[R].LNPIHEGTEGIQGNDLLGR.[K]		4.7943e-05	0.000180344	1	1	5	Q9RYQ8	Q9RYQ8 [474-492]		Acyl-CoA dehydrogenase, putative OS=Deinococcus radiodurans (strain ATCC 13939 / DSM 20539 / JCM 16871 / LMG 4051 / NBRC 15346 / NCIMB 9279 / R1 / VKM B-1422) OX=243230 GN=DR_A0250 PE=3 SV=1	0	2033.04	1.178	0.856087	225496	265744	30.03	23.39		Peak Found	High	Peak Found	High	High	High	Peak Found	Peak Found	High	Peak Found	High	6.496e-05	1.942e-06	4.08	40.84
FALSE	High	[R].INPEYAEVETDLYNPAGPFSR.[L]		3.9504e-07	0.000180344	1	1	27	Q9RUH6	Q9RUH6 [158-178]		Carboxynorspermidine decarboxylase OS=Deinococcus radiodurans (strain ATCC 13939 / DSM 20539 / JCM 16871 / LMG 4051 / NBRC 15346 / NCIMB 9279 / R1 / VKM B-1422) OX=243230 GN=DR_1410 PE=4 SV=1	0	2382.12	1.001	0.82801	1.02289e+06	1.02398e+06	14.53	17.27		High	High	High	High	High	High	High	High	High	High	High	6.569e-05	7.046e-09	4.54	59.15
FALSE	High	[K].LNWDQVLEIAK.[T]		0.000104392	0.000180344	1	1	132	Q9RSS7	Q9RSS7 [99-109]		50S ribosomal protein L11 OS=Deinococcus radiodurans (strain ATCC 13939 / DSM 20539 / JCM 16871 / LMG 4051 / NBRC 15346 / NCIMB 9279 / R1 / VKM B-1422) OX=243230 GN=rplK PE=1 SV=1	0	1328.72	0.981	0.818906	8.31245e+07	8.15154e+07	13.24	7.41		High	High	High	High	High	High	High	High	High	High	High	7.556e-05	3.445e-06	3.33	62.63
FALSE	High	[R].INNLAGHLQTNK.[K]	1xDeamidated [N/Q]	6.36701e-05	0.000180344	1	1	43	Q9RXH2	Q9RXH2 [32-43]		30S ribosomal protein S15 OS=Deinococcus radiodurans (strain ATCC 13939 / DSM 20539 / JCM 16871 / LMG 4051 / NBRC 15346 / NCIMB 9279 / R1 / VKM B-1422) OX=243230 GN=rpsO PE=3 SV=1	0	1323.7	0.716	0.250405	7.14167e+06	5.11036e+06	6.88	18.86		High	High	High	High	High	High	High	High	High	High	High	8.193e-05	1.503e-06	3.79	24.57
FALSE	High	[R].LNNDLEDTEITLEGFEK.[K]		1.30001e-05	0.000180344	1	1	10	Q9RXL9	Q9RXL9 [45-61]		Uncharacterized protein OS=Deinococcus radiodurans (strain ATCC 13939 / DSM 20539 / JCM 16871 / LMG 4051 / NBRC 15346 / NCIMB 9279 / R1 / VKM B-1422) OX=243230 GN=DR_0291 PE=4 SV=1	0	1979.94	1.225	0.340476	558389	683888	10.71	12.81		High	High	Peak Found	High	High	High	High	High	High	High	High	0.0001289	3.245e-07	3.74	57.77
FALSE	High	[K].LNMIYEGTSEIQR.[V]		7.2487e-05	0.000180344	1	1	5	Q9RUR4	Q9RUR4 [377-389]		Acyl-CoA dehydrogenase OS=Deinococcus radiodurans (strain ATCC 13939 / DSM 20539 / JCM 16871 / LMG 4051 / NBRC 15346 / NCIMB 9279 / R1 / VKM B-1422) OX=243230 GN=DR_1318 PE=3 SV=1	0	1553.76	0.77	0.563947	451525	347465	17.18	26.7		High	High	High	Peak Found	High	Peak Found	Peak Found	Peak Found	High	Peak Found	High	7.043e-05	2.553e-06	2.31	41.97
FALSE	High	[R].LNMLGQVYNVPNAAASLTK.[S]	1xOxidation [N/M]	1.19933e-06	0.000180344	1	1	54	Q9RZU7	Q9RZU7 [147-165]	Q9RZU7 1xOxidation [N]	Hemin ABC transporter, periplasmic hemin-binding protein, putative OS=Deinococcus radiodurans (strain ATCC 13939 / DSM 20539 / JCM 16871 / LMG 4051 / NBRC 15346 / NCIMB 9279 / R1 / VKM B-1422) OX=243230 GN=DR_B0014 PE=4 SV=1	0	2020.05	1.024	0.928611	2.49483e+06	2.55352e+06	32.02	26.52		High	High	High	High	High	High	High	High	High	High	High	7.043e-05	2.31e-08	3.37	49.48
FALSE	High	[R].LNMLGQVYNVPNAAASLTK.[S]		2.69886e-07	0.000180344	1	1	18	Q9RZU7	Q9RZU7 [147-165]		Hemin ABC transporter, periplasmic hemin-binding protein, putative OS=Deinococcus radiodurans (strain ATCC 13939 / DSM 20539 / JCM 16871 / LMG 4051 / NBRC 15346 / NCIMB 9279 / R1 / VKM B-1422) OX=243230 GN=DR_B0014 PE=4 SV=1	0	2004.06	0.766	0.0530907	3.91569e+06	2.99945e+06	10.34	10.29		High	High	High	High	High	High	High	High	High	High	High	6.378e-05	3.855e-09	3.47	57.05
FALSE	High	[K].INIVDTPGHADFGGEVER.[V]		7.02411e-07	0.000180344	1	1	14	Q9RV32	Q9RV32 [68-85]		GTP-binding elongation factor family protein TypA/BipA OS=Deinococcus radiodurans (strain ATCC 13939 / DSM 20539 / JCM 16871 / LMG 4051 / NBRC 15346 / NCIMB 9279 / R1 / VKM B-1422) OX=243230 GN=DR_1198 PE=4 SV=1	0	1925.94	1.148	0.778294	1.73335e+06	1.98925e+06	30.29	19.82		High	High	High	High	High	High	High	High	High	High	High	6.569e-05	1.354e-08	3.62	39.53
FALSE	High	[R].INLRPSGTENLIR.[V]		0.000138635	0.000180344	1	1	10	Q9RSQ3	Q9RSQ3 [402-414]		Phosphoglucosamine mutase OS=Deinococcus radiodurans (strain ATCC 13939 / DSM 20539 / JCM 16871 / LMG 4051 / NBRC 15346 / NCIMB 9279 / R1 / VKM B-1422) OX=243230 GN=glmM PE=3 SV=1	0	1482.84	2.004	0.126181	505308	1.01254e+06	26.06	14.89		High	High	High	High	High	High	High	High	High	High	High	7.043e-05	5.378e-06	2.75	33.89
FALSE	High	[K].LNLFQTGATGAVMNLR.[V]	1xOxidation [M/V/L]	1.605e-05	0.000180344	1	1	70	Q9RYM9	Q9RYM9 [338-353]		Uncharacterized protein DR_A0282 OS=Deinococcus radiodurans (strain ATCC 13939 / DSM 20539 / JCM 16871 / LMG 4051 / NBRC 15346 / NCIMB 9279 / R1 / VKM B-1422) OX=243230 GN=DR_A0282 PE=1 SV=1	0	1721.9	1.438	0.8892	5.5876e+06	8.03487e+06	19.08	45.88		High	High	High	High	High	High	High	High	High	High	High	7.556e-05	4.042e-07	3.25	52.46
FALSE	High	[K].LNLFQTGATGAVMNLR.[V]	1xDeamidated [N14]	8.12383e-06	0.000180344	1	1	2	Q9RYM9	Q9RYM9 [338-353]		Uncharacterized protein DR_A0282 OS=Deinococcus radiodurans (strain ATCC 13939 / DSM 20539 / JCM 16871 / LMG 4051 / NBRC 15346 / NCIMB 9279 / R1 / VKM B-1422) OX=243230 GN=DR_A0282 PE=1 SV=1	0	1706.89							No Quan Values	Not Found	Not Found	Not Found	Not Found	High	Not Found	Not Found	Not Found	Not Found	Not Found	High	6.496e-05	2.621e-07	3.43
FALSE	High	[K].LNLFQTGATGAVMNLR.[V]		3.55529e-07	0.000180344	1	1	102	Q9RYM9	Q9RYM9 [338-353]		Uncharacterized protein DR_A0282 OS=Deinococcus radiodurans (strain ATCC 13939 / DSM 20539 / JCM 16871 / LMG 4051 / NBRC 15346 / NCIMB 9279 / R1 / VKM B-1422) OX=243230 GN=DR_A0282 PE=1 SV=1	0	1705.91	0.71	0.51652	1.52499e+07	1.08247e+07	28.82	24.71		High	High	High	High	High	High	High	High	High	High	High	7.556e-05	5.181e-09	3.53	57.57
FALSE	High	[R].LNIDFVPASGSSLPVSLVFYPAR.[L]		2.56837e-05	0.000180344	1	1	17	Q9RRK0	Q9RRK0 [442-464]		Uncharacterized protein OS=Deinococcus radiodurans (strain ATCC 13939 / DSM 20539 / JCM 16871 / LMG 4051 / NBRC 15346 / NCIMB 9279 / R1 / VKM B-1422) OX=243230 GN=DR_2489 PE=4 SV=1	0	2449.31	1.081	0.76343	1.15641e+06	1.24976e+06	25.35	19.08		High	High	High	Peak Found	High	High	High	High	High	High	High	6.496e-05	9.571e-07	3.95	78.21
FALSE	High	[R].LNGVAVELSVR.[A]	1xDeamidated [N2]	6.26463e-05	0.000180344	1	1	189	Q9RY49	Q9RY49 [71-81]		50S ribosomal protein L9 OS=Deinococcus radiodurans (strain ATCC 13939 / DSM 20539 / JCM 16871 / LMG 4051 / NBRC 15346 / NCIMB 9279 / R1 / VKM B-1422) OX=243230 GN=rplI PE=1 SV=1	0	1157.65	0.983	0.924637	3.09723e+07	3.04448e+07	12.56	19.91		High	High	High	High	High	High	High	High	High	High	High	7.556e-05	1.911e-06	3	45.43
FALSE	High	[R].INGTQVTYQPVIADNK.[G]	1xDeamidated [Q/N]	2.59048e-06	0.000180344	2	2	31	P13126; P56867	P13126 [435-450]; P56867 [347-362]		Hexagonally packed intermediate-layer surface protein OS=Deinococcus radiodurans OX=1299 GN=hpi PE=1 SV=1 Hexagonally packed intermediate-layer surface protein OS=Deinococcus radiodurans (strain ATCC 13939 / DSM 20539 / JCM 16871 / LMG 4051 / NBRC 15346 / NCIMB 9279 / R1 / VKM B-1422) OX=243230 GN=hpi PE=3 SV=1	0	1761.9	0.918	0.328567	4.04133e+06	3.71135e+06	9.28	10.5	Shared	High	High	High	High	High	High	High	High	High	High	High	8.193e-05	4.094e-08	3.13	40.91
FALSE	High	[R].INNLAGHLQTNK.[K]		1.10544e-05	0.000180344	1	1	78	Q9RXH2	Q9RXH2 [32-43]		30S ribosomal protein S15 OS=Deinococcus radiodurans (strain ATCC 13939 / DSM 20539 / JCM 16871 / LMG 4051 / NBRC 15346 / NCIMB 9279 / R1 / VKM B-1422) OX=243230 GN=rpsO PE=3 SV=1	0	1322.72	0.663	0.189945	3.1995e+07	2.12063e+07	9.6	18.74		High	High	High	High	High	High	High	High	High	High	High	6.378e-05	2.765e-07	3.6	19.25
FALSE	High	[R].IQQLEERAEELEEDLAPLR.[E]		7.79726e-05	0.000180344	1	1	8	Q9RXL9	Q9RXL9 [101-119]		Uncharacterized protein OS=Deinococcus radiodurans (strain ATCC 13939 / DSM 20539 / JCM 16871 / LMG 4051 / NBRC 15346 / NCIMB 9279 / R1 / VKM B-1422) OX=243230 GN=DR_0291 PE=4 SV=1	1	2281.17	1.086	0.552514	856459	929769	11.47	10.66		High	High	High	Peak Found	High	High	High	High	High	Peak Found	High	6.496e-05	3.36e-06	4.08	57.46
FALSE	High	[R].LPAAGNCDSTANLGTNAVATPGAITAAGAYSLDGTGSK.[F]	1xCarbamidomethyl [C7]	2.00224e-10	0.000180344	1	1	26	Q9RWW7	Q9RWW7 [220-257]		Pilin, type IV, putative OS=Deinococcus radiodurans (strain ATCC 13939 / DSM 20539 / JCM 16871 / LMG 4051 / NBRC 15346 / NCIMB 9279 / R1 / VKM B-1422) OX=243230 GN=DR_0548 PE=4 SV=1	0	3535.7	0.692	0.229485	1.98841e+06	1.37682e+06	16.96	9.43		High	High	High	High	High	High	High	High	High	High	High	6.378e-05	9.51e-13	5.7	55.12
FALSE	High	[R].LPAAGNCDSTANLGTNAVATPGAITAAGAYSLDGTGSK.[F]	1xCarbamidomethyl [C7]; 2xDeamidated [N12; N]	1.64527e-06	0.000180344	1	1	3	Q9RWW7	Q9RWW7 [220-257]		Pilin, type IV, putative OS=Deinococcus radiodurans (strain ATCC 13939 / DSM 20539 / JCM 16871 / LMG 4051 / NBRC 15346 / NCIMB 9279 / R1 / VKM B-1422) OX=243230 GN=DR_0548 PE=4 SV=1	0	3537.66							No Quan Values	Not Found	Not Found	Not Found	High	Not Found	Not Found	Not Found	High	High	Not Found	High	7.043e-05	3.313e-08	4.23
FALSE	High	[R].LPGDVDMLVTPEVK.[A]	1xOxidation [D/M]	2.80922e-06	0.000180344	1	1	22	Q9RVZ2	Q9RVZ2 [49-62]	Q9RVZ2 1xOxidation [D]	Adenine phosphoribosyltransferase, putative OS=Deinococcus radiodurans (strain ATCC 13939 / DSM 20539 / JCM 16871 / LMG 4051 / NBRC 15346 / NCIMB 9279 / R1 / VKM B-1422) OX=243230 GN=DR_0878 PE=4 SV=1	0	1528.79	1.157	0.383319	1.66532e+06	1.92708e+06	9.77	7.6		High	High	High	High	High	High	High	High	High	High	High	6.496e-05	7.939e-08	3.19	48.56
FALSE	High	[R].LPGDVDMLVTPEVK.[A]		1.85799e-06	0.000180344	1	1	18	Q9RVZ2	Q9RVZ2 [49-62]		Adenine phosphoribosyltransferase, putative OS=Deinococcus radiodurans (strain ATCC 13939 / DSM 20539 / JCM 16871 / LMG 4051 / NBRC 15346 / NCIMB 9279 / R1 / VKM B-1422) OX=243230 GN=DR_0878 PE=4 SV=1	0	1512.8	0.001		3.05881e+06		30.66			High	High	High	High	High	High	High	High	High	High	High	6.217e-05	2.394e-08	3.68	53.63
FALSE	High	[R].LPFVHGSQFSSDVLEEYAGR.[L]		4.9926e-05	0.000180344	1	1	8	Q9RZ32	Q9RZ32 [61-80]		Aminotransferase, class III OS=Deinococcus radiodurans (strain ATCC 13939 / DSM 20539 / JCM 16871 / LMG 4051 / NBRC 15346 / NCIMB 9279 / R1 / VKM B-1422) OX=243230 GN=DR_A0121 PE=1 SV=1	0	2238.08	1.41	0.42954	424450	598568	19.31	25.27		High	High	High	High	Peak Found	High	High	High	High	Peak Found	High	8.193e-05	1.322e-06	4.21	53.9
FALSE	High	[R].LPFSISAPSNWYGIDLGDGAVGLSMVSAK.[T]		1.44514e-06	0.000180344	1	1	12	Q9RUR2	Q9RUR2 [37-65]		Uncharacterized protein OS=Deinococcus radiodurans (strain ATCC 13939 / DSM 20539 / JCM 16871 / LMG 4051 / NBRC 15346 / NCIMB 9279 / R1 / VKM B-1422) OX=243230 GN=DR_1320 PE=4 SV=1	0	2952.48	0.66	0.677592	1.19834e+06	790614	44.99	26.67		High	High	High	Peak Found	High	High	High	High	High	High	High	8.193e-05	1.796e-08	4.52	80.68
FALSE	High	[K].LPFPVALDLDGSFAR.[E]		1.12351e-05	0.000180344	1	1	16	Q9RVS4	Q9RVS4 [89-103]		Uncharacterized protein OS=Deinococcus radiodurans (strain ATCC 13939 / DSM 20539 / JCM 16871 / LMG 4051 / NBRC 15346 / NCIMB 9279 / R1 / VKM B-1422) OX=243230 GN=DR_0948 PE=4 SV=1	0	1617.86	0.918	0.721768	533832	489897	17.72	8.52		High	High	High	Peak Found	High	High	High	High	High	High	High	7.043e-05	3.01e-07	2.94	70.24
FALSE	High	[K].IPFDQIRPEHAEPAVDELLAAAR.[E]	1xDeamidated [Q5]	0.000105242	0.000180344	1	1	1	Q9RTU7	Q9RTU7 [19-41]		Oligopeptidase A OS=Deinococcus radiodurans (strain ATCC 13939 / DSM 20539 / JCM 16871 / LMG 4051 / NBRC 15346 / NCIMB 9279 / R1 / VKM B-1422) OX=243230 GN=DR_1659 PE=3 SV=1	0	2559.32							No Quan Values	Not Found	Not Found	High	Not Found	Not Found	Not Found	Not Found	Not Found	Not Found	Not Found	High	8.193e-05	2.7e-06	4.01
FALSE	High	[K].IPFDQIRPEHAEPAVDELLAAAR.[E]		9.03077e-07	0.000180344	1	1	30	Q9RTU7	Q9RTU7 [19-41]		Oligopeptidase A OS=Deinococcus radiodurans (strain ATCC 13939 / DSM 20539 / JCM 16871 / LMG 4051 / NBRC 15346 / NCIMB 9279 / R1 / VKM B-1422) OX=243230 GN=DR_1659 PE=3 SV=1	0	2558.34	1.125	0.861527	1.52114e+06	1.71187e+06	21.53	4.58		High	High	High	High	High	High	High	High	High	High	High	7.556e-05	1.51e-08	3.79	54.57
FALSE	High	[R].LPEWNTAFAVGHAATSAVLR.[S]		6.52374e-05	0.000180344	1	1	5	Q9RRF4	Q9RRF4 [50-69]		Cytochrome P450 OS=Deinococcus radiodurans (strain ATCC 13939 / DSM 20539 / JCM 16871 / LMG 4051 / NBRC 15346 / NCIMB 9279 / R1 / VKM B-1422) OX=243230 GN=DR_2538 PE=3 SV=1	0	2111.1	1.352	0.414668	163191	220643	18.52	33.64		High	Not Found	Peak Found	High	High	High	Peak Found	Peak Found	High	Peak Found	High	6.217e-05	1.579e-06	3.38	55.71
FALSE	High	[R].LPEGSNVVDVHMANLR.[A]	1xOxidation [M/H]	5.45821e-05	0.000180344	1	1	9	Q9RRR8	Q9RRR8 [182-197]		DNA-binding response regulator OS=Deinococcus radiodurans (strain ATCC 13939 / DSM 20539 / JCM 16871 / LMG 4051 / NBRC 15346 / NCIMB 9279 / R1 / VKM B-1422) OX=243230 GN=DR_2418 PE=1 SV=1	0	1766.89	1.948	0.101739	1.5159e+06	2.95365e+06	28.99	21.87		High	Peak Found	High	Peak Found	High	High	High	Peak Found	High	High	High	7.043e-05	1.838e-06	2.73	32.49
FALSE	High	[R].LPEGSNVVDVHMANLR.[A]		3.22721e-08	0.000180344	1	1	22	Q9RRR8	Q9RRR8 [182-197]		DNA-binding response regulator OS=Deinococcus radiodurans (strain ATCC 13939 / DSM 20539 / JCM 16871 / LMG 4051 / NBRC 15346 / NCIMB 9279 / R1 / VKM B-1422) OX=243230 GN=DR_2418 PE=1 SV=1	0	1750.89	0.826	0.192933	2.72854e+06	2.25257e+06	15.29	7.13		High	High	High	High	High	High	High	High	High	High	High	6.378e-05	3.338e-10	5.3	39.99
FALSE	High	[K].LPEGCTLAADPELTVVSVLPPR.[L]	1xCarbamidomethyl [C5]	2.01762e-09	0.000180344	1	1	74	Q9RX88	Q9RX88 [154-175]		50S ribosomal protein L25 OS=Deinococcus radiodurans (strain ATCC 13939 / DSM 20539 / JCM 16871 / LMG 4051 / NBRC 15346 / NCIMB 9279 / R1 / VKM B-1422) OX=243230 GN=rplY PE=1 SV=2	0	2334.24	1.154	0.614436	2.07368e+06	2.39235e+06	17.27	27.16		High	High	High	High	High	High	High	High	High	High	High	6.496e-05	2.289e-11	4.77	65.09
FALSE	High	[R].LPEFDAVVALPGAETLGEQVAQMR.[G]		6.74204e-06	0.000180344	1	1	13	Q9RTL6	Q9RTL6 [43-66]		Uncharacterized protein OS=Deinococcus radiodurans (strain ATCC 13939 / DSM 20539 / JCM 16871 / LMG 4051 / NBRC 15346 / NCIMB 9279 / R1 / VKM B-1422) OX=243230 GN=DR_1744 PE=4 SV=1	0	2541.3	0.813	0.682295	1.48582e+06	1.20845e+06	22.09	17.02		High	High	High	High	High	High	Peak Found	Peak Found	High	High	High	6.378e-05	1.563e-07	3.62	72.86
FALSE	High	[R].LPAAGNCDSTANLGTNAVATPGAITAAGAYSLDGTGSK.[F]	1xCarbamidomethyl [C7]; 1xDeamidated [N]	9.25727e-08	0.000180344	1	1	32	Q9RWW7	Q9RWW7 [220-257]		Pilin, type IV, putative OS=Deinococcus radiodurans (strain ATCC 13939 / DSM 20539 / JCM 16871 / LMG 4051 / NBRC 15346 / NCIMB 9279 / R1 / VKM B-1422) OX=243230 GN=DR_0548 PE=4 SV=1	0	3536.68	0.659	0.219266	415374	273601	25.16	19.33		High	High	High	High	High	High	High	High	High	High	High	8.193e-05	7.244e-10	5.61	56.33
FALSE	High	[K].IPDIYAGQGFTESIHTDDNADGIRK.[T]		7.86465e-06	0.000180344	1	1	4	Q9RSI9	Q9RSI9 [238-262]		Phosphopentomutase OS=Deinococcus radiodurans (strain ATCC 13939 / DSM 20539 / JCM 16871 / LMG 4051 / NBRC 15346 / NCIMB 9279 / R1 / VKM B-1422) OX=243230 GN=deoB PE=3 SV=2	1	2733.31	1.203	0.976499	768661	924864	36.08	12.67		High	Peak Found	High	Peak Found	High	Peak Found	High	Peak Found	Peak Found	Peak Found	High	6.378e-05	1.862e-07	3.35	43.47
FALSE	High	[K].IPDLMDLLFANVEGWPGIHSPEVK.[D]	1xOxidation [P/I/D/M/L]	8.59379e-05	0.000180344	1	1	16	Q9RZ09	Q9RZ09 [157-180]	Q9RZ09 1xOxidation [P/D]	Uncharacterized protein OS=Deinococcus radiodurans (strain ATCC 13939 / DSM 20539 / JCM 16871 / LMG 4051 / NBRC 15346 / NCIMB 9279 / R1 / VKM B-1422) OX=243230 GN=DR_A0144 PE=4 SV=1	0	2693.36	1.28	0.714734	694005	888503	31.79	33.72		High	High	High	High	High	High	Peak Found	High	High	High	High	7.043e-05	3.118e-06	4.39	75.79
FALSE	High	[R].LPDAIFVVDPTKEVIAVQEANK.[L]		1.82894e-07	0.000180344	1	1	34	Q9RU79	Q9RU79 [157-178]		30S ribosomal protein S2 OS=Deinococcus radiodurans (strain ATCC 13939 / DSM 20539 / JCM 16871 / LMG 4051 / NBRC 15346 / NCIMB 9279 / R1 / VKM B-1422) OX=243230 GN=rpsB PE=3 SV=1	1	2396.31	1.345	0.441369	3.77072e+06	5.07154e+06	30.12	12.96		High	High	High	High	High	High	High	High	High	High	High	6.378e-05	2.452e-09	4.54	62.03
FALSE	High	[R].LPDAIFVVDPTK.[E]		9.86343e-05	0.000180344	1	1	10	Q9RU79	Q9RU79 [157-168]		30S ribosomal protein S2 OS=Deinococcus radiodurans (strain ATCC 13939 / DSM 20539 / JCM 16871 / LMG 4051 / NBRC 15346 / NCIMB 9279 / R1 / VKM B-1422) OX=243230 GN=rpsB PE=3 SV=1	0	1314.73	0.818	0.648754	1.33549e+06	1.09238e+06	0.82	24.73		High	High	High	High	High	High	High	High	High	High	High	6.378e-05	3.432e-06	2.48	56.2
FALSE	High	[R].LPCTAGVGLALDR.[I]	1xCarbamidomethyl [C3]	1.59204e-05	0.000180344	1	1	9	Q9RZ95	Q9RZ95 [148-160]		Uncharacterized protein OS=Deinococcus radiodurans (strain ATCC 13939 / DSM 20539 / JCM 16871 / LMG 4051 / NBRC 15346 / NCIMB 9279 / R1 / VKM B-1422) OX=243230 GN=DR_A0059 PE=4 SV=1	0	1342.71	0.872	0.483467	584307	509606	27.58	17.39		High	High	Peak Found	High	High	High	High	High	High	High	High	7.043e-05	4.495e-07	2.87	44.57
FALSE	High	[R].IPAVIEGNIQDGLEDLVLTHGGVR.[L]		1.68653e-07	0.000180344	1	1	10	Q9RXZ4	Q9RXZ4 [260-283]		Uncharacterized protein OS=Deinococcus radiodurans (strain ATCC 13939 / DSM 20539 / JCM 16871 / LMG 4051 / NBRC 15346 / NCIMB 9279 / R1 / VKM B-1422) OX=243230 GN=DR_0160 PE=4 SV=1	0	2515.35	1.013	0.966835	210580	213248	20.52	38.9		High	High	High	High	High	High	High	High	High	High	High	6.217e-05	1.411e-09	4.11	65.77
FALSE	High	[R].LPAREDLALPINENFIIEYYSR.[-]		3.07121e-06	0.000180344	1	1	20	Q9RSJ7	Q9RSJ7 [184-205]		30S ribosomal protein S4 OS=Deinococcus radiodurans (strain ATCC 13939 / DSM 20539 / JCM 16871 / LMG 4051 / NBRC 15346 / NCIMB 9279 / R1 / VKM B-1422) OX=243230 GN=rpsD PE=3 SV=1	1	2636.37	1.494	0.388663	2.90218e+06	4.33451e+06	27.19	29.78		High	High	High	High	High	High	High	High	High	High	High	7.043e-05	6.818e-08	5.67	65.52
FALSE	High	[K].LPAQSDLDQLSSGASTLAEK.[S]		7.0273e-08	0.000180344	1	1	8	Q9RY75	Q9RY75 [1149-1168]		Uncharacterized protein OS=Deinococcus radiodurans (strain ATCC 13939 / DSM 20539 / JCM 16871 / LMG 4051 / NBRC 15346 / NCIMB 9279 / R1 / VKM B-1422) OX=243230 GN=DR_0075 PE=4 SV=1	0	2031.02	0.859	0.312519	486858	418243	11.45	9.85		Peak Found	High	High	High	High	Peak Found	High	High	High	High	High	8.193e-05	5.253e-10	4.19	48.29
FALSE	High	[K].LPAQAPTANLLLPGSTWLQLEGVGVLK.[G]		9.47168e-05	0.000180344	1	1	3	Q9RXP7	Q9RXP7 [240-266]		ABC transporter, periplasmic substrate-binding protein, solute-binding family 1 OS=Deinococcus radiodurans (strain ATCC 13939 / DSM 20539 / JCM 16871 / LMG 4051 / NBRC 15346 / NCIMB 9279 / R1 / VKM B-1422) OX=243230 GN=DR_0262 PE=4 SV=1	0	2786.58	1.156	0.309866	576908	666907	11.05	16.49		Peak Found	High	Peak Found	High	Peak Found	Peak Found	Peak Found	High	Peak Found	Peak Found	High	6.569e-05	3.656e-06	3.97	80.06
FALSE	High	[R].LPAGSRPVLWYYASETPPENEELR.[A]		2.46863e-07	0.000180344	1	1	13	Q9RY69	Q9RY69 [153-176]		Uncharacterized protein OS=Deinococcus radiodurans (strain ATCC 13939 / DSM 20539 / JCM 16871 / LMG 4051 / NBRC 15346 / NCIMB 9279 / R1 / VKM B-1422) OX=243230 GN=DR_0081 PE=4 SV=1	0	2774.38	0.925	0.824076	718987	664865	12.43	8.74		High	High	High	High	High	High	High	High	High	High	High	6.378e-05	3.453e-09	5.41	51.19
FALSE	High	[R].LPAGEIGHFVTDERA.[-]		6.16389e-05	0.000180344	1	1	11	Q9RS55	Q9RS55 [158-172]		MutT/nudix family protein OS=Deinococcus radiodurans (strain ATCC 13939 / DSM 20539 / JCM 16871 / LMG 4051 / NBRC 15346 / NCIMB 9279 / R1 / VKM B-1422) OX=243230 GN=DR_2272 PE=4 SV=1	1	1611.81	0.889	0.869001	560566	498247	16.18	16.89		High	High	High	High	High	High	High	Peak Found	High	High	High	6.378e-05	1.997e-06	3.34	38.54
FALSE	High	[K].LPADGTYFLEVSSCNILCK.[S]	2xCarbamidomethyl [C14; C18]	6.85847e-08	0.000180344	1	1	62	Q9RYM8	Q9RYM8 [683-701]		Probable subtilase-type serine protease DR_A0283 OS=Deinococcus radiodurans (strain ATCC 13939 / DSM 20539 / JCM 16871 / LMG 4051 / NBRC 15346 / NCIMB 9279 / R1 / VKM B-1422) OX=243230 GN=DR_A0283 PE=1 SV=1	0	2187.05	0.418	0.119248	7.43047e+06	3.10618e+06	18.31	36.88		High	High	High	High	High	High	High	High	High	High	High	7.556e-05	7.902e-10	4.93	64.04
FALSE	High	[R].IPAALVEIGFTSHPVDGQNLADNNYLDR.[V]		1.32246e-07	0.000180344	1	1	10	Q9RRU1	Q9RRU1 [543-570]		N-acetylmuramoyl-L-alanine amidase OS=Deinococcus radiodurans (strain ATCC 13939 / DSM 20539 / JCM 16871 / LMG 4051 / NBRC 15346 / NCIMB 9279 / R1 / VKM B-1422) OX=243230 GN=DR_2394 PE=4 SV=1	0	3039.52	0.882	0.765184	1.81999e+06	1.60552e+06	21.43	14.26		High	High	High	High	High	High	High	High	High	High	High	6.378e-05	1.682e-09	4.93	59.98
FALSE	High	[K].IPDLMDLLFANVEGWPGIHSPEVK.[D]	1xDeamidated [N11]; 1xOxidation [D/P/L/M]	2.13152e-05	0.000180344	1	1	7	Q9RZ09	Q9RZ09 [157-180]	Q9RZ09 1xOxidation [D/P]	Uncharacterized protein OS=Deinococcus radiodurans (strain ATCC 13939 / DSM 20539 / JCM 16871 / LMG 4051 / NBRC 15346 / NCIMB 9279 / R1 / VKM B-1422) OX=243230 GN=DR_A0144 PE=4 SV=1	0	2694.35							No Quan Values	High	High	Not Found	Not Found	High	High	Not Found	High	High	High	High	6.569e-05	6.69e-07	5.86
FALSE	High	[R].IQQLEERAEELEEDLAPLRER.[V]		4.14539e-06	0.000180344	1	1	10	Q9RXL9	Q9RXL9 [101-121]		Uncharacterized protein OS=Deinococcus radiodurans (strain ATCC 13939 / DSM 20539 / JCM 16871 / LMG 4051 / NBRC 15346 / NCIMB 9279 / R1 / VKM B-1422) OX=243230 GN=DR_0291 PE=4 SV=1	2	2566.31	1.01	0.862173	3.53939e+06	3.57602e+06	8.78	22.22		High	Peak Found	High	High	Peak Found	High	High	High	Peak Found	High	High	7.556e-05	8.614e-08	4.19	53.07
FALSE	High	[K].IQTLKPDAIYFAGLYGQIGPFTQQLR.[A]		1.25853e-05	0.000180344	1	1	8	Q9RW81	Q9RW81 [213-238]		Branched-chain amino acid ABC transporter, periplasmic amino acid-binding protein, putative OS=Deinococcus radiodurans (strain ATCC 13939 / DSM 20539 / JCM 16871 / LMG 4051 / NBRC 15346 / NCIMB 9279 / R1 / VKM B-1422) OX=243230 GN=DR_0788 PE=4 SV=1	0	2938.58	0.899	0.826087	796838	716344	39.19	30.89		Peak Found	High	High	High	Peak Found	High	High	High	High	High	High	7.043e-05	3.427e-07	4.91	68.3
FALSE	High	[K].IQTLKPDAIYFGGLYGQIGPFAQQLR.[A]		3.36222e-09	0.000180344	1	1	36	Q9RVJ0	Q9RVJ0 [221-246]		Branched-chain amino acid ABC transporter, periplasmic amino acid-binding protein OS=Deinococcus radiodurans (strain ATCC 13939 / DSM 20539 / JCM 16871 / LMG 4051 / NBRC 15346 / NCIMB 9279 / R1 / VKM B-1422) OX=243230 GN=DR_1038 PE=4 SV=1	0	2894.56	0.99	0.943529	8.90537e+06	8.81979e+06	39	23.45		High	High	High	High	High	High	High	High	High	High	High	8.193e-05	1.714e-11	5.73	66.67
FALSE	High	[R].ISIGGGSCAISGGYGSR.[A]	1xCarbamidomethyl [C8]	4.38742e-06	0.000180344	2	3	3	CP_ker6A; CP_ker6B	CP_ker6A [70-86]; CP_ker6B [70-86]		Keratin, type II cytoskeletal 6A (Cytokeratin 6A) (CK 6A) (K6a keratin) Keratin, type II cytoskeletal 6B (Cytokeratin 6B) (CK 6B) (K6b keratin)	0	1598.76	1.353	0.781974	133249	180288	40.85	121.97	Shared	Peak Found	Peak Found	Peak Found	Peak Found	Not Found	High	Peak Found	High	Not Found	Peak Found	High	7.556e-05	9.166e-08	2.92	36.17
FALSE	High	[R].LSLDLSSGAGEGEPPVTLSK.[Q]		1.02861e-07	0.000180344	1	1	15	Q9RS98	Q9RS98 [111-130]		Uncharacterized protein OS=Deinococcus radiodurans (strain ATCC 13939 / DSM 20539 / JCM 16871 / LMG 4051 / NBRC 15346 / NCIMB 9279 / R1 / VKM B-1422) OX=243230 GN=DR_2229 PE=4 SV=1	0	1957.01	1.109	0.918702	3.38672e+06	3.75448e+06	24.33	23.43		High	High	High	High	High	High	High	High	High	High	High	6.496e-05	1.926e-09	3.32	52.63
FALSE	High	[R].LSLASAVSQALQNGPDVASAR.[A]	1xDeamidated [N/Q]	9.40431e-07	0.000180344	1	1	35	Q9RWD1	Q9RWD1 [26-46]		Uncharacterized protein OS=Deinococcus radiodurans (strain ATCC 13939 / DSM 20539 / JCM 16871 / LMG 4051 / NBRC 15346 / NCIMB 9279 / R1 / VKM B-1422) OX=243230 GN=DR_0738 PE=4 SV=1	0	2056.07	0.994	0.865609	1.55322e+06	1.54467e+06	12.47	13.43		High	High	High	High	High	High	High	High	High	High	High	6.378e-05	1.619e-08	4.67	59.11
FALSE	High	[R].LSLASAVSQALQNGPDVASAR.[A]		1.96556e-05	0.000180344	1	1	3	Q9RWD1	Q9RWD1 [26-46]		Uncharacterized protein OS=Deinococcus radiodurans (strain ATCC 13939 / DSM 20539 / JCM 16871 / LMG 4051 / NBRC 15346 / NCIMB 9279 / R1 / VKM B-1422) OX=243230 GN=DR_0738 PE=4 SV=1	0	2055.08	1.025	0.838709	292818	300116	17.29	22.56		Peak Found	Peak Found	High	High	Peak Found	Peak Found	Peak Found	Peak Found	High	Peak Found	High	7.043e-05	5.718e-07	3.48	61.31
FALSE	High	[K].LSHHICPNCGYYDGR.[Q]	2xCarbamidomethyl [C6; C9]	0.000105242	0.000180344	1	1	12	P49228	P49228 [41-55]		50S ribosomal protein L32 OS=Deinococcus radiodurans (strain ATCC 13939 / DSM 20539 / JCM 16871 / LMG 4051 / NBRC 15346 / NCIMB 9279 / R1 / VKM B-1422) OX=243230 GN=rpmF PE=1 SV=3	0	1848.79	0.542	0.136866	555583	301173	25.48	30.93		High	High	High	High	High	Peak Found	Peak Found	Peak Found	High	High	High	7.043e-05	3.922e-06	3.27	20.23
FALSE	High	[R].LSGWLFESPPTPHTVVTLNPEFIVQSR.[T]		3.58091e-05	0.000180344	1	1	5	Q9RTV8	Q9RTV8 [29-55]		UDP-N-acetyl-D-mannosaminuronic acid transferase, putative OS=Deinococcus radiodurans (strain ATCC 13939 / DSM 20539 / JCM 16871 / LMG 4051 / NBRC 15346 / NCIMB 9279 / R1 / VKM B-1422) OX=243230 GN=DR_1645 PE=3 SV=1	0	3051.59	1.466	0.15262	243859	357438	15.35	12.72		Peak Found	High	Peak Found	Peak Found	Peak Found	High	High	High	High	Peak Found	High	7.178e-05	8.043e-07	4.06	68.56
FALSE	High	[R].ISGWCASVIEYSQDNR.[L]	1xCarbamidomethyl [C5]	1.17052e-06	0.000180344	1	1	23	Q9RWB2	Q9RWB2 [339-354]		Citrate synthase OS=Deinococcus radiodurans (strain ATCC 13939 / DSM 20539 / JCM 16871 / LMG 4051 / NBRC 15346 / NCIMB 9279 / R1 / VKM B-1422) OX=243230 GN=gltA PE=1 SV=3	0	1884.85	0.769	0.464147	1.56458e+06	1.20245e+06	26.2	26.12		High	High	High	High	High	High	High	High	High	High	High	6.378e-05	2.073e-08	3.15	49.1
FALSE	High	[K].LSGQLSTLQEGVHFVVPGIQQLNLYDAR.[L]		0.000102714	0.000180344	1	1	1	Q9RX33	Q9RX33 [67-94]		B-cell receptor associated protein-related protein OS=Deinococcus radiodurans (strain ATCC 13939 / DSM 20539 / JCM 16871 / LMG 4051 / NBRC 15346 / NCIMB 9279 / R1 / VKM B-1422) OX=243230 GN=DR_0482 PE=4 SV=1	0	3082.63	1.58	0.2761	246920	390089	35.59	10.5		Peak Found	Peak Found	Peak Found	Peak Found	Peak Found	Peak Found	Peak Found	Not Found	Not Found	High	High	0.0001289	3.459e-06	3.64	66.89
FALSE	High	[R].LSGNLNYDNTDNVNFPGR.[G]	1xDeamidated [N]	2.25596e-05	0.000180344	1	1	33	Q9RXD5	Q9RXD5 [643-660]		Outer membrane protein OS=Deinococcus radiodurans (strain ATCC 13939 / DSM 20539 / JCM 16871 / LMG 4051 / NBRC 15346 / NCIMB 9279 / R1 / VKM B-1422) OX=243230 GN=DR_0379 PE=4 SV=1	0	2010.92	0.926	0.649765	621323	575360	5.37	30.53		High	High	High	High	High	High	High	High	High	High	High	6.378e-05	6.303e-07	3.36	45.63
FALSE	High	[R].LSGNLNYDNTDNVNFPGR.[G]		5.64595e-08	0.000180344	1	1	116	Q9RXD5	Q9RXD5 [643-660]		Outer membrane protein OS=Deinococcus radiodurans (strain ATCC 13939 / DSM 20539 / JCM 16871 / LMG 4051 / NBRC 15346 / NCIMB 9279 / R1 / VKM B-1422) OX=243230 GN=DR_0379 PE=4 SV=1	0	2009.93	0.966	0.776813	9.01621e+06	8.71314e+06	10.55	15.8		High	High	High	High	High	High	High	High	High	High	High	6.217e-05	4.639e-10	4.48	43.11
FALSE	High	[R].LSGLIRDGEESELLVGDPITGLLDAAR.[A]		1.41106e-07	0.000180344	1	1	41	Q9RRW9	Q9RRW9 [88-114]		Uncharacterized protein OS=Deinococcus radiodurans (strain ATCC 13939 / DSM 20539 / JCM 16871 / LMG 4051 / NBRC 15346 / NCIMB 9279 / R1 / VKM B-1422) OX=243230 GN=DR_2363 PE=4 SV=1	1	2809.49	0.982	0.977436	3.18154e+06	3.12563e+06	11.22	20.97		High	High	High	High	High	High	High	High	High	High	High	6.546e-05	1.309e-09	5.4	71.18
FALSE	High	[K].LSGEFLAGDNGFGISPETTAELAR.[R]	1xDeamidated [N10]	2.24082e-08	0.000180344	1	1	26	Q9RU81	Q9RU81 [17-40]		Uridylate kinase OS=Deinococcus radiodurans (strain ATCC 13939 / DSM 20539 / JCM 16871 / LMG 4051 / NBRC 15346 / NCIMB 9279 / R1 / VKM B-1422) OX=243230 GN=pyrH PE=3 SV=1	0	2453.18	0.896	0.909523	1.11589e+06	999736	22.61	18.96		High	High	High	High	High	High	High	High	High	High	High	6.378e-05	2.178e-10	5.3	65.32
FALSE	High	[R].LSLNGATGLLSLDPDLR.[C]	1xDeamidated [N4]	7.43081e-06	0.000180344	1	1	10	Q9RWW0	Q9RWW0 [258-274]		Glutamate-1-semialdehyde 2,1-aminomutase OS=Deinococcus radiodurans (strain ATCC 13939 / DSM 20539 / JCM 16871 / LMG 4051 / NBRC 15346 / NCIMB 9279 / R1 / VKM B-1422) OX=243230 GN=hemL PE=3 SV=2	0	1755.95	0.959	0.79736	670176	642650	23.48	31.49		High	High	High	High	High	High	High	High	High	High	High	8.193e-05	1.219e-07	3.14	69.46
FALSE	High	[K].LSGEFLAGDNGFGISPETTAELAR.[R]		1.11596e-08	0.000180344	1	1	15	Q9RU81	Q9RU81 [17-40]		Uridylate kinase OS=Deinococcus radiodurans (strain ATCC 13939 / DSM 20539 / JCM 16871 / LMG 4051 / NBRC 15346 / NCIMB 9279 / R1 / VKM B-1422) OX=243230 GN=pyrH PE=3 SV=1	0	2452.2	1.13	0.239754	729253	823760	7.05	6.61		High	High	High	High	High	High	High	High	High	High	High	6.496e-05	1.581e-10	4.21	62.52
FALSE	High	[K].LSGATYSVAQVTENGK.[T]	1xDeamidated [N/Q]	1.22997e-08	0.000180344	1	1	124	Q9RTP9	Q9RTP9 [38-53]		Uncharacterized protein OS=Deinococcus radiodurans (strain ATCC 13939 / DSM 20539 / JCM 16871 / LMG 4051 / NBRC 15346 / NCIMB 9279 / R1 / VKM B-1422) OX=243230 GN=DR_1708 PE=4 SV=1	0	1625.8	1.168	0.649209	1.36764e+07	1.59754e+07	21.47	25.87		High	High	High	High	High	High	High	High	High	High	High	7.556e-05	1.108e-10	4.17	34.99
FALSE	High	[K].LSGATYSVAQVTENGK.[T]		6.9674e-07	0.000180344	1	1	25	Q9RTP9	Q9RTP9 [38-53]		Uncharacterized protein OS=Deinococcus radiodurans (strain ATCC 13939 / DSM 20539 / JCM 16871 / LMG 4051 / NBRC 15346 / NCIMB 9279 / R1 / VKM B-1422) OX=243230 GN=DR_1708 PE=4 SV=1	0	1624.82	1.35	0.521189	1.68441e+06	2.27382e+06	20.44	28.16		High	High	High	High	High	High	High	High	High	High	High	6.378e-05	1.141e-08	3.73	33.52
FALSE	High	[R].ISFFTDIAEAVK.[G]		4.17715e-05	0.000180344	1	1	21	Q9RZ10	Q9RZ10 [122-133]		3-hydroxyacyl-CoA dehydrogenase, putative OS=Deinococcus radiodurans (strain ATCC 13939 / DSM 20539 / JCM 16871 / LMG 4051 / NBRC 15346 / NCIMB 9279 / R1 / VKM B-1422) OX=243230 GN=DR_A0143 PE=4 SV=1	0	1340.71	1.115	0.617601	3.93956e+06	4.39359e+06	17.82	23.15		High	High	High	High	High	High	High	High	High	High	High	7.556e-05	1.203e-06	2.88	62.15
FALSE	High	[K].LSEVVMELENPQQSDR.[F]	1xOxidation [M/V]	7.61373e-06	0.000180344	1	1	54	Q9RZ12	Q9RZ12 [6-21]		Uncharacterized protein OS=Deinococcus radiodurans (strain ATCC 13939 / DSM 20539 / JCM 16871 / LMG 4051 / NBRC 15346 / NCIMB 9279 / R1 / VKM B-1422) OX=243230 GN=DR_A0141 PE=4 SV=1	0	1889.89	1.235	0.394963	2.26368e+06	2.79481e+06	9.8	20.86		Peak Found	Peak Found	High	High	High	High	High	High	High	High	High	6.546e-05	1.379e-07	3.25	42.6
FALSE	High	[K].LSEVVMELENPQQSDR.[F]		2.27641e-07	0.000180344	1	1	47	Q9RZ12	Q9RZ12 [6-21]		Uncharacterized protein OS=Deinococcus radiodurans (strain ATCC 13939 / DSM 20539 / JCM 16871 / LMG 4051 / NBRC 15346 / NCIMB 9279 / R1 / VKM B-1422) OX=243230 GN=DR_A0141 PE=4 SV=1	0	1873.9	0.803	0.108803	5.74533e+06	4.61346e+06	11.56	12.08		High	High	High	High	High	High	High	High	High	High	High	7.043e-05	3.438e-09	3.27	46.64
FALSE	High	[R].LSELNNDAQYNLNDTSMYNPVGAAAYGVNGDKIGTVR.[D]	3xDeamidated [Q/N]; 1xOxidation [Y/Q/N/M/S/D/T/L]	1.39903e-06	0.000180344	1	1	23	Q9RUR8	Q9RUR8 [9-45]	Q9RUR8 1xOxidation [Y/D/N]	Uncharacterized protein DR_1314 OS=Deinococcus radiodurans (strain ATCC 13939 / DSM 20539 / JCM 16871 / LMG 4051 / NBRC 15346 / NCIMB 9279 / R1 / VKM B-1422) OX=243230 GN=DR_1314 PE=1 SV=2	1	3963.82	2.583	0.421563	226544	585266	80.81	58.36		High	High	High	High	High	High	Peak Found	High	High	High	High	0.0001289	2.519e-08	5.63	56.01
FALSE	High	[R].LSELNNDAQYNLNDTSMYNPVGAAAYGVNGDKIGTVR.[D]	2xDeamidated [Q/N]; 1xOxidation [Y/S/M/L/T/N/P/D/Q/V/E]	3.0232e-07	0.000180344	1	1	131	Q9RUR8	Q9RUR8 [9-45]	Q9RUR8 1xOxidation [Y/N/P/D]	Uncharacterized protein DR_1314 OS=Deinococcus radiodurans (strain ATCC 13939 / DSM 20539 / JCM 16871 / LMG 4051 / NBRC 15346 / NCIMB 9279 / R1 / VKM B-1422) OX=243230 GN=DR_1314 PE=1 SV=2	1	3962.83	0.993	0.919416	1.36779e+06	1.35753e+06	16.04	48.96		High	High	High	High	High	High	High	High	High	High	High	6.378e-05	4.353e-09	5.49	55.99
FALSE	High	[R].LSELNNDAQYNLNDTSMYNPVGAAAYGVNGDKIGTVR.[D]	1xDeamidated [N/Q]; 1xOxidation [Y/T/L/S/D/M/N/Q/V/E]	9.11253e-09	0.000180344	1	1	233	Q9RUR8	Q9RUR8 [9-45]	Q9RUR8 1xOxidation [Y/D/N]	Uncharacterized protein DR_1314 OS=Deinococcus radiodurans (strain ATCC 13939 / DSM 20539 / JCM 16871 / LMG 4051 / NBRC 15346 / NCIMB 9279 / R1 / VKM B-1422) OX=243230 GN=DR_1314 PE=1 SV=2	1	3961.85	0.974	0.715094	7.10974e+06	6.92839e+06	22.43	30.57		High	High	High	High	High	High	High	High	High	High	High	7.043e-05	8.53e-11	5.79	53.96
FALSE	High	[R].LSELNNDAQYNLNDTSMYNPVGAAAYGVNGDKIGTVR.[D]	1xOxidation [D/Y/N/M/T/S]	1.23886e-06	0.000180344	1	1	17	Q9RUR8	Q9RUR8 [9-45]	Q9RUR8 1xOxidation [D/Y/N]	Uncharacterized protein DR_1314 OS=Deinococcus radiodurans (strain ATCC 13939 / DSM 20539 / JCM 16871 / LMG 4051 / NBRC 15346 / NCIMB 9279 / R1 / VKM B-1422) OX=243230 GN=DR_1314 PE=1 SV=2	1	3960.87	0.866	0.743407	345362	299178	49.73	59.15		High	High	Peak Found	High	High	High	High	High	High	High	High	6.378e-05	2.226e-08	5.52	51.82
FALSE	High	[R].LSELNNDAQYNLNDTSMYNPVGAAAYGVNGDKIGTVR.[D]	3xDeamidated [N19; N29; N/Q]	8.88554e-07	0.000180344	1	1	27	Q9RUR8	Q9RUR8 [9-45]		Uncharacterized protein DR_1314 OS=Deinococcus radiodurans (strain ATCC 13939 / DSM 20539 / JCM 16871 / LMG 4051 / NBRC 15346 / NCIMB 9279 / R1 / VKM B-1422) OX=243230 GN=DR_1314 PE=1 SV=2	1	3947.82	0.868	0.88675	272948	236827	44.76	1.07		High	High	High	High	High	High	High	High	High	High	High	7.043e-05	1.639e-08	5.93	57.88
FALSE	High	[R].LSELNNDAQYNLNDTSMYNPVGAAAYGVNGDKIGTVR.[D]	2xDeamidated [N29; N/Q]	2.57074e-07	0.000180344	1	1	130	Q9RUR8	Q9RUR8 [9-45]		Uncharacterized protein DR_1314 OS=Deinococcus radiodurans (strain ATCC 13939 / DSM 20539 / JCM 16871 / LMG 4051 / NBRC 15346 / NCIMB 9279 / R1 / VKM B-1422) OX=243230 GN=DR_1314 PE=1 SV=2	1	3946.84	1.232	0.860438	1.74054e+06	2.14447e+06	21.65	34.31		High	High	High	High	High	High	High	High	High	High	High	7.043e-05	3.956e-09	5.36	58.82
FALSE	High	[R].LSELNNDAQYNLNDTSMYNPVGAAAYGVNGDKIGTVR.[D]	1xDeamidated [N/Q]	2.70131e-09	0.000180344	1	1	138	Q9RUR8	Q9RUR8 [9-45]		Uncharacterized protein DR_1314 OS=Deinococcus radiodurans (strain ATCC 13939 / DSM 20539 / JCM 16871 / LMG 4051 / NBRC 15346 / NCIMB 9279 / R1 / VKM B-1422) OX=243230 GN=DR_1314 PE=1 SV=2	1	3945.86	0.951	0.743992	1.23278e+07	1.17248e+07	17.24	25.18		High	High	High	High	High	High	High	High	High	High	High	6.378e-05	1.902e-11	6.44	57.27
FALSE	High	[K].LSGATYSVAQVTENGKTTER.[L]	1xDeamidated [N14]	1.95147e-07	0.000180344	1	1	17	Q9RTP9	Q9RTP9 [38-57]		Uncharacterized protein OS=Deinococcus radiodurans (strain ATCC 13939 / DSM 20539 / JCM 16871 / LMG 4051 / NBRC 15346 / NCIMB 9279 / R1 / VKM B-1422) OX=243230 GN=DR_1708 PE=4 SV=1	1	2113.04	0.984	0.98508	1.85424e+06	1.82385e+06	13.02	36.26		High	High	High	High	High	High	High	High	High	High	High	6.378e-05	2.652e-09	4.26	30.38
FALSE	High	[R].LSELNNDAQYNLNDTSMYNPVGAAAYGVNGDKIGTVR.[D]		5.87948e-08	0.000180344	1	1	13	Q9RUR8	Q9RUR8 [9-45]		Uncharacterized protein DR_1314 OS=Deinococcus radiodurans (strain ATCC 13939 / DSM 20539 / JCM 16871 / LMG 4051 / NBRC 15346 / NCIMB 9279 / R1 / VKM B-1422) OX=243230 GN=DR_1314 PE=1 SV=2	1	3944.87	0.988	0.873677	1.31196e+06	1.29639e+06	31.55	31.59		High	High	High	High	High	High	High	High	High	High	High	0.0001289	6.63e-10	5.51	54.93
FALSE	High	[K].ISLTGENGILNR.[S]	1xDeamidated [N7]	0.000126809	0.000180344	1	1	23	Q9RYV4	Q9RYV4 [141-152]		Superoxide dismutase (SodC), Cu-Zn family OS=Deinococcus radiodurans (strain ATCC 13939 / DSM 20539 / JCM 16871 / LMG 4051 / NBRC 15346 / NCIMB 9279 / R1 / VKM B-1422) OX=243230 GN=DR_A0202 PE=4 SV=1	0	1287.69	0.902	0.525966	2.79686e+06	2.52317e+06	24.63	20.57		High	High	High	High	High	High	High	High	High	High	High	7.556e-05	4.925e-06	3	47.11
FALSE	High	[K].ISNLKDMLPVLEK.[V]		7.73432e-05	0.000180344	1	1	34	Q9RWQ9	Q9RWQ9 [225-237]		60 kDa chaperonin OS=Deinococcus radiodurans (strain ATCC 13939 / DSM 20539 / JCM 16871 / LMG 4051 / NBRC 15346 / NCIMB 9279 / R1 / VKM B-1422) OX=243230 GN=groL PE=1 SV=3	1	1499.85	1.195	0.848495	3.71989e+06	4.4449e+06	25.66	27.08		High	High	High	High	High	High	High	High	High	High	High	7.043e-05	2.761e-06	3.46	48.94
FALSE	High	[R].ITAGNDQIYGGFGVR.[V]	1xDeamidated [N/Q]	3.85374e-06	0.000180344	1	1	19	Q9RY35	Q9RY35 [19-33]		Uncharacterized protein OS=Deinococcus radiodurans (strain ATCC 13939 / DSM 20539 / JCM 16871 / LMG 4051 / NBRC 15346 / NCIMB 9279 / R1 / VKM B-1422) OX=243230 GN=DR_0116 PE=4 SV=1	0	1568.77	1.17	0.659366	1.05725e+06	1.23707e+06	24.99	14.8		High	High	High	High	High	High	High	High	High	High	High	7.556e-05	7.913e-08	3.02	47.42
FALSE	High	[R].ITAGNDQIYGGFGVR.[V]		2.83208e-06	0.000180344	1	1	77	Q9RY35	Q9RY35 [19-33]		Uncharacterized protein OS=Deinococcus radiodurans (strain ATCC 13939 / DSM 20539 / JCM 16871 / LMG 4051 / NBRC 15346 / NCIMB 9279 / R1 / VKM B-1422) OX=243230 GN=DR_0116 PE=4 SV=1	0	1567.79	0.99	0.967224	1.52059e+07	1.50601e+07	23.83	10.6		High	High	High	High	High	High	High	High	High	High	High	7.556e-05	5.579e-08	3.1	43.52
FALSE	High	[K].LTAAQTVISQYVAAYEAQGR.[V]		2.38987e-07	0.000180344	1	1	32	Q9RWD1	Q9RWD1 [89-108]		Uncharacterized protein OS=Deinococcus radiodurans (strain ATCC 13939 / DSM 20539 / JCM 16871 / LMG 4051 / NBRC 15346 / NCIMB 9279 / R1 / VKM B-1422) OX=243230 GN=DR_0738 PE=4 SV=1	0	2140.1	0.989	0.718323	1.55174e+06	1.53526e+06	9.21	9.84		High	High	High	High	High	High	High	High	High	High	High	6.496e-05	4.972e-09	4.4	63.84
FALSE	High	[R].LTAAEVNQWNADK.[R]		0.000133129	0.000180344	1	1	9	Q9RY56	Q9RY56 [121-133]		Uncharacterized protein OS=Deinococcus radiodurans (strain ATCC 13939 / DSM 20539 / JCM 16871 / LMG 4051 / NBRC 15346 / NCIMB 9279 / R1 / VKM B-1422) OX=243230 GN=DR_0094 PE=4 SV=1	0	1459.72	1.468	0.300389	383105	562410	9.24	30.18		High	High	High	High	High	High	High	Peak Found	High	High	High	6.569e-05	5.383e-06	2.92	34.51
FALSE	High	[R].LSYTLFTDAPADR.[V]		3.94673e-05	0.000180344	1	1	10	Q9RUE0	Q9RUE0 [428-440]		Uncharacterized protein OS=Deinococcus radiodurans (strain ATCC 13939 / DSM 20539 / JCM 16871 / LMG 4051 / NBRC 15346 / NCIMB 9279 / R1 / VKM B-1422) OX=243230 GN=DR_1447 PE=4 SV=1	0	1469.73	1.003	0.806789	1.1196e+07	1.12292e+07	10.32	8.28		High	High	High	High	High	High	High	High	High	High	High	7.556e-05	1.131e-06	2.7	49.95
FALSE	High	[R].LSYATSMDNIEEVLR.[R]		2.97184e-05	0.000180344	1	1	7	Q9RWP3	Q9RWP3 [366-380]		Aminotransferase OS=Deinococcus radiodurans (strain ATCC 13939 / DSM 20539 / JCM 16871 / LMG 4051 / NBRC 15346 / NCIMB 9279 / R1 / VKM B-1422) OX=243230 GN=DR_0623 PE=3 SV=1	0	1740.85	0.909	0.9143	333784	303331	29.41	45.69		High	Peak Found	High	Peak Found	High	Peak Found	High	High	High	High	High	6.378e-05	8.623e-07	3.13	57.77
FALSE	High	[K].ISVYYEVDPAPYSVGPNSFIGTLIAK.[A]	1xDeamidated [N17]	4.91232e-05	0.000180344	1	1	10	Q9RZV4	Q9RZV4 [238-263]		Metal binding protein, putative OS=Deinococcus radiodurans (strain ATCC 13939 / DSM 20539 / JCM 16871 / LMG 4051 / NBRC 15346 / NCIMB 9279 / R1 / VKM B-1422) OX=243230 GN=DR_B0007 PE=4 SV=1	0	2801.43	1.525	0.62657	529407	807435	33.5	43.58		High	Peak Found	High	High	Peak Found	Peak Found	High	High	High	Peak Found	High	7.043e-05	1.637e-06	3.66	75.73
FALSE	High	[K].ISVYYEVDPAPYSVGPNSFIGTLIAK.[A]		7.20028e-08	0.000180344	1	1	37	Q9RZV4	Q9RZV4 [238-263]		Metal binding protein, putative OS=Deinococcus radiodurans (strain ATCC 13939 / DSM 20539 / JCM 16871 / LMG 4051 / NBRC 15346 / NCIMB 9279 / R1 / VKM B-1422) OX=243230 GN=DR_B0007 PE=4 SV=1	0	2800.44	1.045	0.950829	5.66217e+06	5.91575e+06	26.45	16.67		High	High	High	High	High	High	High	High	High	High	High	7.178e-05	5.831e-10	5.59	74.86
FALSE	High	[K].LSVSLATLQSGLDK.[R]		6.41883e-05	0.000180344	1	1	8	Q9RWD1	Q9RWD1 [191-204]		Uncharacterized protein OS=Deinococcus radiodurans (strain ATCC 13939 / DSM 20539 / JCM 16871 / LMG 4051 / NBRC 15346 / NCIMB 9279 / R1 / VKM B-1422) OX=243230 GN=DR_0738 PE=4 SV=1	0	1431.81							No Quan Values	High	High	Not Found	High	High	High	Not Found	High	High	Not Found	High	6.496e-05	2.701e-06	3.46
FALSE	High	[R].LSVLTTLLGEGYADR.[L]		5.24142e-05	0.000180344	1	1	3	Q9RVU2	Q9RVU2 [244-258]		Phosphotriesterase, putative OS=Deinococcus radiodurans (strain ATCC 13939 / DSM 20539 / JCM 16871 / LMG 4051 / NBRC 15346 / NCIMB 9279 / R1 / VKM B-1422) OX=243230 GN=DR_0930 PE=1 SV=1	0	1607.86	1.267	0.404207	122293	154912	23.67	25.19		Peak Found	Peak Found	Peak Found	Peak Found	Peak Found	High	High	Peak Found	Peak Found	High	High	7.178e-05	1.262e-06	2.87	64.34
FALSE	High	[R].ISVEDGVQQLLGR.[L]		3.70066e-06	0.000180344	1	1	21	P56861	P56861 [175-187]		Adenylyl-sulfate kinase OS=Deinococcus radiodurans (strain ATCC 13939 / DSM 20539 / JCM 16871 / LMG 4051 / NBRC 15346 / NCIMB 9279 / R1 / VKM B-1422) OX=243230 GN=cysC PE=3 SV=1	0	1413.77	0.933	0.740222	1.11456e+07	1.03983e+07	24.95	27.03		High	High	High	High	High	High	High	High	High	High	High	7.043e-05	8.401e-08	3.48	57.12
FALSE	High	[K].LSTHADLHTDDDAIQQR.[Y]		0.000106962	0.000180344	1	1	4	Q9RYV0	Q9RYV0 [104-120]		Oligoendopeptidase F, putative OS=Deinococcus radiodurans (strain ATCC 13939 / DSM 20539 / JCM 16871 / LMG 4051 / NBRC 15346 / NCIMB 9279 / R1 / VKM B-1422) OX=243230 GN=DR_A0206 PE=3 SV=1	0	1935.92	0.833	0.873262	200005	166599	30.18	30.67		Peak Found	Peak Found	High	High	High	High	Peak Found	Peak Found	Peak Found	Peak Found	High	8.193e-05	2.764e-06	4.08	22.94
FALSE	High	[R].LSNHDTVETLAEELQPVLR.[A]		1.91922e-06	0.000180344	1	1	30	Q9RRS8	Q9RRS8 [39-57]		Uncharacterized protein OS=Deinococcus radiodurans (strain ATCC 13939 / DSM 20539 / JCM 16871 / LMG 4051 / NBRC 15346 / NCIMB 9279 / R1 / VKM B-1422) OX=243230 GN=DR_2407 PE=4 SV=1	0	2164.12	1.76	0.21312	2.15479e+06	3.7922e+06	26.95	12.32		High	High	High	High	High	High	High	High	High	High	High	6.217e-05	2.481e-08	3.87	58.43
FALSE	High	[K].LSSVGQGKDENGEDLGLTNAR.[R]	1xDeamidated [N]	0.000139763	0.000180344	1	1	12	Q9RW55	Q9RW55 [99-119]		Proline dehydrogenase OS=Deinococcus radiodurans (strain ATCC 13939 / DSM 20539 / JCM 16871 / LMG 4051 / NBRC 15346 / NCIMB 9279 / R1 / VKM B-1422) OX=243230 GN=DR_0814 PE=1 SV=1	1	2161.04	1.608	0.118366	565982	910077	22.49	12.19		High	High	High	High	High	High	High	High	High	High	High	7.043e-05	5.435e-06	3.94	31.61
FALSE	High	[K].LSSNGNAVQAQR.[Y]	1xDeamidated [N/Q]	5.87128e-05	0.000180344	1	1	28	Q9RVQ2	Q9RVQ2 [118-129]		Electron transfer flavoprotein, alpha subunit OS=Deinococcus radiodurans (strain ATCC 13939 / DSM 20539 / JCM 16871 / LMG 4051 / NBRC 15346 / NCIMB 9279 / R1 / VKM B-1422) OX=243230 GN=DR_0970 PE=4 SV=1	0	1245.62	1.385	0.841622	6.88587e+06	9.53697e+06	43.77	21.87		High	High	High	High	High	High	High	High	High	High	High	6.569e-05	2.13e-06	3.32	16.64
FALSE	High	[K].LSSNGNAVQAQR.[Y]		0.000110487	0.000180344	1	1	6	Q9RVQ2	Q9RVQ2 [118-129]		Electron transfer flavoprotein, alpha subunit OS=Deinococcus radiodurans (strain ATCC 13939 / DSM 20539 / JCM 16871 / LMG 4051 / NBRC 15346 / NCIMB 9279 / R1 / VKM B-1422) OX=243230 GN=DR_0970 PE=4 SV=1	0	1244.63	1.254	0.860438	363828	456097	50.29	32.44		High	High	Peak Found	High	High	High	Peak Found	High	Peak Found	Peak Found	High	6.496e-05	4.971e-06	3.05	13.44
FALSE	High	[R].LSQLAPGDHAVIAR.[V]		3.552e-05	0.000180344	1	1	5	Q9RRF3	Q9RRF3 [147-160]		Iron dependent repressor, putative OS=Deinococcus radiodurans (strain ATCC 13939 / DSM 20539 / JCM 16871 / LMG 4051 / NBRC 15346 / NCIMB 9279 / R1 / VKM B-1422) OX=243230 GN=DR_2539 PE=4 SV=1	0	1447.8	0.741	0.463141	212256	157271	20.2	15.37		High	High	Peak Found	High	High	High	Peak Found	Peak Found	Peak Found	Not Found	High	6.496e-05	1.378e-06	2.99	28.08
FALSE	High	[K].LSQEAHVYQCQGGQQVQVSYVSTGHANENSPLFAVLK.[Y]	1xCarbamidomethyl [C10]	5.20398e-07	0.000180344	1	1	10	Q9RTE7	Q9RTE7 [32-68]		Uncharacterized protein OS=Deinococcus radiodurans (strain ATCC 13939 / DSM 20539 / JCM 16871 / LMG 4051 / NBRC 15346 / NCIMB 9279 / R1 / VKM B-1422) OX=243230 GN=DR_1818 PE=4 SV=1	0	4073.98	0.382	0.315957	692851	264885	32.54	84.05		High	High	High	High	Peak Found	High	Peak Found	Peak Found	High	Peak Found	High	6.378e-05	8.181e-09	5.52	48.53
FALSE	High	[R].ISPDGTATDTGPIPYVFNSYLEEDGVKPVDPFSSVR.[K]	1xDeamidated [N18]	1.04447e-05	0.000180344	1	1	13	Q9RYI7	Q9RYI7 [278-313]		N-glycosidase F, putative OS=Deinococcus radiodurans (strain ATCC 13939 / DSM 20539 / JCM 16871 / LMG 4051 / NBRC 15346 / NCIMB 9279 / R1 / VKM B-1422) OX=243230 GN=DR_A0325 PE=4 SV=1	0	3870.86	1000			601597				High	High	High	Not Found	High	High	High	High	High	High	High	7.043e-05	2.766e-07	5.38	72.65
FALSE	High	[R].ISPDGTATDTGPIPYVFNSYLEEDGVKPVDPFSSVR.[K]		0.000127841	0.000180344	1	1	10	Q9RYI7	Q9RYI7 [278-313]		N-glycosidase F, putative OS=Deinococcus radiodurans (strain ATCC 13939 / DSM 20539 / JCM 16871 / LMG 4051 / NBRC 15346 / NCIMB 9279 / R1 / VKM B-1422) OX=243230 GN=DR_A0325 PE=4 SV=1	0	3869.88	0.801	0.632505	976864	782309	26.79	34.67		High	High	High	Peak Found	High	High	High	High	High	Peak Found	High	6.378e-05	4.624e-06	4.79	72.67
FALSE	High	[K].LSPAQLVIVPGGNTTQTETAAAQGTSGVNAAMAYGTDGAIGALGLVALSDPK.[G]	2xDeamidated [Q5; Q/N]; 1xOxidation [T/Q]	8.87699e-05	0.000180344	1	1	3	Q9RZ18	Q9RZ18 [254-305]		ABC transporter, periplasmic substrate-binding protein, putative OS=Deinococcus radiodurans (strain ATCC 13939 / DSM 20539 / JCM 16871 / LMG 4051 / NBRC 15346 / NCIMB 9279 / R1 / VKM B-1422) OX=243230 GN=DR_A0135 PE=4 SV=1	0	4943.48							No Quan Values	Not Found	Not Found	Not Found	Not Found	Not Found	High	High	Not Found	High	Not Found	High	7.178e-05	2.326e-06	4.29
FALSE	High	[K].LSPAQLVIVPGGNTTQTETAAAQGTSGVNAAMAYGTDGAIGALGLVALSDPK.[G]	1xDeamidated [Q/N]; 1xOxidation [M/Q/T]	4.34992e-05	0.000180344	1	1	6	Q9RZ18	Q9RZ18 [254-305]		ABC transporter, periplasmic substrate-binding protein, putative OS=Deinococcus radiodurans (strain ATCC 13939 / DSM 20539 / JCM 16871 / LMG 4051 / NBRC 15346 / NCIMB 9279 / R1 / VKM B-1422) OX=243230 GN=DR_A0135 PE=4 SV=1	0	4942.5	1.431	0.473007	329350	471352	34.58	20.44		High	High	High	Peak Found	Peak Found	High	Not Found	High	High	Peak Found	High	6.378e-05	1.344e-06	3.83	77.24
FALSE	High	[K].LSPAQLVIVPGGNTTQTETAAAQGTSGVNAAMAYGTDGAIGALGLVALSDPK.[G]	1xDeamidated [N/Q]	2.92405e-05	0.000180344	1	1	7	Q9RZ18	Q9RZ18 [254-305]		ABC transporter, periplasmic substrate-binding protein, putative OS=Deinococcus radiodurans (strain ATCC 13939 / DSM 20539 / JCM 16871 / LMG 4051 / NBRC 15346 / NCIMB 9279 / R1 / VKM B-1422) OX=243230 GN=DR_A0135 PE=4 SV=1	0	4926.5	0.865		534460	462453		10.51		High	High	Not Found	Not Found	High	Not Found	Not Found	High	High	High	High	6.496e-05	1.108e-06	4.92	81.85
FALSE	High	[K].LSPAQLVIVPGGNTTQTETAAAQGTSGVNAAMAYGTDGAIGALGLVALSDPK.[G]		1.61807e-05	0.000180344	1	1	4	Q9RZ18	Q9RZ18 [254-305]		ABC transporter, periplasmic substrate-binding protein, putative OS=Deinococcus radiodurans (strain ATCC 13939 / DSM 20539 / JCM 16871 / LMG 4051 / NBRC 15346 / NCIMB 9279 / R1 / VKM B-1422) OX=243230 GN=DR_A0135 PE=4 SV=1	0	4925.52	0.857	0.75917	491453	420937	40.14	57.23		Peak Found	High	High	Peak Found	High	Peak Found	Peak Found	High	Peak Found	Peak Found	High	8.193e-05	3.104e-07	4.2	81.85
FALSE	High	[R].LSNTGQACIAAK.[R]	1xCarbamidomethyl [C8]	9.70482e-05	0.000180344	1	1	13	O32507	O32507 [267-278]		Succinate-semialdehyde dehydrogenase [NADP(+)] OS=Deinococcus radiodurans (strain ATCC 13939 / DSM 20539 / JCM 16871 / LMG 4051 / NBRC 15346 / NCIMB 9279 / R1 / VKM B-1422) OX=243230 GN=ssdA PE=3 SV=1	0	1233.63	0.697	0.263255	1.23185e+06	859208	27.22	17.83		High	High	High	High	High	High	High	Peak Found	High	High	High	6.569e-05	3.753e-06	3.21	18.63
FALSE	High	[K].LSNLPVTVEPNEK.[L]		2.27433e-05	0.000180344	1	1	30	Q9RUY8	Q9RUY8 [32-44]		Uncharacterized protein OS=Deinococcus radiodurans (strain ATCC 13939 / DSM 20539 / JCM 16871 / LMG 4051 / NBRC 15346 / NCIMB 9279 / R1 / VKM B-1422) OX=243230 GN=DR_1242 PE=4 SV=1	0	1439.77	0.943	0.598286	1.183e+07	1.11542e+07	13.65	16.53		High	High	High	High	High	High	High	High	High	High	High	7.043e-05	7.866e-07	3.23	37.4
FALSE	High	[K].LSSVGQGKDENGEDLGLTNAR.[R]		1.48003e-05	0.000180344	1	1	9	Q9RW55	Q9RW55 [99-119]		Proline dehydrogenase OS=Deinococcus radiodurans (strain ATCC 13939 / DSM 20539 / JCM 16871 / LMG 4051 / NBRC 15346 / NCIMB 9279 / R1 / VKM B-1422) OX=243230 GN=DR_0814 PE=1 SV=1	1	2160.05	1.08	0.67163	430879	465257	23.15	19.67		High	High	Peak Found	High	High	High	High	High	High	High	High	7.043e-05	4.133e-07	3.51	29.46
FALSE	High	[R].INGTQVTYQPVIADNK.[G]		2.97323e-06	0.000180344	2	2	14	P13126; P56867	P13126 [435-450]; P56867 [347-362]		Hexagonally packed intermediate-layer surface protein OS=Deinococcus radiodurans OX=1299 GN=hpi PE=1 SV=1 Hexagonally packed intermediate-layer surface protein OS=Deinococcus radiodurans (strain ATCC 13939 / DSM 20539 / JCM 16871 / LMG 4051 / NBRC 15346 / NCIMB 9279 / R1 / VKM B-1422) OX=243230 GN=hpi PE=3 SV=1	0	1760.92	0.737	0.316335	769061	566424	22.57	19.64	Shared	High	High	High	High	High	High	High	High	High	High	High	7.043e-05	6.555e-08	3.55	36.94
FALSE	High	[R].LSELNNDAQYNLNDTSMYNPVGAAAYGVNGDK.[I]	1xDeamidated [N]; 1xOxidation [L/M/Y/T/S/N/Q/D]	3.33205e-07	0.000180344	1	1	228	Q9RUR8	Q9RUR8 [9-40]	Q9RUR8 1xOxidation [Y/N/D]	Uncharacterized protein DR_1314 OS=Deinococcus radiodurans (strain ATCC 13939 / DSM 20539 / JCM 16871 / LMG 4051 / NBRC 15346 / NCIMB 9279 / R1 / VKM B-1422) OX=243230 GN=DR_1314 PE=1 SV=2	0	3435.53	1.37	0.510655	1.20376e+07	1.64968e+07	34.49	26.77		High	High	High	High	High	High	High	High	High	High	High	7.043e-05	5.329e-09	5.23	54.91
FALSE	High	[R].LSELNNDAQYNLNDTSMYNPVGAAAYGVNGDK.[I]	3xDeamidated [N19; N29; Q/N]	2.01394e-05	0.000180344	1	1	7	Q9RUR8	Q9RUR8 [9-40]		Uncharacterized protein DR_1314 OS=Deinococcus radiodurans (strain ATCC 13939 / DSM 20539 / JCM 16871 / LMG 4051 / NBRC 15346 / NCIMB 9279 / R1 / VKM B-1422) OX=243230 GN=DR_1314 PE=1 SV=2	0	3421.5	0.886	0.937056	62419.3	55287.7	38.64	21.18		High	High	High	High	Peak Found	Peak Found	Peak Found	Peak Found	Peak Found	High	High	6.217e-05	3.965e-07	4.28	63.73
FALSE	High	[R].LRQEQPALVGGSYR.[S]		0.000115056	0.000180344	1	1	16	Q9RUK9	Q9RUK9 [486-499]		Glycosyl hydrolase, family 13 OS=Deinococcus radiodurans (strain ATCC 13939 / DSM 20539 / JCM 16871 / LMG 4051 / NBRC 15346 / NCIMB 9279 / R1 / VKM B-1422) OX=243230 GN=DR_1375 PE=4 SV=1	1	1573.84	0.767	0.652503	2.7731e+06	2.1273e+06	21.67	24.59		High	High	High	High	High	High	High	High	High	High	High	6.378e-05	4.143e-06	3.81	25.34
FALSE	High	[K].LRPTIDVTARPAPGDPEASTETSPDEDR.[-]		5.82388e-05	0.000180344	1	1	12	Q9RTR5	Q9RTR5 [139-166]		Heat shock protein-related protein OS=Deinococcus radiodurans (strain ATCC 13939 / DSM 20539 / JCM 16871 / LMG 4051 / NBRC 15346 / NCIMB 9279 / R1 / VKM B-1422) OX=243230 GN=DR_1691 PE=1 SV=1	0	2993.44	1.387	0.340476	1.62413e+06	2.25329e+06	13.55	28.62		High	High	High	High	High	Peak Found	High	High	High	High	High	6.569e-05	2.095e-06	3.69	33.53
FALSE	High	[R].IRPSVENLPAIR.[D]		3.85191e-05	0.000180344	1	1	12	Q9RS89	Q9RS89 [192-203]		Carbonic anhydrase OS=Deinococcus radiodurans (strain ATCC 13939 / DSM 20539 / JCM 16871 / LMG 4051 / NBRC 15346 / NCIMB 9279 / R1 / VKM B-1422) OX=243230 GN=DR_2238 PE=3 SV=1	0	1364.8	1.554	0.101739	772140	1.19957e+06	11.67	17.36		High	High	High	High	High	High	High	High	High	High	High	8.193e-05	8.404e-07	3.31	34.08
FALSE	High	[R].LRPGGILDSANPDFVDPDTSIIAPDR.[I]	1xDeamidated [N11]	1.99768e-05	0.000180344	1	1	5	Q05KB7	Q05KB7 [205-230]		SOS repair repressor OS=Deinococcus radiodurans OX=1299 GN=lexA2 PE=4 SV=1	0	2752.38							No Quan Values	Not Found	High	Not Found	Not Found	Not Found	High	Not Found	High	Not Found	Not Found	High	6.569e-05	6.174e-07	4.72
FALSE	High	[R].LRPGGILDSANPDFVDPDTSIIAPDR.[I]		5.20161e-06	0.000180344	1	1	10	Q05KB7	Q05KB7 [205-230]		SOS repair repressor OS=Deinococcus radiodurans OX=1299 GN=lexA2 PE=4 SV=1	0	2751.39	1.133	0.5891	498306	564801	17.42	18.47		Peak Found	High	High	High	High	High	High	High	High	High	High	7.043e-05	1.243e-07	4.51	57.99
FALSE	High	[R].LRLEETGLDGAAGLR.[F]		1.94969e-05	0.000180344	1	1	10	Q9RTI4	Q9RTI4 [175-189]		Uncharacterized protein OS=Deinococcus radiodurans (strain ATCC 13939 / DSM 20539 / JCM 16871 / LMG 4051 / NBRC 15346 / NCIMB 9279 / R1 / VKM B-1422) OX=243230 GN=DR_1780 PE=4 SV=1	1	1570.85	1.039	0.887904	655877	681628	25.05	27.35		High	High	High	High	High	High	High	High	High	High	High	8.193e-05	3.789e-07	3.05	39.1
FALSE	High	[R].IRGQVNQPATAITADSLPNLIDFTNSEAQSTITFK.[N]	1xDeamidated [N/Q]	1.21838e-05	0.000180344	1	1	11	Q9RW95	Q9RW95 [649-683]		Probable type IV piliation system protein DR_0774 OS=Deinococcus radiodurans (strain ATCC 13939 / DSM 20539 / JCM 16871 / LMG 4051 / NBRC 15346 / NCIMB 9279 / R1 / VKM B-1422) OX=243230 GN=DR_0774 PE=1 SV=1	1	3762.92	1000			243238		28.69		High	High	Not Found	High	High	High	High	High	High	High	High	7.043e-05	3.309e-07	4.64	66.7
FALSE	High	[R].IRGQVNQPATAITADSLPNLIDFTNSEAQSTITFK.[N]		8.53261e-07	0.000180344	1	1	8	Q9RW95	Q9RW95 [649-683]		Probable type IV piliation system protein DR_0774 OS=Deinococcus radiodurans (strain ATCC 13939 / DSM 20539 / JCM 16871 / LMG 4051 / NBRC 15346 / NCIMB 9279 / R1 / VKM B-1422) OX=243230 GN=DR_0774 PE=1 SV=1	1	3761.93	1.138	0.704446	403519	459015	22.9	54.76		High	High	High	High	High	High	High	High	Peak Found	Peak Found	High	8.193e-05	9.73e-09	5.95	66.68
FALSE	High	[K].LRGIESQGMILAAEDDAGNLDLVGTELDLPSGTK.[V]		4.34992e-05	0.000180344	1	1	8	Q9RUF3	Q9RUF3 [646-679]		Methionine--tRNA ligase OS=Deinococcus radiodurans (strain ATCC 13939 / DSM 20539 / JCM 16871 / LMG 4051 / NBRC 15346 / NCIMB 9279 / R1 / VKM B-1422) OX=243230 GN=metG PE=3 SV=1	1	3498.76	0.796	0.74867	282260	224553	21.23	29.34		High	High	High	Peak Found	Peak Found	High	High	High	Not Found	High	High	6.569e-05	1.5e-06	4.69	66.35
FALSE	High	[K].IRFPDTSSFGVKPVSK.[E]		1.59278e-06	0.000180344	1	1	41	Q9RU54	Q9RU54 [202-217]		Isocitrate dehydrogenase [NADP] OS=Deinococcus radiodurans (strain ATCC 13939 / DSM 20539 / JCM 16871 / LMG 4051 / NBRC 15346 / NCIMB 9279 / R1 / VKM B-1422) OX=243230 GN=DR_1540 PE=4 SV=1	1	1764.96	0.962	0.955306	4.37323e+06	4.20688e+06	24.52	12.08		High	High	High	High	High	High	High	High	High	High	High	7.178e-05	2.148e-08	4.69	37.99
FALSE	High	[R].LREGGAPVDTIIALAVGPQR.[N]		5.82671e-06	0.000180344	1	1	25	Q9RVQ1	Q9RVQ1 [47-66]		Electron transfer flavoprotein, beta subunit OS=Deinococcus radiodurans (strain ATCC 13939 / DSM 20539 / JCM 16871 / LMG 4051 / NBRC 15346 / NCIMB 9279 / R1 / VKM B-1422) OX=243230 GN=DR_0971 PE=4 SV=1	1	2033.15	1.346	0.531409	2.18575e+06	2.94245e+06	35.52	13.79		High	High	High	High	High	High	High	High	High	High	High	6.217e-05	9.202e-08	4.67	57.36
FALSE	High	[R].IREDLELAGVPVR.[L]		0.00010871	0.000180344	1	1	8	Q9RS19	Q9RS19 [409-421]		GTPase Der OS=Deinococcus radiodurans (strain ATCC 13939 / DSM 20539 / JCM 16871 / LMG 4051 / NBRC 15346 / NCIMB 9279 / R1 / VKM B-1422) OX=243230 GN=der PE=3 SV=1	1	1466.83	1.251	0.274225	921749	1.15288e+06	23.7	9.51		Peak Found	Peak Found	Peak Found	High	High	High	High	High	High	High	High	6.217e-05	2.89e-06	3.12	40.53
FALSE	High	[R].LRQPGAQPYVTDNGNYIFDAQLPAEFDAR.[E]		8.676e-08	0.000180344	1	1	9	Q9RW24	Q9RW24 [160-188]		Ribose-5-phosphate isomerase A OS=Deinococcus radiodurans (strain ATCC 13939 / DSM 20539 / JCM 16871 / LMG 4051 / NBRC 15346 / NCIMB 9279 / R1 / VKM B-1422) OX=243230 GN=rpiA PE=3 SV=1	1	3266.59	0.927	0.553651	496677	460516	8.03	25.06		High	High	High	High	High	High	High	High	High	Peak Found	High	6.496e-05	1.592e-09	5.96	57.73
FALSE	High	[K].IREATGFDDPDILFGITPDEAAGDEVR.[V]		2.70008e-08	0.000180344	1	1	20	Q9RWN5	Q9RWN5 [274-300]		Cell division protein FtsZ OS=Deinococcus radiodurans (strain ATCC 13939 / DSM 20539 / JCM 16871 / LMG 4051 / NBRC 15346 / NCIMB 9279 / R1 / VKM B-1422) OX=243230 GN=ftsZ PE=3 SV=1	1	2919.4	1.126	0.634383	3.64517e+06	4.10335e+06	40.07	25		Peak Found	High	High	High	High	High	High	High	High	High	High	0.0001289	2.708e-10	6.52	62.73
FALSE	High	[R].LRAEEGNFPDDLR.[A]		7.79726e-05	0.000180344	1	1	35	Q9RXL9	Q9RXL9 [24-36]		Uncharacterized protein OS=Deinococcus radiodurans (strain ATCC 13939 / DSM 20539 / JCM 16871 / LMG 4051 / NBRC 15346 / NCIMB 9279 / R1 / VKM B-1422) OX=243230 GN=DR_0291 PE=4 SV=1	1	1531.75	1.363	0.247753	3.09832e+06	4.22338e+06	8.07	17.52		High	High	High	High	High	High	High	High	High	High	High	0.0001289	2.523e-06	3.53	32.08
FALSE	High	[R].LQYAHIGDIVTDDNPSLEELLTEFNR.[V]		4.01496e-07	0.000180344	1	1	8	Q9RST2	Q9RST2 [278-303]		Uncharacterized protein OS=Deinococcus radiodurans (strain ATCC 13939 / DSM 20539 / JCM 16871 / LMG 4051 / NBRC 15346 / NCIMB 9279 / R1 / VKM B-1422) OX=243230 GN=DR_2041 PE=4 SV=1	0	3002.47	1.139	0.40398	538487	613181	22.9	24.94		Peak Found	High	High	Peak Found	High	High	High	High	High	High	High	7.043e-05	6.608e-09	5.69	72.72
FALSE	High	[R].IQVRLGEHNIDVLEGNEQFINAAK.[I]		6.69066e-07	0.000180344	1	1	10	CP_Trypsin	CP_Trypsin [54-77]		Trypsin	1	2707.42	1.43	0.322509	3.06832e+06	4.3877e+06	19.56	20.84		Peak Found	High	High	High	Peak Found	High	High	High	Peak Found	High	High	6.217e-05	7.154e-09	4.37	49.26
FALSE	High	[R].LQVNQIDLNFGLVTGLPSDAYVDTNGNGKK.[D]	3xDeamidated [N25; N27; Q/N]	0.000106962	0.000180344	1	1	16	Q9RRB6	Q9RRB6 [416-445]		S-layer protein SlpA OS=Deinococcus radiodurans (strain ATCC 13939 / DSM 20539 / JCM 16871 / LMG 4051 / NBRC 15346 / NCIMB 9279 / R1 / VKM B-1422) OX=243230 GN=slpA PE=1 SV=1	1	3193.59	0.93	0.748102	345078	320919	60.34	44.13		High	High	High	High	High	Peak Found	High	Peak Found	High	High	High	7.043e-05	3.989e-06	4.32	70.94
FALSE	High	[R].LQVNQIDLNFGLVTGLPSDAYVDTNGNGKK.[D]	2xDeamidated [N25; N]	6.58306e-07	0.000180344	1	1	69	Q9RRB6	Q9RRB6 [416-445]		S-layer protein SlpA OS=Deinococcus radiodurans (strain ATCC 13939 / DSM 20539 / JCM 16871 / LMG 4051 / NBRC 15346 / NCIMB 9279 / R1 / VKM B-1422) OX=243230 GN=slpA PE=1 SV=1	1	3192.61	0.904	0.912092	5.67679e+06	5.13357e+06	26.5	19.92		High	High	High	High	High	High	High	High	High	High	High	8.193e-05	7.169e-09	5.95	70.14
FALSE	High	[R].LQVNQIDLNFGLVTGLPSDAYVDTNGNGKK.[D]	1xDeamidated [N]	1.81335e-06	0.000180344	1	1	10	Q9RRB6	Q9RRB6 [416-445]		S-layer protein SlpA OS=Deinococcus radiodurans (strain ATCC 13939 / DSM 20539 / JCM 16871 / LMG 4051 / NBRC 15346 / NCIMB 9279 / R1 / VKM B-1422) OX=243230 GN=slpA PE=1 SV=1	1	3191.62	0.923	0.84087	632785	584036	29.38	20.08		High	High	High	High	High	Peak Found	High	High	High	High	High	6.496e-05	4.849e-08	4.92	67.88
FALSE	High	[R].LQVNQIDLNFGLVTGLPSDAYVDTNGNGK.[K]	3xDeamidated [N25; Q/N]	7.80825e-08	0.000180344	1	1	81	Q9RRB6	Q9RRB6 [416-444]		S-layer protein SlpA OS=Deinococcus radiodurans (strain ATCC 13939 / DSM 20539 / JCM 16871 / LMG 4051 / NBRC 15346 / NCIMB 9279 / R1 / VKM B-1422) OX=243230 GN=slpA PE=1 SV=1	0	3065.49	4.678	0.241053	646679	3.02545e+06	51.64	51.4		High	High	High	High	High	High	High	High	High	High	High	7.043e-05	1.009e-09	5.94	81.18
FALSE	High	[R].LQVNQIDLNFGLVTGLPSDAYVDTNGNGK.[K]	2xDeamidated [N/Q]	4.50154e-09	0.000180344	1	1	351	Q9RRB6	Q9RRB6 [416-444]		S-layer protein SlpA OS=Deinococcus radiodurans (strain ATCC 13939 / DSM 20539 / JCM 16871 / LMG 4051 / NBRC 15346 / NCIMB 9279 / R1 / VKM B-1422) OX=243230 GN=slpA PE=1 SV=1	0	3064.51	0.98	0.880309	2.74219e+07	2.68728e+07	21.58	17.81		High	High	High	High	High	High	High	High	High	High	High	8.193e-05	2.119e-11	6.5	78.47
FALSE	High	[R].LQVNQIDLNFGLVTGLPSDAYVDTNGNGK.[K]	1xDeamidated [N/Q]	2.11625e-07	0.000180344	1	1	113	Q9RRB6	Q9RRB6 [416-444]		S-layer protein SlpA OS=Deinococcus radiodurans (strain ATCC 13939 / DSM 20539 / JCM 16871 / LMG 4051 / NBRC 15346 / NCIMB 9279 / R1 / VKM B-1422) OX=243230 GN=slpA PE=1 SV=1	0	3063.53	1.1	0.859145	1.15223e+07	1.26722e+07	14.76	20.51		High	High	High	High	High	High	High	High	High	High	High	7.178e-05	2.659e-09	6.21	75.82
FALSE	High	[R].LQVNQIDLNFGLVTGLPSDAYVDTNGNGK.[K]		2.06541e-07	0.000180344	1	1	19	Q9RRB6	Q9RRB6 [416-444]		S-layer protein SlpA OS=Deinococcus radiodurans (strain ATCC 13939 / DSM 20539 / JCM 16871 / LMG 4051 / NBRC 15346 / NCIMB 9279 / R1 / VKM B-1422) OX=243230 GN=slpA PE=1 SV=1	0	3062.54	0.896	0.318552	1.45486e+06	1.30402e+06	14.47	17.83		High	High	High	High	High	High	High	High	High	High	High	6.378e-05	2.827e-09	4.1	72.55
FALSE	High	[R].LQTPEFAGAETTAGLVDGAAGSVLGANDLALMTTADGLSGTAVGR.[E]	1xDeamidated [N/Q]	7.02411e-07	0.000180344	1	1	8	Q9RT07	Q9RT07 [81-125]		Uncharacterized protein OS=Deinococcus radiodurans (strain ATCC 13939 / DSM 20539 / JCM 16871 / LMG 4051 / NBRC 15346 / NCIMB 9279 / R1 / VKM B-1422) OX=243230 GN=DR_1962 PE=4 SV=1	0	4248.1	1.072	0.988103	79729.9	85450.5	20.29	37.12		High	High	High	Peak Found	High	High	High	High	Peak Found	High	High	6.378e-05	1.155e-08	5.64	81.57
FALSE	High	[K].IQTLKPDAIYFGGLYGQIGPFAQQLR.[A]	1xDeamidated [Q]	5.46581e-08	0.000180344	1	1	12	Q9RVJ0	Q9RVJ0 [221-246]		Branched-chain amino acid ABC transporter, periplasmic amino acid-binding protein OS=Deinococcus radiodurans (strain ATCC 13939 / DSM 20539 / JCM 16871 / LMG 4051 / NBRC 15346 / NCIMB 9279 / R1 / VKM B-1422) OX=243230 GN=DR_1038 PE=4 SV=1	0	2895.54							No Quan Values	High	Not Found	High	High	High	High	Not Found	High	High	High	High	8.193e-05	3.913e-10	6.08
FALSE	High	[R].IRDYQLNTDPTLR.[S]		7.60994e-05	0.000180344	1	1	48	P56867	P56867 [848-860]		Hexagonally packed intermediate-layer surface protein OS=Deinococcus radiodurans (strain ATCC 13939 / DSM 20539 / JCM 16871 / LMG 4051 / NBRC 15346 / NCIMB 9279 / R1 / VKM B-1422) OX=243230 GN=hpi PE=3 SV=1	1	1604.84	1.27	0.565909	2.43834e+07	3.09728e+07	7.39	19.28		High	High	High	High	High	High	High	High	High	High	High	7.043e-05	2.699e-06	3.19	31.79
FALSE	High	[R].LSELNNDAQYNLNDTSMYNPVGAAAYGVNGDK.[I]	1xOxidation [M/Y/L/N/D/S/T]	7.86465e-06	0.000180344	1	1	29	Q9RUR8	Q9RUR8 [9-40]	Q9RUR8 1xOxidation [Y/N/D]	Uncharacterized protein DR_1314 OS=Deinococcus radiodurans (strain ATCC 13939 / DSM 20539 / JCM 16871 / LMG 4051 / NBRC 15346 / NCIMB 9279 / R1 / VKM B-1422) OX=243230 GN=DR_1314 PE=1 SV=2	0	3434.54	1.798	0.464523	1.30943e+06	2.35411e+06	47.34	31.04		Peak Found	High	Peak Found	High	High	High	High	High	High	High	High	7.043e-05	1.998e-07	4.37	53.24
FALSE	High	[R].LRQPGAQPYVTDNGNYIFDAQLPAEFDAR.[E]	1xDeamidated [N/Q]	3.09762e-07	0.000180344	1	1	26	Q9RW24	Q9RW24 [160-188]		Ribose-5-phosphate isomerase A OS=Deinococcus radiodurans (strain ATCC 13939 / DSM 20539 / JCM 16871 / LMG 4051 / NBRC 15346 / NCIMB 9279 / R1 / VKM B-1422) OX=243230 GN=rpiA PE=3 SV=1	1	3267.57	1.055	0.962299	2.23075e+06	2.35341e+06	15.24	12.86		High	High	High	High	High	High	High	High	High	High	High	7.043e-05	4.911e-09	5.64	60.17
FALSE	High	[R].IRTPWVELGSSDTANTQQK.[F]		3.41252e-06	0.000180344	2	2	18	P13126; P56867	P13126 [967-985]; P56867 [879-897]		Hexagonally packed intermediate-layer surface protein OS=Deinococcus radiodurans OX=1299 GN=hpi PE=1 SV=1 Hexagonally packed intermediate-layer surface protein OS=Deinococcus radiodurans (strain ATCC 13939 / DSM 20539 / JCM 16871 / LMG 4051 / NBRC 15346 / NCIMB 9279 / R1 / VKM B-1422) OX=243230 GN=hpi PE=3 SV=1	1	2131.08	0.695	0.170336	3.51218e+06	2.44243e+06	12.48	24.16	Shared	High	High	High	High	High	High	High	High	High	High	High	6.378e-05	7.133e-08	5.7	39.51
FALSE	High	[R].LSELNNDAQYNLNDTSMYNPVGAAAYGVNGDK.[I]	2xDeamidated [N/Q]	4.72161e-07	0.000180344	1	1	51	Q9RUR8	Q9RUR8 [9-40]		Uncharacterized protein DR_1314 OS=Deinococcus radiodurans (strain ATCC 13939 / DSM 20539 / JCM 16871 / LMG 4051 / NBRC 15346 / NCIMB 9279 / R1 / VKM B-1422) OX=243230 GN=DR_1314 PE=1 SV=2	0	3420.52	1.323	0.776706	2.70525e+06	3.5777e+06	39.6	23.04		High	High	High	High	High	High	High	High	High	High	High	6.378e-05	7.326e-09	3.95	60.9
FALSE	High	[R].LSELNNDAQYNLNDTSMYNPVGAAAYGVNGDK.[I]	1xDeamidated [N]	5.93002e-09	0.000180344	1	1	124	Q9RUR8	Q9RUR8 [9-40]		Uncharacterized protein DR_1314 OS=Deinococcus radiodurans (strain ATCC 13939 / DSM 20539 / JCM 16871 / LMG 4051 / NBRC 15346 / NCIMB 9279 / R1 / VKM B-1422) OX=243230 GN=DR_1314 PE=1 SV=2	0	3419.53	1.187	0.851884	1.45556e+07	1.72722e+07	37.57	31.57		High	High	High	High	High	High	High	High	High	High	High	6.378e-05	5.115e-11	5.54	59.1
FALSE	High	[R].LSELNNDAQYNLNDTSMYNPVGAAAYGVNGDK.[I]		1.29069e-07	0.000180344	1	1	14	Q9RUR8	Q9RUR8 [9-40]		Uncharacterized protein DR_1314 OS=Deinococcus radiodurans (strain ATCC 13939 / DSM 20539 / JCM 16871 / LMG 4051 / NBRC 15346 / NCIMB 9279 / R1 / VKM B-1422) OX=243230 GN=DR_1314 PE=1 SV=2	0	3418.55	1.262	0.926177	2.28636e+06	2.88496e+06	37.7	27.21		High	High	High	High	High	High	High	High	High	High	High	6.546e-05	1.173e-09	5.01	57.19
FALSE	High	[K].ISEEAGEVLLAAK.[N]		7.36717e-05	0.000180344	1	1	8	Q9RWD6	Q9RWD6 [154-166]		Histidine biosynthesis bifunctional protein HisIE OS=Deinococcus radiodurans (strain ATCC 13939 / DSM 20539 / JCM 16871 / LMG 4051 / NBRC 15346 / NCIMB 9279 / R1 / VKM B-1422) OX=243230 GN=hisI PE=3 SV=1	0	1329.73	0.904	0.88539	203182	183627	27.65	42.43		High	High	Peak Found	High	High	High	High	Peak Found	High	Peak Found	High	6.496e-05	3.145e-06	2.91	42.21
FALSE	High	[K].LSDWATNDDAGLSKEEGQAQTAK.[L]		2.99603e-05	0.000180344	1	1	9	Q9RY20	Q9RY20 [16-38]		Uncharacterized protein OS=Deinococcus radiodurans (strain ATCC 13939 / DSM 20539 / JCM 16871 / LMG 4051 / NBRC 15346 / NCIMB 9279 / R1 / VKM B-1422) OX=243230 GN=DR_0132 PE=4 SV=1	1	2435.13	1.136	0.474315	871820	990715	32.19	31.53		Peak Found	High	Peak Found	Peak Found	High	High	High	High	High	High	High	7.043e-05	9.308e-07	4.5	32.64
FALSE	High	[R].ISDRASLIGDLGVDQYFNGAITNGTDAGTYQTGEAGYNDVR.[A]	2xDeamidated [N/Q]	5.5501e-06	0.000180344	1	1	19	Q9RVQ0	Q9RVQ0 [171-211]		Uncharacterized protein OS=Deinococcus radiodurans (strain ATCC 13939 / DSM 20539 / JCM 16871 / LMG 4051 / NBRC 15346 / NCIMB 9279 / R1 / VKM B-1422) OX=243230 GN=DR_0972 PE=4 SV=1	1	4296.98	0.775	0.819767	212401	164702	53.72	57.87		High	High	High	Peak Found	Peak Found	High	High	Peak Found	High	Not Found	High	6.546e-05	9.531e-08	5.08	64.85
FALSE	High	[R].ISDRASLIGDLGVDQYFNGAITNGTDAGTYQTGEAGYNDVR.[A]	1xDeamidated [N/Q]	7.42712e-05	0.000180344	1	1	4	Q9RVQ0	Q9RVQ0 [171-211]		Uncharacterized protein OS=Deinococcus radiodurans (strain ATCC 13939 / DSM 20539 / JCM 16871 / LMG 4051 / NBRC 15346 / NCIMB 9279 / R1 / VKM B-1422) OX=243230 GN=DR_0972 PE=4 SV=1	1	4296							No Quan Values	Not Found	Not Found	High	Not Found	Not Found	Not Found	High	High	Not Found	Not Found	High	8.193e-05	1.807e-06	5.02
FALSE	High	[K].LSDPALNQAITAAAR.[Q]		1.05345e-06	0.000180344	1	1	7	Q9RZ90	Q9RZ90 [316-330]		Serine protease, subtilase family OS=Deinococcus radiodurans (strain ATCC 13939 / DSM 20539 / JCM 16871 / LMG 4051 / NBRC 15346 / NCIMB 9279 / R1 / VKM B-1422) OX=243230 GN=DR_A0064 PE=4 SV=1	0	1511.82	0.737	0.142107	730707	538461	12.47	14.58		Peak Found	High	High	High	High	Peak Found	High	High	Peak Found	High	High	7.556e-05	1.792e-08	3.68	43.93
FALSE	High	[K].LSDDPDIAGDVK.[Y]		0.00012477	0.000180344	1	1	5	Q9RXM3	Q9RXM3 [282-293]		2-oxoglutarate dehydrogenase, E1 component OS=Deinococcus radiodurans (strain ATCC 13939 / DSM 20539 / JCM 16871 / LMG 4051 / NBRC 15346 / NCIMB 9279 / R1 / VKM B-1422) OX=243230 GN=DR_0287 PE=4 SV=1	0	1244.6	1.205	0.257595	301765	363586	25.55	18.34		High	Peak Found	Peak Found	High	High	Peak Found	Peak Found	High	High	Peak Found	High	7.556e-05	4.196e-06	3.18	31.92
FALSE	High	[K].ISDASPMGQALLGK.[R]	1xOxidation [Q/I/L/P/M]	5.82388e-05	0.000180344	1	1	67	Q9RV68	Q9RV68 [120-133]	Q9RV68 1xOxidation [P]	Transcription elongation factor GreA OS=Deinococcus radiodurans (strain ATCC 13939 / DSM 20539 / JCM 16871 / LMG 4051 / NBRC 15346 / NCIMB 9279 / R1 / VKM B-1422) OX=243230 GN=greA PE=3 SV=1	0	1403.72	1.016	0.485042	5.58539e+06	5.67485e+06	15.94	27.4		High	High	High	High	High	High	High	High	High	High	High	6.546e-05	1.486e-06	2.91	32.03
FALSE	High	[K].ISDASPMGQALLGK.[R]		1.84214e-05	0.000180344	1	1	24	Q9RV68	Q9RV68 [120-133]		Transcription elongation factor GreA OS=Deinococcus radiodurans (strain ATCC 13939 / DSM 20539 / JCM 16871 / LMG 4051 / NBRC 15346 / NCIMB 9279 / R1 / VKM B-1422) OX=243230 GN=greA PE=3 SV=1	0	1387.72	0.689	0.160924	3.83014e+06	2.63848e+06	17.19	10.79		High	High	High	High	High	High	High	High	High	High	High	7.178e-05	3.716e-07	3.54	42.83
FALSE	High	[R].LSCVVSQEFSSAHGSGAAR.[L]	1xCarbamidomethyl [C3]	3.41252e-06	0.000180344	1	1	11	Q9RZR2	Q9RZR2 [151-169]		Uncharacterized protein OS=Deinococcus radiodurans (strain ATCC 13939 / DSM 20539 / JCM 16871 / LMG 4051 / NBRC 15346 / NCIMB 9279 / R1 / VKM B-1422) OX=243230 GN=DR_B0054 PE=4 SV=1	0	1949.91	1.059	0.827358	577065	610953	47.51	21.14		High	High	High	High	High	High	High	High	High	High	High	7.556e-05	7.918e-08	4.6	28.57
FALSE	High	[R].IRTGEEDSLALTPVTETR.[L]		2.69638e-05	0.000180344	1	1	26	Q9RWH6	Q9RWH6 [112-129]		Nitrogen regulatory protein P-II OS=Deinococcus radiodurans (strain ATCC 13939 / DSM 20539 / JCM 16871 / LMG 4051 / NBRC 15346 / NCIMB 9279 / R1 / VKM B-1422) OX=243230 GN=DR_0692 PE=3 SV=1	1	1988.03	0.926	0.375404	1.98692e+06	1.83978e+06	15.02	9.26		High	High	High	High	High	High	High	High	High	High	High	8.193e-05	5.534e-07	4.71	37.13
FALSE	High	[R].LSCQIECAEGMALRPVQTEQNSGLER.[G]	2xCarbamidomethyl [C3; C7]	0.000133129	0.000180344	1	1	4	Q9RSP9	Q9RSP9 [70-95]		Ferredoxin OS=Deinococcus radiodurans (strain ATCC 13939 / DSM 20539 / JCM 16871 / LMG 4051 / NBRC 15346 / NCIMB 9279 / R1 / VKM B-1422) OX=243230 GN=DR_2075 PE=4 SV=1	0	2976.4	0.881	0.430113	290816	256114	19.06	29.95		High	Peak Found	Peak Found	Peak Found	High	High	Peak Found	High	Peak Found	Peak Found	High	6.546e-05	3.917e-06	3.24	45.22
FALSE	High	[K].LSASQTSASDALRDDVSVNSTLGLGTFGSYK.[Q]	1xDeamidated [N/Q]	2.94922e-06	0.000180344	1	1	81	Q9RVQ0	Q9RVQ0 [66-96]		Uncharacterized protein OS=Deinococcus radiodurans (strain ATCC 13939 / DSM 20539 / JCM 16871 / LMG 4051 / NBRC 15346 / NCIMB 9279 / R1 / VKM B-1422) OX=243230 GN=DR_0972 PE=4 SV=1	1	3148.53	1.446	0.794975	929692	1.34439e+06	44.03	22.76		High	High	High	High	High	High	High	High	High	High	High	6.378e-05	6.014e-08	5.69	57.11
FALSE	High	[K].LSASQTSASDALRDDVSVNSTLGLGTFGSYK.[Q]		4.95693e-07	0.000180344	1	1	190	Q9RVQ0	Q9RVQ0 [66-96]		Uncharacterized protein OS=Deinococcus radiodurans (strain ATCC 13939 / DSM 20539 / JCM 16871 / LMG 4051 / NBRC 15346 / NCIMB 9279 / R1 / VKM B-1422) OX=243230 GN=DR_0972 PE=4 SV=1	1	3147.54	1.038	0.806357	1.6837e+07	1.74844e+07	24.86	16.26		High	High	High	High	High	High	High	High	High	High	High	6.546e-05	5.669e-09	6.75	55.13
FALSE	High	[K].LSASQTSASDALR.[D]		3.32897e-05	0.000180344	1	1	10	Q9RVQ0	Q9RVQ0 [66-78]		Uncharacterized protein OS=Deinococcus radiodurans (strain ATCC 13939 / DSM 20539 / JCM 16871 / LMG 4051 / NBRC 15346 / NCIMB 9279 / R1 / VKM B-1422) OX=243230 GN=DR_0972 PE=4 SV=1	0	1306.66	0.888	0.818732	1.18708e+06	1.05423e+06	19.57	24.67		High	High	High	High	High	High	High	High	High	High	High	6.217e-05	7.158e-07	2.82	24.66
FALSE	High	[K].ISAQSIIVNPTQPDLSVSVR.[V]		1.78337e-05	0.000180344	1	1	4	Q9RV45	Q9RV45 [22-41]		S-layer-like array-related protein OS=Deinococcus radiodurans (strain ATCC 13939 / DSM 20539 / JCM 16871 / LMG 4051 / NBRC 15346 / NCIMB 9279 / R1 / VKM B-1422) OX=243230 GN=DR_1185 PE=4 SV=1	0	2124.17	0.496	0.790071	480353	238409	121.66	65.31		Not Found	Not Found	Peak Found	High	Not Found	Peak Found	Peak Found	High	Peak Found	High	High	0.0001289	4.643e-07	3.88	54.49
FALSE	High	[R].LSAGDVIIDGGNSNFHDTQR.[R]	1xDeamidated [N]	2.16835e-07	0.000180344	1	1	9	Q9RU02	Q9RU02 [91-110]		6-phosphogluconate dehydrogenase OS=Deinococcus radiodurans (strain ATCC 13939 / DSM 20539 / JCM 16871 / LMG 4051 / NBRC 15346 / NCIMB 9279 / R1 / VKM B-1422) OX=243230 GN=DR_1595 PE=4 SV=1	0	2116.99	1.735	0.507942	269039	466892	45.54	19.89		Peak Found	Peak Found	Peak Found	High	High	High	High	High	High	High	High	7.556e-05	2.944e-09	3.22	41.42
FALSE	High	[R].LSAGDVIIDGGNSNFHDTQR.[R]		1.84466e-08	0.000180344	1	1	29	Q9RU02	Q9RU02 [91-110]		6-phosphogluconate dehydrogenase OS=Deinococcus radiodurans (strain ATCC 13939 / DSM 20539 / JCM 16871 / LMG 4051 / NBRC 15346 / NCIMB 9279 / R1 / VKM B-1422) OX=243230 GN=DR_1595 PE=4 SV=1	0	2116.01	1.313	0.767595	3.07552e+06	4.03894e+06	26.44	17.09		High	High	High	High	High	High	High	High	High	High	High	6.217e-05	1.05e-10	4.54	38.89
FALSE	High	[K].LSAGDINEVILVGGSTR.[I]		3.52819e-08	0.000180344	1	1	71	Q9RY23	Q9RY23 [323-339]		Chaperone protein DnaK OS=Deinococcus radiodurans (strain ATCC 13939 / DSM 20539 / JCM 16871 / LMG 4051 / NBRC 15346 / NCIMB 9279 / R1 / VKM B-1422) OX=243230 GN=dnaK PE=1 SV=3	0	1700.92	1.332	0.729177	7.39801e+06	9.85062e+06	42.85	21.74		High	High	High	High	High	High	High	High	High	High	High	6.378e-05	3.672e-10	4.2	54.93
FALSE	High	[R].LSAETGADEIDMVIHIGSALAGDWDAVEADVR.[A]	1xOxidation [V/D/I]	3.85374e-06	0.000180344	1	1	8	Q9RV25	Q9RV25 [79-110]	Q9RV25 1xOxidation [D]	Deoxyribose-phosphate aldolase OS=Deinococcus radiodurans (strain ATCC 13939 / DSM 20539 / JCM 16871 / LMG 4051 / NBRC 15346 / NCIMB 9279 / R1 / VKM B-1422) OX=243230 GN=deoC PE=3 SV=1	0	3342.58	0.701	0.581358	620352	434962	40.75	57.79		High	High	High	Not Found	High	Peak Found	High	High	Peak Found	Peak Found	High	8.193e-05	5.936e-08	4.26	82.73
FALSE	High	[K].LSAASGLATASSANGLR.[G]	1xDeamidated [N14]	1.96736e-07	0.000180344	1	1	50	Q9RTX7	Q9RTX7 [136-152]		Uncharacterized protein OS=Deinococcus radiodurans (strain ATCC 13939 / DSM 20539 / JCM 16871 / LMG 4051 / NBRC 15346 / NCIMB 9279 / R1 / VKM B-1422) OX=243230 GN=DR_1623 PE=4 SV=1	0	1547.8	0.895	0.343194	8.34709e+06	7.47176e+06	19.66	5.28		High	High	High	High	High	High	High	High	High	High	High	7.043e-05	2.915e-09	3.82	36.69
FALSE	High	[K].LSAASGLATASSANGLR.[G]		3.79349e-07	0.000180344	1	1	18	Q9RTX7	Q9RTX7 [136-152]		Uncharacterized protein OS=Deinococcus radiodurans (strain ATCC 13939 / DSM 20539 / JCM 16871 / LMG 4051 / NBRC 15346 / NCIMB 9279 / R1 / VKM B-1422) OX=243230 GN=DR_1623 PE=4 SV=1	0	1546.82	0.757	0.685545	5.95491e+06	4.50601e+06	30.07	20.93		High	High	High	High	High	High	High	High	High	High	High	7.178e-05	4.057e-09	3.51	35.56
FALSE	High	[R].LSAAQASQEVYGTSVAGHAR.[H]		8.8178e-08	0.000180344	1	1	10	Q9RS25	Q9RS25 [50-69]		Uncharacterized protein OS=Deinococcus radiodurans (strain ATCC 13939 / DSM 20539 / JCM 16871 / LMG 4051 / NBRC 15346 / NCIMB 9279 / R1 / VKM B-1422) OX=243230 GN=DR_2302 PE=4 SV=1	0	2002.99	1.18	0.300583	1.4117e+06	1.666e+06	18.86	23.4		High	High	High	High	High	High	High	High	High	High	High	7.043e-05	1.159e-09	4.34	31.74
FALSE	High	[K].LRVEPLEPGAGFIFENAVVGGTVPK.[E]		3.58423e-07	0.000180344	1	1	22	Q9RXK5	Q9RXK5 [520-544]		Elongation factor G OS=Deinococcus radiodurans (strain ATCC 13939 / DSM 20539 / JCM 16871 / LMG 4051 / NBRC 15346 / NCIMB 9279 / R1 / VKM B-1422) OX=243230 GN=fusA PE=3 SV=1	1	2596.41	1.212	0.943365	2.67383e+06	3.24164e+06	22.83	17.94		High	High	High	High	High	High	High	High	High	High	High	7.043e-05	5.802e-09	5.19	62.46
FALSE	High	[R].LSATDWAEGGWDLEQTVQLSK.[L]		0.000155293	0.000180344	1	1	7	Q9RSD4	Q9RSD4 [245-265]		NADH-dependent flavin oxidoreductase, putative OS=Deinococcus radiodurans (strain ATCC 13939 / DSM 20539 / JCM 16871 / LMG 4051 / NBRC 15346 / NCIMB 9279 / R1 / VKM B-1422) OX=243230 GN=DR_2190 PE=4 SV=1	0	2334.12	1.139	0.556852	162383	184977	24.38	32.64		High	High	Peak Found	High	High	Peak Found	High	Peak Found	High	Peak Found	High	7.043e-05	6.148e-06	2.88	66.94
FALSE	High	[R].LTALVSGHVQGVGYR.[L]		2.06352e-05	0.000180344	1	1	3	Q9RVU3	Q9RVU3 [3-17]		Acylphosphatase OS=Deinococcus radiodurans (strain ATCC 13939 / DSM 20539 / JCM 16871 / LMG 4051 / NBRC 15346 / NCIMB 9279 / R1 / VKM B-1422) OX=243230 GN=acyP PE=3 SV=1	0	1556.85	1.821	0.150425	568993	1.03599e+06	11.11	20.44		High	High	High	Peak Found	Peak Found	Peak Found	Peak Found	Peak Found	Peak Found	Peak Found	High	6.378e-05	5.642e-07	3.16	33.05
FALSE	High	[R].INGMASGTANQDVTALTAR.[I]	1xDeamidated [Q/N]; 1xDioxidation [M4]	1.87311e-06	0.000180344	1	1	2	Q9RVA5	Q9RVA5 [143-161]	Q9RVA5 1xDioxidation [M146]	SLH family protein OS=Deinococcus radiodurans (strain ATCC 13939 / DSM 20539 / JCM 16871 / LMG 4051 / NBRC 15346 / NCIMB 9279 / R1 / VKM B-1422) OX=243230 GN=DR_1124 PE=4 SV=1	0	1923.91	1000			138147		18.33		Not Found	Not Found	Not Found	Not Found	Not Found	Peak Found	High	Peak Found	High	Peak Found	High	7.043e-05	3.87e-08	3.45	37.95
FALSE	High	[R].INGMASGTANQDVTALTAR.[I]	1xDeamidated [N/Q]; 1xOxidation [M/T/I/N/S]	1.0544e-08	0.000180344	1	1	624	Q9RVA5	Q9RVA5 [143-161]	Q9RVA5 1xOxidation [N]	SLH family protein OS=Deinococcus radiodurans (strain ATCC 13939 / DSM 20539 / JCM 16871 / LMG 4051 / NBRC 15346 / NCIMB 9279 / R1 / VKM B-1422) OX=243230 GN=DR_1124 PE=4 SV=1	0	1907.91	1.337	0.0450842	5.49654e+07	7.34637e+07	8.04	4.37		High	High	High	High	High	High	High	High	High	High	High	8.193e-05	5.897e-11	3.55	36.74
FALSE	High	[K].IIAATIENAQPILQIDNAR.[L]		1.18911e-05	0.000180344	1	1	2	CP_ker16	CP_ker16 [178-196]		Keratin, type I cytoskeletal 16 (Cytokeratin 16) (K16) (CK 16)	0	2064.14	0.872	0.602932	149976	130761	40.1	107.78		Peak Found	Peak Found	Peak Found	Peak Found	Not Found	High	Peak Found	Peak Found	Peak Found	Peak Found	High	6.546e-05	2.332e-07	3.71	55.89
FALSE	High	[K].LKPVFEGGVITAGNASQLSDGAAAVVVMNSDVAR.[E]	2xDeamidated [N29; N/Q]	6.37013e-06	0.000180344	1	1	2	Q9RUF8	Q9RUF8 [242-275]		Acetyl-CoA acetyltransferase OS=Deinococcus radiodurans (strain ATCC 13939 / DSM 20539 / JCM 16871 / LMG 4051 / NBRC 15346 / NCIMB 9279 / R1 / VKM B-1422) OX=243230 GN=DR_1428 PE=3 SV=1	0	3345.7							No Quan Values	High	Not Found	Not Found	Not Found	Not Found	Not Found	Not Found	Not Found	Not Found	Not Found	High	6.378e-05	1.465e-07	5.34
FALSE	High	[K].LKPVFEGGVITAGNASQLSDGAAAVVVMNSDVAR.[E]		4.0458e-06	0.000180344	1	1	12	Q9RUF8	Q9RUF8 [242-275]		Acetyl-CoA acetyltransferase OS=Deinococcus radiodurans (strain ATCC 13939 / DSM 20539 / JCM 16871 / LMG 4051 / NBRC 15346 / NCIMB 9279 / R1 / VKM B-1422) OX=243230 GN=DR_1428 PE=3 SV=1	0	3343.73	0.579	0.383964	245865	142237	42.94	34.03		High	High	High	High	High	Peak Found	High	High	High	High	High	6.569e-05	9.978e-08	5.77	60.34
FALSE	High	[R].IKPPADVDVFLVAPK.[G]		6.21992e-07	0.000180344	1	1	51	Q9RU74	Q9RU74 [118-132]		Ketol-acid reductoisomerase (NADP(+)) OS=Deinococcus radiodurans (strain ATCC 13939 / DSM 20539 / JCM 16871 / LMG 4051 / NBRC 15346 / NCIMB 9279 / R1 / VKM B-1422) OX=243230 GN=ilvC PE=3 SV=2	0	1608.94	1.277	0.839573	3.21884e+06	4.11138e+06	33.78	27.21		High	High	High	High	High	High	High	High	High	High	High	6.378e-05	1.005e-08	3.46	50.08
FALSE	High	[R].IKEYLDDTDMLFITAGMGGGTGTGSAPVVAEIAR.[E]	1xOxidation [F/I/T]	6.57683e-05	0.000180344	1	1	5	Q9RWN5	Q9RWN5 [81-114]		Cell division protein FtsZ OS=Deinococcus radiodurans (strain ATCC 13939 / DSM 20539 / JCM 16871 / LMG 4051 / NBRC 15346 / NCIMB 9279 / R1 / VKM B-1422) OX=243230 GN=ftsZ PE=3 SV=1	1	3472.7	0.558	0.29132	206935	115468	28.94	42.59		High	Peak Found	Not Found	High	High	Peak Found	Peak Found	Peak Found	High	Peak Found	High	6.496e-05	2.762e-06	4.56	64.42
FALSE	High	[R].IKEYLDDTDMLFITAGMGGGTGTGSAPVVAEIAR.[E]		7.19374e-06	0.000180344	1	1	9	Q9RWN5	Q9RWN5 [81-114]		Cell division protein FtsZ OS=Deinococcus radiodurans (strain ATCC 13939 / DSM 20539 / JCM 16871 / LMG 4051 / NBRC 15346 / NCIMB 9279 / R1 / VKM B-1422) OX=243230 GN=ftsZ PE=3 SV=1	1	3456.7	0.705	0.676186	267350	188570	25.81	60.19		High	High	High	High	High	Peak Found	Peak Found	Peak Found	High	High	High	7.043e-05	1.807e-07	4.81	69.02
FALSE	High	[R].LKEVQNTAALLTTFNEVNMQPTMELR.[K]		0.0001409	0.000180344	1	1	10	Q9RY67	Q9RY67 [204-229]		Dihydrolipoyllysine-residue succinyltransferase component of 2-oxoglutarate dehydrogenase complex OS=Deinococcus radiodurans (strain ATCC 13939 / DSM 20539 / JCM 16871 / LMG 4051 / NBRC 15346 / NCIMB 9279 / R1 / VKM B-1422) OX=243230 GN=DR_0083 PE=3 SV=1	1	2991.53	0.991	0.978599	564569	559655	17.83	20.8		High	High	High	High	High	High	High	High	High	High	High	6.217e-05	4.472e-06	4.69	60.96
FALSE	High	[K].LKEMGVGQVFTPGTSTEDAAAYLR.[E]		6.9046e-05	0.000180344	1	1	5	Q9RSU1	Q9RSU1 [106-129]		Methylmalonyl-CoA mutase, alpha subunit, chain B OS=Deinococcus radiodurans (strain ATCC 13939 / DSM 20539 / JCM 16871 / LMG 4051 / NBRC 15346 / NCIMB 9279 / R1 / VKM B-1422) OX=243230 GN=DR_2032 PE=4 SV=1	1	2541.27	1.016	0.901005	338923	344453	10.31	13.77		High	High	High	Peak Found	Peak Found	Peak Found	Peak Found	Peak Found	Peak Found	High	High	6.378e-05	2.279e-06	3.64	50.51
FALSE	High	[R].LKEAPGATPEPEVPAK.[G]		4.87266e-05	0.000180344	1	1	29	Q9RUG4	Q9RUG4 [163-178]		Uncharacterized protein OS=Deinococcus radiodurans (strain ATCC 13939 / DSM 20539 / JCM 16871 / LMG 4051 / NBRC 15346 / NCIMB 9279 / R1 / VKM B-1422) OX=243230 GN=DR_1422 PE=4 SV=1	1	1633.88	0.85	0.213136	3.20442e+06	2.72506e+06	19.76	7.67		High	High	High	High	High	High	High	High	High	High	High	7.556e-05	1.441e-06	2.79	24.17
FALSE	High	[K].LKEAGQGSTAAVQGVQQLSEGATR.[L]		5.5053e-06	0.000180344	1	1	10	Q9RY75	Q9RY75 [771-794]		Uncharacterized protein OS=Deinococcus radiodurans (strain ATCC 13939 / DSM 20539 / JCM 16871 / LMG 4051 / NBRC 15346 / NCIMB 9279 / R1 / VKM B-1422) OX=243230 GN=DR_0075 PE=4 SV=1	1	2386.23	1.476	0.255177	1.18092e+06	1.74346e+06	3.43	21.29		High	High	High	High	High	High	High	High	High	High	High	0.0001289	1.213e-07	3.83	33.64
FALSE	High	[R].IKEAGPSTPVQILGFSEVPSSGETVVSAK.[N]		4.10998e-05	0.000180344	1	1	8	Q9RTG5	Q9RTG5 [326-354]		Translation initiation factor IF-2 OS=Deinococcus radiodurans (strain ATCC 13939 / DSM 20539 / JCM 16871 / LMG 4051 / NBRC 15346 / NCIMB 9279 / R1 / VKM B-1422) OX=243230 GN=infB PE=3 SV=1	1	2914.54	1.271	0.700973	1.1795e+06	1.49861e+06	34.92	21.67		High	Peak Found	High	High	High	Peak Found	High	High	High	High	High	7.043e-05	1.338e-06	4.17	53.44
FALSE	High	[R].LKDVAEVADISVPYLSDLER.[G]		5.73301e-06	0.000180344	1	1	18	Q9RRB8	Q9RRB8 [20-39]		Transcriptional regulator, HTH_3 family OS=Deinococcus radiodurans (strain ATCC 13939 / DSM 20539 / JCM 16871 / LMG 4051 / NBRC 15346 / NCIMB 9279 / R1 / VKM B-1422) OX=243230 GN=DR_2574 PE=4 SV=1	1	2232.18	0.962	0.940618	2.24954e+06	2.16358e+06	12.28	11.04		High	High	High	High	Peak Found	High	High	High	High	High	High	6.217e-05	8.995e-08	3.85	61.44
FALSE	High	[R].LHVSFDADALDPGVCPGVGTPVPGGLSYR.[E]	1xCarbamidomethyl [C15]	2.53054e-08	0.000180344	1	1	15	Q9RWL5	Q9RWL5 [223-251]		Arginase OS=Deinococcus radiodurans (strain ATCC 13939 / DSM 20539 / JCM 16871 / LMG 4051 / NBRC 15346 / NCIMB 9279 / R1 / VKM B-1422) OX=243230 GN=DR_0651 PE=3 SV=1	0	2953.45	1.047	0.907687	768812	804746	29.23	23.06		High	High	High	High	High	High	High	High	High	High	High	6.496e-05	3.963e-10	5.33	59.31
FALSE	High	[R].LHVDLNGAPWGYDATYGADDSAER.[N]	1xDeamidated [N6]	9.63141e-06	0.000180344	1	1	10	Q9RRC5	Q9RRC5 [114-137]		N-acetylmuramoyl-L-alanine amidase-related protein OS=Deinococcus radiodurans (strain ATCC 13939 / DSM 20539 / JCM 16871 / LMG 4051 / NBRC 15346 / NCIMB 9279 / R1 / VKM B-1422) OX=243230 GN=DR_2567 PE=4 SV=1	0	2594.14	1.09	0.690243	697696	760570	22.79	20.72		High	High	High	High	High	High	High	High	High	Peak Found	High	8.193e-05	1.648e-07	3.55	52.83
FALSE	High	[K].LHPVLAASSDPIVR.[T]		2.80791e-05	0.000180344	1	1	12	Q9RXB0	Q9RXB0 [876-889]		Alpha-dextran endo-1,6-alpha-glucosidase OS=Deinococcus radiodurans (strain ATCC 13939 / DSM 20539 / JCM 16871 / LMG 4051 / NBRC 15346 / NCIMB 9279 / R1 / VKM B-1422) OX=243230 GN=DR_0405 PE=3 SV=1	0	1474.84	1.41	0.408701	711857	1.00394e+06	8	28.96		High	High	High	High	High	High	High	High	High	High	High	8.193e-05	5.792e-07	3.6	34.55
FALSE	High	[K].LHGKDIELEITDR.[G]		4.52984e-05	0.000180344	1	1	17	Q9RTL2	Q9RTL2 [44-56]		Uncharacterized protein OS=Deinococcus radiodurans (strain ATCC 13939 / DSM 20539 / JCM 16871 / LMG 4051 / NBRC 15346 / NCIMB 9279 / R1 / VKM B-1422) OX=243230 GN=DR_1748 PE=4 SV=1	1	1538.82	0.737	0.690243	1.21942e+06	898159	29.64	17.75		High	High	High	High	High	High	High	High	High	High	High	7.556e-05	1.323e-06	3.63	28.92
FALSE	High	[R].LHDTIVSDIAGQDLRPGVR.[A]		4.83564e-06	0.000180344	1	1	11	Q9RR83	Q9RR83 [96-114]		Hydrolase, CbbY/CbbZ/GpH/YieH family OS=Deinococcus radiodurans (strain ATCC 13939 / DSM 20539 / JCM 16871 / LMG 4051 / NBRC 15346 / NCIMB 9279 / R1 / VKM B-1422) OX=243230 GN=DR_2613 PE=4 SV=1	0	2062.1	1.028	0.84087	1.28441e+06	1.32061e+06	8.91	14.46		High	High	High	High	High	High	High	High	High	High	High	6.217e-05	7.398e-08	3.46	40.22
FALSE	High	[R].LHAPNDLPLMLGPGQTQSLLTAVK.[G]	1xOxidation [M10]	3.30365e-06	0.000180344	1	1	11	Q9RV18	Q9RV18 [64-87]		Uncharacterized protein OS=Deinococcus radiodurans (strain ATCC 13939 / DSM 20539 / JCM 16871 / LMG 4051 / NBRC 15346 / NCIMB 9279 / R1 / VKM B-1422) OX=243230 GN=DR_1212 PE=4 SV=1	0	2530.37	1.633	0.13085	2.23374e+06	3.64719e+06	22.65	8.87		Peak Found	High	Peak Found	High	High	High	High	High	High	High	High	0.0001289	6.711e-08	4.39	56.7
FALSE	High	[R].LHAPNDLPLMLGPGQTQSLLTAVK.[G]		4.32078e-08	0.000180344	1	1	11	Q9RV18	Q9RV18 [64-87]		Uncharacterized protein OS=Deinococcus radiodurans (strain ATCC 13939 / DSM 20539 / JCM 16871 / LMG 4051 / NBRC 15346 / NCIMB 9279 / R1 / VKM B-1422) OX=243230 GN=DR_1212 PE=4 SV=1	0	2514.37	0.66	0.107722	2.0774e+06	1.37145e+06	17.92	10.97		High	High	High	High	High	High	High	High	High	High	High	6.496e-05	7.255e-10	5.2	60.9
FALSE	High	[K].LHADPAEADKLR.[A]		1.82727e-05	0.000180344	1	1	10	Q9RW47	Q9RW47 [213-224]		Oxidoreductase, short-chain dehydrogenase/reductase family OS=Deinococcus radiodurans (strain ATCC 13939 / DSM 20539 / JCM 16871 / LMG 4051 / NBRC 15346 / NCIMB 9279 / R1 / VKM B-1422) OX=243230 GN=DR_0822 PE=4 SV=1	1	1335.7	0.937	0.731837	407529	381679	17.45	10.84		High	High	High	High	High	High	High	High	High	High	High	6.378e-05	4.909e-07	3.21	18.94
FALSE	High	[R].LGYFPNLTHAPALVGLER.[G]		2.3695e-06	0.000180344	1	1	30	Q9RUV4	Q9RUV4 [37-54]		ABC transporter, periplasmic substrate-binding protein, putative OS=Deinococcus radiodurans (strain ATCC 13939 / DSM 20539 / JCM 16871 / LMG 4051 / NBRC 15346 / NCIMB 9279 / R1 / VKM B-1422) OX=243230 GN=DR_1277 PE=4 SV=1	0	1968.07	0.847	0.953247	1.58887e+07	1.34618e+07	47.51	57.72		High	High	High	High	High	High	High	High	High	High	High	6.496e-05	6.563e-08	3.36	56.9
FALSE	High	[K].LGYATATTPTEDEEDLLNFDLSR.[E]	1xDeamidated [N18]	1.6579e-05	0.000180344	1	1	1	Q9RW99	Q9RW99 [260-282]		Fimbrial assembly protein PilM, putative OS=Deinococcus radiodurans (strain ATCC 13939 / DSM 20539 / JCM 16871 / LMG 4051 / NBRC 15346 / NCIMB 9279 / R1 / VKM B-1422) OX=243230 GN=DR_0770 PE=4 SV=1	0	2572.19							No Quan Values	High	Not Found	Not Found	Not Found	Not Found	Not Found	Not Found	Not Found	Not Found	Not Found	High	6.378e-05	4.419e-07	3.6
FALSE	High	[K].LGYATATTPTEDEEDLLNFDLSR.[E]		1.3006e-06	0.000180344	1	1	5	Q9RW99	Q9RW99 [260-282]		Fimbrial assembly protein PilM, putative OS=Deinococcus radiodurans (strain ATCC 13939 / DSM 20539 / JCM 16871 / LMG 4051 / NBRC 15346 / NCIMB 9279 / R1 / VKM B-1422) OX=243230 GN=DR_0770 PE=4 SV=1	0	2571.21	1.203	0.79217	76378.9	91886.9	33.44	31.15		Peak Found	High	Not Found	High	High	High	Not Found	Peak Found	High	Peak Found	High	6.496e-05	3.335e-08	3.36	64.87
FALSE	High	[R].LGWVTVIDEAYSQYAGTDYR.[E]		1.00298e-05	0.000180344	1	1	6	Q9RRM7	Q9RRM7 [187-206]		Histidinol-phosphate aminotransferase OS=Deinococcus radiodurans (strain ATCC 13939 / DSM 20539 / JCM 16871 / LMG 4051 / NBRC 15346 / NCIMB 9279 / R1 / VKM B-1422) OX=243230 GN=hisC PE=3 SV=1	0	2307.09	1.059	0.958227	177660	188131	20.72	30.87		High	High	Peak Found	Peak Found	High	High	Peak Found	High	Peak Found	High	High	7.556e-05	2.349e-07	3.66	72.86
FALSE	High	[R].LGWTSGEIPSGGYQFPIENEADFDWSLIGAR.[K]		0.000149126	0.000180344	1	1	2	Q9RY80	Q9RY80 [34-64]		Single-stranded DNA-binding protein DdrB OS=Deinococcus radiodurans (strain ATCC 13939 / DSM 20539 / JCM 16871 / LMG 4051 / NBRC 15346 / NCIMB 9279 / R1 / VKM B-1422) OX=243230 GN=ddrB PE=1 SV=2	0	3412.61	0.677	0.293085	175317	118649	23.86	20.37		High	Peak Found	Peak Found	Not Found	High	Peak Found	Not Found	Peak Found	Peak Found	Not Found	High	6.496e-05	6.979e-06	3.66	81.13
FALSE	High	[R].LLAEEGIEGAIVGR.[A]		1.04447e-05	0.000180344	1	1	15	Q9RRJ5	Q9RRJ5 [212-225]		1-(5-phosphoribosyl)-5-[(5-phosphoribosylamino)methylideneamino] imidazole-4-carboxamide isomerase OS=Deinococcus radiodurans (strain ATCC 13939 / DSM 20539 / JCM 16871 / LMG 4051 / NBRC 15346 / NCIMB 9279 / R1 / VKM B-1422) OX=243230 GN=hisA PE=3 SV=1	0	1426.79	0.992	0.921257	1.24289e+06	1.23251e+06	17.43	21.38		High	High	High	High	High	High	High	High	High	High	High	6.496e-05	3.477e-07	3.4	49.67
FALSE	High	[R].LIAELGDAGDDAPADEGTDLSPTPADSAR.[H]		8.33139e-08	0.000180344	1	1	24	Q9RS98	Q9RS98 [80-108]		Uncharacterized protein OS=Deinococcus radiodurans (strain ATCC 13939 / DSM 20539 / JCM 16871 / LMG 4051 / NBRC 15346 / NCIMB 9279 / R1 / VKM B-1422) OX=243230 GN=DR_2229 PE=4 SV=1	0	2840.31	1.183	0.949516	2.72953e+06	3.22897e+06	22.64	23.97		High	High	High	High	High	High	High	High	High	High	High	6.546e-05	7.006e-10	4.94	50.99
FALSE	High	[R].LLAGPTPEEGPPTLEGFTLRPLADVPDLAIR.[L]		4.42102e-05	0.000180344	1	1	13	Q9RWS4	Q9RWS4 [94-124]		Uncharacterized protein OS=Deinococcus radiodurans (strain ATCC 13939 / DSM 20539 / JCM 16871 / LMG 4051 / NBRC 15346 / NCIMB 9279 / R1 / VKM B-1422) OX=243230 GN=DR_0591 PE=4 SV=1	0	3255.76	0.92	0.950829	1.12052e+06	1.03132e+06	19.84	13.82		High	High	High	High	High	High	High	High	High	High	High	6.569e-05	1.536e-06	3.55	71.58
FALSE	High	[K].LIAIIGYGSQAHAHAQNLR.[D]		1.57992e-06	0.000180344	1	1	12	Q9RU74	Q9RU74 [20-38]		Ketol-acid reductoisomerase (NADP(+)) OS=Deinococcus radiodurans (strain ATCC 13939 / DSM 20539 / JCM 16871 / LMG 4051 / NBRC 15346 / NCIMB 9279 / R1 / VKM B-1422) OX=243230 GN=ilvC PE=3 SV=2	0	2033.1	1.237	0.29857	1.19186e+06	1.47426e+06	27.41	19.21		High	High	High	High	High	High	High	High	High	High	High	6.569e-05	3.419e-08	3.52	33.75
FALSE	High	[R].LIDQLLELTEESSSHDGNR.[-]		7.07805e-06	0.000180344	1	1	8	Q9RZT3	Q9RZT3 [285-303]		Chromosome partitioning protein, ParB family OS=Deinococcus radiodurans (strain ATCC 13939 / DSM 20539 / JCM 16871 / LMG 4051 / NBRC 15346 / NCIMB 9279 / R1 / VKM B-1422) OX=243230 GN=DR_B0030 PE=3 SV=1	0	2156.05	1.294	0.222515	226250	292877	19.13	15.87		Peak Found	High	Peak Found	High	High	High	High	Peak Found	High	High	High	0.0001289	1.616e-07	3.77	55.18
FALSE	High	[R].IIDPLPQGTNPGVR.[S]		6.21405e-05	0.000180344	1	1	58	Q9RUE0	Q9RUE0 [383-396]		Uncharacterized protein OS=Deinococcus radiodurans (strain ATCC 13939 / DSM 20539 / JCM 16871 / LMG 4051 / NBRC 15346 / NCIMB 9279 / R1 / VKM B-1422) OX=243230 GN=DR_1447 PE=4 SV=1	0	1476.82	0.943	0.399398	1.19506e+07	1.12669e+07	19.08	10.28		High	High	High	High	High	High	High	High	High	High	High	6.546e-05	1.611e-06	2.57	41.86
FALSE	High	[R].LIDPHTADGVLAGEGFRR.[S]		7.37082e-06	0.000180344	1	1	7	Q9RYF8	Q9RYF8 [390-407]		Threonine synthase OS=Deinococcus radiodurans (strain ATCC 13939 / DSM 20539 / JCM 16871 / LMG 4051 / NBRC 15346 / NCIMB 9279 / R1 / VKM B-1422) OX=243230 GN=DR_A0360 PE=4 SV=1	1	1924	0.76	0.869478	679509	516756	32.12	29.68		High	Peak Found	Peak Found	High	Peak Found	High	Peak Found	Peak Found	High	High	High	6.378e-05	1.724e-07	3.75	40.05
FALSE	High	[R].LIDPHTADGVLAGEGFR.[R]		2.03219e-07	0.000180344	1	1	10	Q9RYF8	Q9RYF8 [390-406]		Threonine synthase OS=Deinococcus radiodurans (strain ATCC 13939 / DSM 20539 / JCM 16871 / LMG 4051 / NBRC 15346 / NCIMB 9279 / R1 / VKM B-1422) OX=243230 GN=DR_A0360 PE=4 SV=1	0	1767.9	0.925	0.834443	779278	721083	28.44	38.22		High	High	High	High	High	High	High	High	High	High	High	6.546e-05	2.005e-09	3.64	46.6
FALSE	High	[R].LLDLSVAHAQTR.[E]		0.000142047	0.000180344	1	1	9	Q9RVV0	Q9RVV0 [258-269]		Acyl-CoA dehydrogenase OS=Deinococcus radiodurans (strain ATCC 13939 / DSM 20539 / JCM 16871 / LMG 4051 / NBRC 15346 / NCIMB 9279 / R1 / VKM B-1422) OX=243230 GN=DR_0922 PE=3 SV=1	0	1323.74	2.312	0.184164	294687	681297	34.49	32.13		High	High	Peak Found	High	High	High	High	High	High	High	High	7.178e-05	4.019e-06	2.58	33.12
FALSE	High	[R].LLDLEVLLDQGYYR.[Y]		4.75787e-06	0.000180344	1	1	25	Q9RWH0	Q9RWH0 [200-213]		V-type ATP synthase subunit C OS=Deinococcus radiodurans (strain ATCC 13939 / DSM 20539 / JCM 16871 / LMG 4051 / NBRC 15346 / NCIMB 9279 / R1 / VKM B-1422) OX=243230 GN=atpC PE=3 SV=1	0	1709.91	1.167	0.735121	593584	692753	48.29	19.39		High	High	High	High	High	High	High	High	High	High	High	7.043e-05	1.122e-07	3.17	73.5
FALSE	High	[R].LIDFKPGTAELVPALATSWK.[S]		3.25052e-06	0.000180344	1	1	25	Q9RT14	Q9RT14 [55-74]		Extracellular solute-binding protein, family 5 OS=Deinococcus radiodurans (strain ATCC 13939 / DSM 20539 / JCM 16871 / LMG 4051 / NBRC 15346 / NCIMB 9279 / R1 / VKM B-1422) OX=243230 GN=DR_1955 PE=4 SV=1	0	2157.2	0.933	0.920029	3.04417e+06	2.84167e+06	5.83	18		High	High	High	High	High	High	High	High	High	High	High	8.193e-05	4.668e-08	3.45	61.47
FALSE	High	[R].LLDELGQEGADLPAR.[Y]		5.54742e-05	0.000180344	1	1	11	Q9RUF6	Q9RUF6 [260-274]		Metallo-beta-lactamase-related protein OS=Deinococcus radiodurans (strain ATCC 13939 / DSM 20539 / JCM 16871 / LMG 4051 / NBRC 15346 / NCIMB 9279 / R1 / VKM B-1422) OX=243230 GN=DR_1430 PE=4 SV=1	0	1596.82	0.967	0.797125	439236	424621	23.67	22.17		High	High	High	High	Not Found	High	High	High	High	High	High	6.217e-05	1.306e-06	3.05	47.11
FALSE	High	[K].ILDAGLKPDFIVGPAMGGVTLAYEVAR.[Q]		6.69066e-07	0.000180344	1	1	19	Q9RX68	Q9RX68 [56-82]		Orotate phosphoribosyltransferase OS=Deinococcus radiodurans (strain ATCC 13939 / DSM 20539 / JCM 16871 / LMG 4051 / NBRC 15346 / NCIMB 9279 / R1 / VKM B-1422) OX=243230 GN=pyrE PE=3 SV=1	0	2773.5	0.697	0.404561	865528	603019	27.21	8.61		High	High	High	High	High	High	High	High	High	High	High	6.378e-05	1.092e-08	5.07	70.39
FALSE	High	[K].LIDAADRFTHLPDIEEGLMPAR.[H]		2.04686e-05	0.000180344	1	1	25	Q9RU18	Q9RU18 [152-173]		Uncharacterized protein OS=Deinococcus radiodurans (strain ATCC 13939 / DSM 20539 / JCM 16871 / LMG 4051 / NBRC 15346 / NCIMB 9279 / R1 / VKM B-1422) OX=243230 GN=DR_1578 PE=4 SV=1	1	2480.26	0.753	0.245384	2.01651e+06	1.51858e+06	16.08	11.15		High	High	High	High	High	High	Peak Found	High	High	High	High	6.378e-05	5.622e-07	4.06	55.56
FALSE	High	[K].LIAVVDVPCAAAQQTITLNQEAK.[S]	1xCarbamidomethyl [C9]; 1xDeamidated [N/Q]	2.25596e-05	0.000180344	1	1	22	Q9RWI3	Q9RWI3 [552-574]		Uncharacterized protein OS=Deinococcus radiodurans (strain ATCC 13939 / DSM 20539 / JCM 16871 / LMG 4051 / NBRC 15346 / NCIMB 9279 / R1 / VKM B-1422) OX=243230 GN=DR_0685 PE=4 SV=1	0	2454.29	0.718	0.439972	1.15114e+06	826451	23.27	58.38		High	High	High	High	High	High	High	High	Peak Found	High	High	8.193e-05	4.46e-07	3.49	58.82
FALSE	High	[K].LIAVVDVPCAAAQQTITLNQEAK.[S]	1xCarbamidomethyl [C9]	1.49277e-06	0.000180344	1	1	97	Q9RWI3	Q9RWI3 [552-574]		Uncharacterized protein OS=Deinococcus radiodurans (strain ATCC 13939 / DSM 20539 / JCM 16871 / LMG 4051 / NBRC 15346 / NCIMB 9279 / R1 / VKM B-1422) OX=243230 GN=DR_0685 PE=4 SV=1	0	2453.31	0.853	0.331968	1.91583e+07	1.63418e+07	17.18	25.84		High	High	High	High	High	High	High	High	High	High	High	7.556e-05	2.666e-08	4.08	57
FALSE	High	[R].LGWPQLTWTNELK.[V]		9.16951e-05	0.000180344	1	1	34	Q9RVQ1	Q9RVQ1 [134-146]		Electron transfer flavoprotein, beta subunit OS=Deinococcus radiodurans (strain ATCC 13939 / DSM 20539 / JCM 16871 / LMG 4051 / NBRC 15346 / NCIMB 9279 / R1 / VKM B-1422) OX=243230 GN=DR_0971 PE=4 SV=1	0	1585.84	1.267	0.236261	5.37709e+06	6.81048e+06	23.61	17.22		High	High	High	High	High	High	High	High	High	High	High	6.378e-05	3.159e-06	2.16	63.07
FALSE	High	[K].LLAVDMQDDGPDVDAIER.[L]	1xDeamidated [Q7]; 1xOxidation [V/D/M]	3.52332e-05	0.000180344	1	1	4	Q9RU17	Q9RU17 [174-191]	Q9RU17 1xOxidation [D]	Uncharacterized protein OS=Deinococcus radiodurans (strain ATCC 13939 / DSM 20539 / JCM 16871 / LMG 4051 / NBRC 15346 / NCIMB 9279 / R1 / VKM B-1422) OX=243230 GN=DR_1579 PE=4 SV=1	0	1988.91	1000			91853.9		69.65		Not Found	Not Found	High	Not Found	Not Found	Peak Found	Not Found	Peak Found	High	High	High	7.043e-05	1.118e-06	3.16	49.79
FALSE	High	[K].LLAVDMQDDGPDVDAIER.[L]		4.24937e-07	0.000180344	1	1	23	Q9RU17	Q9RU17 [174-191]		Uncharacterized protein OS=Deinococcus radiodurans (strain ATCC 13939 / DSM 20539 / JCM 16871 / LMG 4051 / NBRC 15346 / NCIMB 9279 / R1 / VKM B-1422) OX=243230 GN=DR_1579 PE=4 SV=1	0	1971.93	0.716	0.159822	2.3742e+06	1.69938e+06	17.73	11.14		High	High	High	High	High	High	High	High	High	High	High	7.043e-05	7.047e-09	3.66	53.24
FALSE	High	[R].ILATLLSPTSGSVTVAGLDTQR.[D]		1.46808e-05	0.000180344	1	1	7	Q9RVU5	Q9RVU5 [46-67]		Sodium extrusion protein NatA OS=Deinococcus radiodurans (strain ATCC 13939 / DSM 20539 / JCM 16871 / LMG 4051 / NBRC 15346 / NCIMB 9279 / R1 / VKM B-1422) OX=243230 GN=DR_0927 PE=4 SV=1	0	2200.22	1.088	0.531288	85010.6	92458.3	23.41	8.54		High	High	High	Peak Found	Peak Found	High	High	Peak Found	High	High	High	7.178e-05	2.867e-07	2.91	60.31
FALSE	High	[R].LLASPQDAPTLADLAVR.[E]		5.68673e-06	0.000180344	1	1	13	Q9RUF5	Q9RUF5 [41-57]		Phosphoribosylamine--glycine ligase OS=Deinococcus radiodurans (strain ATCC 13939 / DSM 20539 / JCM 16871 / LMG 4051 / NBRC 15346 / NCIMB 9279 / R1 / VKM B-1422) OX=243230 GN=purD PE=3 SV=2	0	1750.97	1.099	0.509621	173328	190549	28.55	15.26		High	High	High	High	High	High	Peak Found	High	High	High	High	0.0001289	1.252e-07	2.68	56.74
FALSE	High	[R].LLAQMPENTFNPAELDTLR.[Q]	1xOxidation [M/Q/L]	8.66811e-06	0.000180344	1	1	15	Q9RY36	Q9RY36 [129-147]		Uncharacterized protein OS=Deinococcus radiodurans (strain ATCC 13939 / DSM 20539 / JCM 16871 / LMG 4051 / NBRC 15346 / NCIMB 9279 / R1 / VKM B-1422) OX=243230 GN=DR_0115 PE=4 SV=1	0	2189.09	2.412	0.0364488	514536	1.24106e+06	13.49	3.01		Peak Found	High	High	High	High	High	High	High	High	High	High	7.556e-05	2.001e-07	3.69	56.14
FALSE	High	[R].LLAQMPENTFNPAELDTLR.[Q]		8.67207e-07	0.000180344	1	1	11	Q9RY36	Q9RY36 [129-147]		Uncharacterized protein OS=Deinococcus radiodurans (strain ATCC 13939 / DSM 20539 / JCM 16871 / LMG 4051 / NBRC 15346 / NCIMB 9279 / R1 / VKM B-1422) OX=243230 GN=DR_0115 PE=4 SV=1	0	2173.1	0.977	0.79736	478289	467396	16.52	10.7		High	Peak Found	High	High	High	High	High	High	High	High	High	0.0001289	1.452e-08	3.98	61.86
FALSE	High	[K].LLAQGFSNQDIALR.[L]		1.90285e-05	0.000180344	1	1	29	Q9RX83	Q9RX83 [161-174]		DNA-binding response regulator OS=Deinococcus radiodurans (strain ATCC 13939 / DSM 20539 / JCM 16871 / LMG 4051 / NBRC 15346 / NCIMB 9279 / R1 / VKM B-1422) OX=243230 GN=DR_0432 PE=4 SV=1	0	1545.84	0.838	0.366165	3.78259e+06	3.16997e+06	9.8	17.23		High	High	High	High	High	High	High	High	High	High	High	6.378e-05	5.154e-07	2.62	47.22
FALSE	High	[R].LLAQAGGPLSNPAGR.[I]		0.000127841	0.000180344	1	1	12	Q9RYX2	Q9RYX2 [175-189]		Uncharacterized protein OS=Deinococcus radiodurans (strain ATCC 13939 / DSM 20539 / JCM 16871 / LMG 4051 / NBRC 15346 / NCIMB 9279 / R1 / VKM B-1422) OX=243230 GN=DR_A0182 PE=4 SV=1	0	1421.79	1.124	0.468675	228848	257174	9.54	9.71		High	High	High	High	High	High	High	High	High	High	High	6.217e-05	4.739e-06	2.55	35.86
FALSE	High	[R].IIAPVIEELAGQYEGR.[V]		1.22941e-07	0.000180344	1	1	321	Q9RVS8	Q9RVS8 [66-81]		Thioredoxin OS=Deinococcus radiodurans (strain ATCC 13939 / DSM 20539 / JCM 16871 / LMG 4051 / NBRC 15346 / NCIMB 9279 / R1 / VKM B-1422) OX=243230 GN=DR_0944 PE=4 SV=1	0	1757.94	0.947	0.828862	3.09495e+07	2.93063e+07	14.99	11.86		High	High	High	High	High	High	High	High	High	High	High	7.556e-05	1.537e-09	3.02	63.48
FALSE	High	[R].LLAPGQVALSSVVLGPTNTAVFR.[T]		1.74052e-05	0.000180344	1	1	14	Q9RW96	Q9RW96 [562-584]		Uncharacterized protein OS=Deinococcus radiodurans (strain ATCC 13939 / DSM 20539 / JCM 16871 / LMG 4051 / NBRC 15346 / NCIMB 9279 / R1 / VKM B-1422) OX=243230 GN=DR_0773 PE=4 SV=1	0	2310.32	0.97	0.818699	985216	955412	13.74	12.57		High	High	High	High	High	High	High	High	High	High	High	6.378e-05	4.655e-07	3.58	68.19
FALSE	High	[R].LIAPGPVEVAPDVLLALAQPQMHHR.[A]		1.11546e-07	0.000180344	1	1	7	Q9RVN6	Q9RVN6 [23-47]		Aminotransferase, class V OS=Deinococcus radiodurans (strain ATCC 13939 / DSM 20539 / JCM 16871 / LMG 4051 / NBRC 15346 / NCIMB 9279 / R1 / VKM B-1422) OX=243230 GN=DR_0991 PE=3 SV=1	0	2672.47	0.677	0.903376	244919	165744	52.58	47.17		High	High	Peak Found	High	High	Peak Found	Peak Found	Peak Found	High	High	High	6.378e-05	1.385e-09	3.57	64.58
FALSE	High	[R].LLAPGGDLLGVVGK.[K]		8.4556e-05	0.000180344	1	1	3	Q9RXS7	Q9RXS7 [127-140]		Endoglucanase, putative OS=Deinococcus radiodurans (strain ATCC 13939 / DSM 20539 / JCM 16871 / LMG 4051 / NBRC 15346 / NCIMB 9279 / R1 / VKM B-1422) OX=243230 GN=DR_0229 PE=3 SV=1	0	1308.79	1.129	0.973927	1.68129e+06	1.89778e+06	53.92	47.28		Peak Found	Peak Found	Peak Found	High	High	Peak Found	Peak Found	Peak Found	Peak Found	High	High	6.496e-05	3.674e-06	2.66	57.1
FALSE	High	[K].LLALSGNLTSAR.[V]		0.000156557	0.000180344	1	1	23	Q9RT74	Q9RT74 [351-362]		Tetratricopeptide repeat family protein OS=Deinococcus radiodurans (strain ATCC 13939 / DSM 20539 / JCM 16871 / LMG 4051 / NBRC 15346 / NCIMB 9279 / R1 / VKM B-1422) OX=243230 GN=DR_1891 PE=4 SV=1	0	1215.71	0.567	0.192986	4.59783e+06	2.60607e+06	22.18	26.59		High	High	High	High	High	High	High	High	High	High	High	6.496e-05	7.362e-06	3.01	42.22
FALSE	High	[K].LLAVDMQDDGPDVDAIER.[L]	1xOxidation [M/D/V/Q]	8.39156e-06	0.000180344	1	1	53	Q9RU17	Q9RU17 [174-191]	Q9RU17 1xOxidation [D]	Uncharacterized protein OS=Deinococcus radiodurans (strain ATCC 13939 / DSM 20539 / JCM 16871 / LMG 4051 / NBRC 15346 / NCIMB 9279 / R1 / VKM B-1422) OX=243230 GN=DR_1579 PE=4 SV=1	0	1987.93	1.144	0.933748	1.13029e+06	1.29266e+06	22	21.52		High	High	High	High	High	High	High	High	High	High	High	6.378e-05	2.01e-07	2.68	47.46
FALSE	High	[R].IGWHSLPGATVDNAGSVQFESLPDDKTR.[V]	1xDeamidated [Q/N]	1.50491e-06	0.000180344	1	1	34	Q9RRV8	Q9RRV8 [143-170]		Uncharacterized protein OS=Deinococcus radiodurans (strain ATCC 13939 / DSM 20539 / JCM 16871 / LMG 4051 / NBRC 15346 / NCIMB 9279 / R1 / VKM B-1422) OX=243230 GN=DR_2377 PE=4 SV=1	1	2998.45	1.172	0.472137	914690	1.07216e+06	81.03	23.78		High	High	High	High	High	High	High	High	High	High	High	7.043e-05	2.99e-08	4.98	49.76
FALSE	High	[R].IGWHSLPGATVDNAGSVQFESLPDDKTR.[V]		1.25007e-08	0.000180344	1	1	82	Q9RRV8	Q9RRV8 [143-170]		Uncharacterized protein OS=Deinococcus radiodurans (strain ATCC 13939 / DSM 20539 / JCM 16871 / LMG 4051 / NBRC 15346 / NCIMB 9279 / R1 / VKM B-1422) OX=243230 GN=DR_2377 PE=4 SV=1	1	2997.47	1.131	0.675063	2.16374e+07	2.44783e+07	25.6	12.71		High	High	High	High	High	High	High	High	High	High	High	7.043e-05	1.231e-10	5.31	47.69
FALSE	High	[R].IGWHSLPGATVDNAGSVQFESLPDDK.[T]		2.54764e-05	0.000180344	1	1	6	Q9RRV8	Q9RRV8 [143-168]		Uncharacterized protein OS=Deinococcus radiodurans (strain ATCC 13939 / DSM 20539 / JCM 16871 / LMG 4051 / NBRC 15346 / NCIMB 9279 / R1 / VKM B-1422) OX=243230 GN=DR_2377 PE=4 SV=1	0	2740.32	1.081	0.822215	2.25054e+06	2.43364e+06	32.27	19.79		High	Peak Found	Peak Found	Peak Found	High	Peak Found	High	Peak Found	High	High	High	6.378e-05	7.241e-07	3.33	52.06
FALSE	High	[R].LGQGVSTPSDPNGNVDIYVK.[G]		2.42783e-06	0.000180344	1	1	41	P56867	P56867 [256-275]		Hexagonally packed intermediate-layer surface protein OS=Deinococcus radiodurans (strain ATCC 13939 / DSM 20539 / JCM 16871 / LMG 4051 / NBRC 15346 / NCIMB 9279 / R1 / VKM B-1422) OX=243230 GN=hpi PE=3 SV=1	0	2060.03	0.849	0.282747	1.42383e+07	1.2088e+07	11.31	16.81		High	High	High	High	High	High	High	High	High	High	High	6.496e-05	6.78e-08	3.79	42.32
FALSE	High	[R].LGQEDIAPASETLTVVTR.[D]		3.33054e-06	0.000180344	1	1	3	Q9RZS3	Q9RZS3 [361-378]		Uncharacterized protein OS=Deinococcus radiodurans (strain ATCC 13939 / DSM 20539 / JCM 16871 / LMG 4051 / NBRC 15346 / NCIMB 9279 / R1 / VKM B-1422) OX=243230 GN=DR_B0041 PE=4 SV=1	0	1900	0.975	0.769607	179282	174745	12.34	24		Peak Found	High	Peak Found	High	Peak Found	Peak Found	Peak Found	High	Peak Found	Peak Found	High	7.556e-05	6.681e-08	2.76	49.7
FALSE	High	[R].LGPVGELLVFESR.[M]		0.000129931	0.000180344	1	1	10	Q9RWA3	Q9RWA3 [369-381]		Uncharacterized protein OS=Deinococcus radiodurans (strain ATCC 13939 / DSM 20539 / JCM 16871 / LMG 4051 / NBRC 15346 / NCIMB 9279 / R1 / VKM B-1422) OX=243230 GN=DR_0766 PE=4 SV=1	0	1415.79	0.828	0.408545	184630	152835	13.99	11.72		High	High	High	High	High	High	High	High	High	High	High	7.043e-05	4.973e-06	2.08	62.39
FALSE	High	[R].IGPDTLALLVHR.[F]		0.000125786	0.000180344	1	1	21	Q9RVM5	Q9RVM5 [16-27]		Uncharacterized protein OS=Deinococcus radiodurans (strain ATCC 13939 / DSM 20539 / JCM 16871 / LMG 4051 / NBRC 15346 / NCIMB 9279 / R1 / VKM B-1422) OX=243230 GN=DR_1002 PE=4 SV=1	0	1304.77	0.774	0.507942	407643	315700	20.78	15.91		High	High	High	High	High	High	High	High	High	High	High	7.556e-05	4.24e-06	2.85	51.25
FALSE	High	[K].LGPDATVYHPESGAEVELGTLSPPQR.[Y]		1.08767e-05	0.000180344	1	1	6	Q9RTN8	Q9RTN8 [162-187]		Uncharacterized protein OS=Deinococcus radiodurans (strain ATCC 13939 / DSM 20539 / JCM 16871 / LMG 4051 / NBRC 15346 / NCIMB 9279 / R1 / VKM B-1422) OX=243230 GN=DR_1719 PE=4 SV=1	0	2720.35	1.103	0.955006	395099	435702	61.31	58.34		Peak Found	Peak Found	Peak Found	High	High	High	Peak Found	Peak Found	High	High	High	6.217e-05	1.921e-07	4.44	48.52
FALSE	High	[K].LGPASQACPALATQFSSDTFDVRK.[K]	1xCarbamidomethyl [C8]	3.22428e-06	0.000180344	1	1	6	Q9RZN4	Q9RZN4 [73-96]		Uncharacterized protein OS=Deinococcus radiodurans (strain ATCC 13939 / DSM 20539 / JCM 16871 / LMG 4051 / NBRC 15346 / NCIMB 9279 / R1 / VKM B-1422) OX=243230 GN=DR_B0089 PE=4 SV=1	1	2567.26	0.532	0.384445	674199	358377	45.21	16.97		High	High	High	High	Peak Found	High	Peak Found	Peak Found	High	Peak Found	High	6.378e-05	6.681e-08	4.67	48.55
FALSE	High	[K].LGPASQACPALATQFSSDTFDVR.[K]	1xCarbamidomethyl [C8]	1.54196e-06	0.000180344	1	1	7	Q9RZN4	Q9RZN4 [73-95]		Uncharacterized protein OS=Deinococcus radiodurans (strain ATCC 13939 / DSM 20539 / JCM 16871 / LMG 4051 / NBRC 15346 / NCIMB 9279 / R1 / VKM B-1422) OX=243230 GN=DR_B0089 PE=4 SV=1	0	2439.16	0.799	0.927608	934879	746905	30.28	39.39		High	High	Peak Found	High	High	High	High	High	Peak Found	Peak Found	High	6.378e-05	2.849e-08	5.68	56.32
FALSE	High	[R].LGNTYTLEDAALPWGR.[S]		3.4403e-06	0.000180344	1	1	8	Q9RTM0	Q9RTM0 [457-472]		Uncharacterized protein OS=Deinococcus radiodurans (strain ATCC 13939 / DSM 20539 / JCM 16871 / LMG 4051 / NBRC 15346 / NCIMB 9279 / R1 / VKM B-1422) OX=243230 GN=DR_1740 PE=4 SV=1	0	1776.89	0.874	0.671414	488327	426890	26.59	19.49		High	High	High	Peak Found	High	Peak Found	High	High	Peak Found	High	High	6.496e-05	9.981e-08	3.75	58.31
FALSE	High	[K].LGMQYSSLGNHEFDQGYKELLR.[M]	1xOxidation [L/M/Q]	1.11444e-05	0.000180344	1	1	6	Q9RX10	Q9RX10 [123-144]		5`-nucleotidase family protein OS=Deinococcus radiodurans (strain ATCC 13939 / DSM 20539 / JCM 16871 / LMG 4051 / NBRC 15346 / NCIMB 9279 / R1 / VKM B-1422) OX=243230 GN=DR_0505 PE=3 SV=1	1	2601.24	0.742	0.594655	925136	686428	27.74	29.41		High	High	High	Peak Found	High	Peak Found	Peak Found	High	Peak Found	High	High	6.378e-05	2.781e-07	2.67	44.06
FALSE	High	[K].LGMQYSSLGNHEFDQGYKELLR.[M]		3.09762e-07	0.000180344	1	1	15	Q9RX10	Q9RX10 [123-144]		5`-nucleotidase family protein OS=Deinococcus radiodurans (strain ATCC 13939 / DSM 20539 / JCM 16871 / LMG 4051 / NBRC 15346 / NCIMB 9279 / R1 / VKM B-1422) OX=243230 GN=DR_0505 PE=3 SV=1	1	2585.25	0.83	0.307047	2.36351e+06	1.96223e+06	15.52	18.88		High	High	High	High	High	High	High	High	High	High	High	6.378e-05	4.491e-09	4.23	47.73
FALSE	High	[K].LGMQYSSLGNHEFDQGYK.[E]	1xOxidation [M/L/Q]	2.78524e-05	0.000180344	1	1	20	Q9RX10	Q9RX10 [123-140]		5`-nucleotidase family protein OS=Deinococcus radiodurans (strain ATCC 13939 / DSM 20539 / JCM 16871 / LMG 4051 / NBRC 15346 / NCIMB 9279 / R1 / VKM B-1422) OX=243230 GN=DR_0505 PE=3 SV=1	0	2089.93	1.432	0.0662065	5.07657e+06	7.26854e+06	9.36	8.74		High	High	High	High	High	High	High	High	High	High	High	8.193e-05	7.141e-07	2.79	35.02
FALSE	High	[K].LGMQYSSLGNHEFDQGYK.[E]		5.64082e-06	0.000180344	1	1	13	Q9RX10	Q9RX10 [123-140]		5`-nucleotidase family protein OS=Deinococcus radiodurans (strain ATCC 13939 / DSM 20539 / JCM 16871 / LMG 4051 / NBRC 15346 / NCIMB 9279 / R1 / VKM B-1422) OX=243230 GN=DR_0505 PE=3 SV=1	0	2073.93	0.814	0.169747	2.03442e+06	1.65538e+06	7.36	12.86		High	High	High	High	High	High	Peak Found	Peak Found	High	High	High	6.496e-05	1.738e-07	3.7	39.23
FALSE	High	[R].LGQGVSTPSDPNGNVDIYVK.[G]	1xDeamidated [N]	1.07067e-06	0.000180344	1	1	84	P56867	P56867 [256-275]		Hexagonally packed intermediate-layer surface protein OS=Deinococcus radiodurans (strain ATCC 13939 / DSM 20539 / JCM 16871 / LMG 4051 / NBRC 15346 / NCIMB 9279 / R1 / VKM B-1422) OX=243230 GN=hpi PE=3 SV=1	0	2061.01	1.124	0.955306	2.20829e+07	2.48306e+07	15.37	13.16		High	High	High	High	High	High	High	High	High	High	High	6.378e-05	1.871e-08	4.29	44.09
FALSE	High	[K].LGMNLSLVAYDDQADPATGTSAAR.[R]	1xOxidation [N/L/M]	1.69949e-06	0.000180344	1	1	11	Q9RW81	Q9RW81 [63-86]	Q9RW81 1xOxidation [N]	Branched-chain amino acid ABC transporter, periplasmic amino acid-binding protein, putative OS=Deinococcus radiodurans (strain ATCC 13939 / DSM 20539 / JCM 16871 / LMG 4051 / NBRC 15346 / NCIMB 9279 / R1 / VKM B-1422) OX=243230 GN=DR_0788 PE=4 SV=1	0	2453.16	0.925	0.860438	180230	166795	24.42	12.53		Peak Found	High	High	High	High	High	High	High	Not Found	High	High	6.569e-05	3.697e-08	3.86	48.52
FALSE	High	[K].LGMNLSLVAYDDQADPATGTAAAR.[R]	1xOxidation [L/M/N/S/V/T]	1.17951e-05	0.000180344	1	1	7	Q9RVJ0	Q9RVJ0 [71-94]	Q9RVJ0 1xOxidation [N]	Branched-chain amino acid ABC transporter, periplasmic amino acid-binding protein OS=Deinococcus radiodurans (strain ATCC 13939 / DSM 20539 / JCM 16871 / LMG 4051 / NBRC 15346 / NCIMB 9279 / R1 / VKM B-1422) OX=243230 GN=DR_1038 PE=4 SV=1	0	2437.17	0.86	0.516256	6.49086e+06	5.58099e+06	17	23.34		High	High	Peak Found	Peak Found	Peak Found	High	High	Peak Found	High	Peak Found	High	7.178e-05	2.64e-07	4.24	49.09
FALSE	High	[K].LGMNLSLVAYDDQADPATGTAAAR.[R]		9.95788e-08	0.000180344	1	1	11	Q9RVJ0	Q9RVJ0 [71-94]		Branched-chain amino acid ABC transporter, periplasmic amino acid-binding protein OS=Deinococcus radiodurans (strain ATCC 13939 / DSM 20539 / JCM 16871 / LMG 4051 / NBRC 15346 / NCIMB 9279 / R1 / VKM B-1422) OX=243230 GN=DR_1038 PE=4 SV=1	0	2421.17	0.861	0.30123	1.34277e+06	1.15656e+06	16.49	12.41		High	High	Peak Found	High	High	High	High	High	Peak Found	High	High	6.217e-05	7.564e-10	4.81	56.74
FALSE	High	[K].LGITADLGGLQR.[L]		1.98155e-05	0.000180344	1	1	24	Q9RY37	Q9RY37 [146-157]		Enoyl-CoA hydratase, putative OS=Deinococcus radiodurans (strain ATCC 13939 / DSM 20539 / JCM 16871 / LMG 4051 / NBRC 15346 / NCIMB 9279 / R1 / VKM B-1422) OX=243230 GN=DR_0114 PE=1 SV=1	0	1213.69	1.185	0.633938	1.0197e+07	1.20798e+07	7.52	15.04		High	High	High	High	High	High	High	High	High	High	High	6.378e-05	5.42e-07	3.3	46.59
FALSE	High	[K].LGLSLLTGVIAR.[G]		6.01581e-05	0.000180344	1	1	14	Q9RU71	Q9RU71 [11-22]		Pyrroline-5-carboxylate reductase OS=Deinococcus radiodurans (strain ATCC 13939 / DSM 20539 / JCM 16871 / LMG 4051 / NBRC 15346 / NCIMB 9279 / R1 / VKM B-1422) OX=243230 GN=proC PE=3 SV=1	0	1212.77	1.34	0.419083	1.03286e+06	1.38388e+06	27.8	23.34		High	High	High	High	High	High	High	High	High	High	High	7.556e-05	1.836e-06	2.52	62.78
FALSE	High	[R].IGIQEFPEDERDDVHVILSAHSLPVR.[I]		2.74172e-06	0.000180344	1	1	19	Q9RV98	Q9RV98 [166-191]		Ferrochelatase OS=Deinococcus radiodurans (strain ATCC 13939 / DSM 20539 / JCM 16871 / LMG 4051 / NBRC 15346 / NCIMB 9279 / R1 / VKM B-1422) OX=243230 GN=hemH PE=3 SV=1	1	2971.53	1.005	0.928197	3.78117e+06	3.79927e+06	27.11	26.55		High	High	High	High	High	High	High	High	High	High	High	7.556e-05	5.373e-08	4.98	50.55
FALSE	High	[K].LGIPVIALADTDSDPDVIDYIVPGNDDAIR.[S]	1xDeamidated [N25]	1.3759e-05	0.000180344	1	1	10	Q9RU79	Q9RU79 [179-208]		30S ribosomal protein S2 OS=Deinococcus radiodurans (strain ATCC 13939 / DSM 20539 / JCM 16871 / LMG 4051 / NBRC 15346 / NCIMB 9279 / R1 / VKM B-1422) OX=243230 GN=rpsB PE=3 SV=1	0	3153.58	0.804	0.447467	190771	153350	22.3	0.72		High	Peak Found	Not Found	High	High	High	High	High	High	High	High	0.0001289	3.441e-07	4.9	82.81
FALSE	High	[K].LGIPVIALADTDSDPDVIDYIVPGNDDAIR.[S]		1.74212e-07	0.000180344	1	1	6	Q9RU79	Q9RU79 [179-208]		30S ribosomal protein S2 OS=Deinococcus radiodurans (strain ATCC 13939 / DSM 20539 / JCM 16871 / LMG 4051 / NBRC 15346 / NCIMB 9279 / R1 / VKM B-1422) OX=243230 GN=rpsB PE=3 SV=1	0	3152.6	1.544	0.655725	1.10046e+06	1.69868e+06	59.92	55.39		High	High	Peak Found	Peak Found	Peak Found	High	High	Peak Found	High	Peak Found	High	6.546e-05	1.668e-09	3.22	82.78
FALSE	High	[R].LGLNTSATLGCEVAGVR.[A]	1xCarbamidomethyl [C11]; 1xDeamidated [N4]	2.29284e-05	0.000180344	1	1	9	Q9RTK5	Q9RTK5 [78-94]		Uncharacterized protein OS=Deinococcus radiodurans (strain ATCC 13939 / DSM 20539 / JCM 16871 / LMG 4051 / NBRC 15346 / NCIMB 9279 / R1 / VKM B-1422) OX=243230 GN=DR_1755 PE=4 SV=1	0	1718.87	0.707	0.354051	660509	466797	22.73	16.65		High	Peak Found	Peak Found	Peak Found	High	High	High	High	High	High	High	7.556e-05	6.046e-07	3.42	51.09
FALSE	High	[R].LGLNTSATLGCEVAGVR.[A]	1xCarbamidomethyl [C11]	1.68653e-07	0.000180344	1	1	102	Q9RTK5	Q9RTK5 [78-94]		Uncharacterized protein OS=Deinococcus radiodurans (strain ATCC 13939 / DSM 20539 / JCM 16871 / LMG 4051 / NBRC 15346 / NCIMB 9279 / R1 / VKM B-1422) OX=243230 GN=DR_1755 PE=4 SV=1	0	1717.89	0.764	0.160611	1.58783e+07	1.2133e+07	13.16	11.41		High	High	High	High	High	High	High	High	High	High	High	6.378e-05	2.232e-09	4.06	46.55
FALSE	High	[R].LGLGPEAAAEVMAAYPYER.[Y]		1.18005e-06	0.000180344	1	1	25	Q9RUP0	Q9RUP0 [83-101]		Hydrolase OS=Deinococcus radiodurans (strain ATCC 13939 / DSM 20539 / JCM 16871 / LMG 4051 / NBRC 15346 / NCIMB 9279 / R1 / VKM B-1422) OX=243230 GN=DR_1344 PE=4 SV=1	0	2007.98	0.809	0.420859	600318	485855	16.9	17.32		High	High	High	High	High	High	High	High	High	High	High	6.378e-05	2.102e-08	3.26	61.42
FALSE	High	[R].LGLGKLPTIDTSPETVPADAEVTGAYGR.[M]		2.27745e-08	0.000180344	1	1	9	Q9RSI9	Q9RSI9 [47-74]		Phosphopentomutase OS=Deinococcus radiodurans (strain ATCC 13939 / DSM 20539 / JCM 16871 / LMG 4051 / NBRC 15346 / NCIMB 9279 / R1 / VKM B-1422) OX=243230 GN=deoB PE=3 SV=2	1	2828.47	0.972	0.972134	2.86929e+06	2.78758e+06	19.1	13.17		High	High	High	High	High	High	Peak Found	High	High	High	High	6.546e-05	1.968e-10	5.22	53.2
FALSE	High	[R].LGLEVEEGDIRIDELGK.[F]		3.249e-05	0.000180344	1	1	27	Q9RTX5	Q9RTX5 [279-295]		Branched-chain-amino-acid aminotransferase OS=Deinococcus radiodurans (strain ATCC 13939 / DSM 20539 / JCM 16871 / LMG 4051 / NBRC 15346 / NCIMB 9279 / R1 / VKM B-1422) OX=243230 GN=DR_1626 PE=1 SV=1	1	1884.99	1.067	0.515006	3.7912e+06	4.04489e+06	8.45	11.89		High	High	High	High	High	High	High	High	High	High	High	8.193e-05	1.093e-06	3.78	52.13
FALSE	High	[K].LGMNLSLVAYDDQADPATGTSAAR.[R]		8.11976e-05	0.000180344	1	1	3	Q9RW81	Q9RW81 [63-86]		Branched-chain amino acid ABC transporter, periplasmic amino acid-binding protein, putative OS=Deinococcus radiodurans (strain ATCC 13939 / DSM 20539 / JCM 16871 / LMG 4051 / NBRC 15346 / NCIMB 9279 / R1 / VKM B-1422) OX=243230 GN=DR_0788 PE=4 SV=1	0	2437.17	0.637	0.405255	320430	204181	25.47	4.56		Peak Found	Not Found	High	High	Peak Found	Peak Found	Peak Found	Peak Found	High	Not Found	High	7.043e-05	2.925e-06	4.59	56.25
FALSE	High	[R].IIDQRPLAAAEGIHTYTDTHGNLIWR.[T]		3.9486e-06	0.000180344	1	1	11	Q9RW26	Q9RW26 [54-79]		Uncharacterized protein OS=Deinococcus radiodurans (strain ATCC 13939 / DSM 20539 / JCM 16871 / LMG 4051 / NBRC 15346 / NCIMB 9279 / R1 / VKM B-1422) OX=243230 GN=DR_0843 PE=4 SV=1	0	2961.53	0.749	0.30761	1.0841e+06	811811	18.19	22.91		High	High	High	Peak Found	High	High	Peak Found	High	High	High	High	6.569e-05	9.715e-08	4.32	46.21
FALSE	High	[K].LGQLVVSSLLER.[G]		4.38533e-05	0.000180344	1	1	69	Q9RYD9	Q9RYD9 [18-29]		Uncharacterized protein OS=Deinococcus radiodurans (strain ATCC 13939 / DSM 20539 / JCM 16871 / LMG 4051 / NBRC 15346 / NCIMB 9279 / R1 / VKM B-1422) OX=243230 GN=DR_0011 PE=4 SV=1	0	1313.78	1.134	0.426634	2.15214e+07	2.44014e+07	18.68	11.81		High	High	High	High	High	High	High	High	High	High	High	6.217e-05	1.103e-06	3.52	54.59
FALSE	High	[R].IGQIYEGTNGIQALDLLGRK.[V]	1xDeamidated [N/Q]	1.13266e-05	0.000180344	1	1	19	Q9RRX1	Q9RRX1 [438-457]		Acyl-CoA dehydrogenase, putative OS=Deinococcus radiodurans (strain ATCC 13939 / DSM 20539 / JCM 16871 / LMG 4051 / NBRC 15346 / NCIMB 9279 / R1 / VKM B-1422) OX=243230 GN=DR_2361 PE=3 SV=1	1	2160.17	1.134	0.628759	2.18897e+06	2.48219e+06	30.59	25.18		High	High	High	High	High	High	High	High	High	High	High	7.043e-05	3.044e-07	4.38	57.18
FALSE	High	[K].LGVTDVGAYYPHR.[V]		2.65302e-05	0.000180344	1	1	27	Q9RT58	Q9RT58 [121-133]		Fumarate reductase-related protein OS=Deinococcus radiodurans (strain ATCC 13939 / DSM 20539 / JCM 16871 / LMG 4051 / NBRC 15346 / NCIMB 9279 / R1 / VKM B-1422) OX=243230 GN=DR_1907 PE=4 SV=1	0	1447.73	0.846	0.430388	2.6557e+06	2.24673e+06	14.7	16.81		High	High	High	High	High	High	High	High	High	High	High	6.569e-05	8.56e-07	2.95	38.74
FALSE	High	[R].LGVPVIQGVDGGDPAAVAFDAAGAR.[K]		3.30515e-07	0.000180344	1	1	16	Q9RS67	Q9RS67 [164-188]		Signal recognition particle receptor FtsY OS=Deinococcus radiodurans (strain ATCC 13939 / DSM 20539 / JCM 16871 / LMG 4051 / NBRC 15346 / NCIMB 9279 / R1 / VKM B-1422) OX=243230 GN=ftsY PE=3 SV=1	0	2323.2	1.358	0.468555	1.00396e+06	1.36369e+06	37.62	22.99		High	Peak Found	High	High	High	High	High	Peak Found	High	High	High	8.193e-05	3.374e-09	3.76	64.3
FALSE	High	[R].IGVNWGSLDQQVLAR.[L]		3.61005e-05	0.000180344	1	1	9	Q9RXC9	Q9RXC9 [162-176]		4-hydroxy-3-methylbut-2-en-1-yl diphosphate synthase (flavodoxin) OS=Deinococcus radiodurans (strain ATCC 13939 / DSM 20539 / JCM 16871 / LMG 4051 / NBRC 15346 / NCIMB 9279 / R1 / VKM B-1422) OX=243230 GN=ispG PE=3 SV=1	0	1655.89	0.878	0.563642	176314	154810	26.57	18.3		High	High	High	High	High	High	High	Peak Found	Peak Found	High	High	0.0001289	1.046e-06	2.98	56.37
FALSE	High	[K].IGVMYGNPETTTGGR.[A]	1xOxidation [M/V]	1.84214e-05	0.000180344	1	1	34	P42443	P42443 [211-225]		Protein RecA OS=Deinococcus radiodurans (strain ATCC 13939 / DSM 20539 / JCM 16871 / LMG 4051 / NBRC 15346 / NCIMB 9279 / R1 / VKM B-1422) OX=243230 GN=recA PE=1 SV=2	0	1568.74	1.591	0.274225	964478	1.53442e+06	22.15	26.96		High	High	High	High	High	High	High	High	High	High	High	7.043e-05	5.298e-07	2.95	29.5
FALSE	High	[K].IGVLVDLAGGDEAK.[A]		3.04642e-06	0.000180344	1	1	242	Q9RU80	Q9RU80 [155-168]		Elongation factor Ts OS=Deinococcus radiodurans (strain ATCC 13939 / DSM 20539 / JCM 16871 / LMG 4051 / NBRC 15346 / NCIMB 9279 / R1 / VKM B-1422) OX=243230 GN=tsf PE=3 SV=1	0	1356.74	1.148	0.516408	6.30173e+07	7.2337e+07	14.84	13.87		High	High	High	High	High	High	High	High	High	High	High	6.378e-05	6.265e-08	3.42	49.65
FALSE	High	[K].LGVIDAPGDDYEKGQMQLAR.[T]		8.11976e-05	0.000180344	1	1	9	Q9RVV9	Q9RVV9 [989-1008]		DNA-directed RNA polymerase subunit beta OS=Deinococcus radiodurans (strain ATCC 13939 / DSM 20539 / JCM 16871 / LMG 4051 / NBRC 15346 / NCIMB 9279 / R1 / VKM B-1422) OX=243230 GN=rpoB PE=3 SV=2	1	2176.07	0.891	0.494557	285791	254647	14.41	11.65		High	High	High	High	High	High	High	Peak Found	High	High	High	6.217e-05	2.049e-06	3.81	42.73
FALSE	High	[R].IGVKPEFAAQFEESFR.[N]		1.81335e-06	0.000180344	1	1	16	Q9RX69	Q9RX69 [8-23]		Uncharacterized protein OS=Deinococcus radiodurans (strain ATCC 13939 / DSM 20539 / JCM 16871 / LMG 4051 / NBRC 15346 / NCIMB 9279 / R1 / VKM B-1422) OX=243230 GN=DR_0446 PE=4 SV=1	0	1854.94	0.875	0.463501	684351	598842	29.37	31.62		High	High	High	High	High	High	Peak Found	High	High	High	High	6.569e-05	3.994e-08	4.68	49.4
FALSE	High	[R].LGVFPNVTHAAGLVAINK.[G]		1.61954e-07	0.000180344	1	1	68	Q9RTV1	Q9RTV1 [40-57]		ABC transporter, periplasmic substrate-binding protein, putative OS=Deinococcus radiodurans (strain ATCC 13939 / DSM 20539 / JCM 16871 / LMG 4051 / NBRC 15346 / NCIMB 9279 / R1 / VKM B-1422) OX=243230 GN=DR_1655 PE=4 SV=1	0	1821.04	0.987	0.726213	1.02132e+07	1.0077e+07	10.1	3.64		High	High	High	High	High	High	High	High	High	High	High	6.546e-05	1.528e-09	3.85	49.86
FALSE	High	[K].IGVAALPAGPGGKPAATLGGWQLAVNAYSK.[N]		9.87301e-07	0.000180344	1	1	12	Q9RUE8	Q9RUE8 [282-311]		Probable ABC transporter-binding protein DR_1438 OS=Deinococcus radiodurans (strain ATCC 13939 / DSM 20539 / JCM 16871 / LMG 4051 / NBRC 15346 / NCIMB 9279 / R1 / VKM B-1422) OX=243230 GN=DR_1438 PE=1 SV=1	0	2835.55	0.87	0.769015	1.92364e+06	1.67303e+06	15.76	14.21		High	High	High	High	High	High	High	High	High	High	High	8.193e-05	1.744e-08	4.61	57.38
FALSE	High	[R].LGTSGGVGLVSGGENGAGY.[-]	1xDeamidated [N15]	1.15117e-05	0.000180344	1	1	8	Q9RV25	Q9RV25 [202-220]		Deoxyribose-phosphate aldolase OS=Deinococcus radiodurans (strain ATCC 13939 / DSM 20539 / JCM 16871 / LMG 4051 / NBRC 15346 / NCIMB 9279 / R1 / VKM B-1422) OX=243230 GN=deoC PE=3 SV=1	0	1652.78	1.046	0.777172	2.57372e+06	2.6931e+06	9.02	9.23		High	High	Peak Found	High	High	High	High	Peak Found	Peak Found	Peak Found	High	6.378e-05	2.906e-07	2.75	51.27
FALSE	High	[R].LGTNSLGDLVVFGR.[R]	1xDeamidated [N4]	4.21115e-05	0.000180344	1	1	6	Q9RVS0	Q9RVS0 [392-405]		Succinate dehydrogenase flavoprotein subunit OS=Deinococcus radiodurans (strain ATCC 13939 / DSM 20539 / JCM 16871 / LMG 4051 / NBRC 15346 / NCIMB 9279 / R1 / VKM B-1422) OX=243230 GN=DR_0952 PE=3 SV=1	0	1448.77	1.186	0.766549	518745	615087	11.49	35.33		High	High	Peak Found	High	Peak Found	High	High	Peak Found	Peak Found	Peak Found	High	7.178e-05	9.744e-07	2.84	64.92
FALSE	High	[R].LGTNSLGDLVVFGR.[R]		9.17418e-06	0.000180344	1	1	11	Q9RVS0	Q9RVS0 [392-405]		Succinate dehydrogenase flavoprotein subunit OS=Deinococcus radiodurans (strain ATCC 13939 / DSM 20539 / JCM 16871 / LMG 4051 / NBRC 15346 / NCIMB 9279 / R1 / VKM B-1422) OX=243230 GN=DR_0952 PE=3 SV=1	0	1447.79	1.102	0.447807	3.168e+06	3.49113e+06	12.84	15.59		High	High	High	High	High	High	High	High	High	High	High	7.556e-05	2.535e-07	3.36	59.17
FALSE	High	[R].IGQIYEGTNGIQALDLLGR.[K]	1xDeamidated [N/Q]	1.35501e-07	0.000180344	1	1	24	Q9RRX1	Q9RRX1 [438-456]		Acyl-CoA dehydrogenase, putative OS=Deinococcus radiodurans (strain ATCC 13939 / DSM 20539 / JCM 16871 / LMG 4051 / NBRC 15346 / NCIMB 9279 / R1 / VKM B-1422) OX=243230 GN=DR_2361 PE=3 SV=1	0	2032.07	3.475	0.223791	1.1413e+06	3.9659e+06	72.63	24.23		High	High	High	High	High	High	High	High	High	High	High	7.043e-05	1.896e-09	3.15	67.03
FALSE	High	[K].IGTLLDLSAGQLEK.[V]		0.000122764	0.000180344	1	1	10	Q9RVW0	Q9RVW0 [111-124]		DNA-directed RNA polymerase subunit beta' OS=Deinococcus radiodurans (strain ATCC 13939 / DSM 20539 / JCM 16871 / LMG 4051 / NBRC 15346 / NCIMB 9279 / R1 / VKM B-1422) OX=243230 GN=rpoC PE=3 SV=1	0	1457.82	1.24	0.204057	845538	1.04861e+06	13.25	21.19		High	High	High	High	High	High	High	High	High	High	High	6.378e-05	4.407e-06	3.3	54.85
FALSE	High	[R].LGTGMQGLGLGEVAYQNALAYAK.[D]		1.65866e-06	0.000180344	1	1	4	Q9RRX1	Q9RRX1 [301-323]		Acyl-CoA dehydrogenase, putative OS=Deinococcus radiodurans (strain ATCC 13939 / DSM 20539 / JCM 16871 / LMG 4051 / NBRC 15346 / NCIMB 9279 / R1 / VKM B-1422) OX=243230 GN=DR_2361 PE=3 SV=1	0	2325.19	1.003	0.638219	1.19676e+06	1.20022e+06	29.64	19.96		Peak Found	High	Peak Found	Peak Found	Peak Found	High	High	Peak Found	High	Peak Found	High	7.043e-05	3.341e-08	4.64	63.62
FALSE	High	[R].LGTDYLDIYFAHR.[Y]		0.000151563	0.000180344	1	1	10	Q9RS10	Q9RS10 [111-123]		Potassium channel, beta subunit, putative OS=Deinococcus radiodurans (strain ATCC 13939 / DSM 20539 / JCM 16871 / LMG 4051 / NBRC 15346 / NCIMB 9279 / R1 / VKM B-1422) OX=243230 GN=DR_2317 PE=4 SV=1	0	1583.79	1.229	0.398699	671671	825498	20.16	15.1		High	High	High	High	High	High	High	High	High	High	High	6.569e-05	6.267e-06	2.82	54.09
FALSE	High	[R].LGSVTASGQADQLYFQATDAR.[D]		7.08771e-09	0.000180344	1	1	105	Q9RX56	Q9RX56 [96-116]		Uncharacterized protein OS=Deinococcus radiodurans (strain ATCC 13939 / DSM 20539 / JCM 16871 / LMG 4051 / NBRC 15346 / NCIMB 9279 / R1 / VKM B-1422) OX=243230 GN=DR_0459 PE=4 SV=1	0	2199.07	0.883	0.932906	2.64442e+07	2.33492e+07	14.63	20.63		High	High	High	High	High	High	High	High	High	High	High	6.496e-05	9.405e-11	5.15	47.73
FALSE	High	[R].LGSVQPSDENGTDLLAIR.[L]		7.73817e-06	0.000180344	1	1	8	Q9RSV3	Q9RSV3 [118-135]		Uncharacterized protein OS=Deinococcus radiodurans (strain ATCC 13939 / DSM 20539 / JCM 16871 / LMG 4051 / NBRC 15346 / NCIMB 9279 / R1 / VKM B-1422) OX=243230 GN=DR_2019 PE=4 SV=1	0	1884.97	1.197	0.591373	188748	225854	20.94	14.34		High	High	Peak Found	High	Peak Found	High	High	High	High	High	High	6.378e-05	1.857e-07	3.21	49.73
FALSE	High	[R].IGSLLQQEAALQEVVQLVGPDALQDNER.[L]	1xDeamidated [N/Q]	5.92733e-08	0.000180344	1	1	19	Q9RWG8	Q9RWG8 [457-484]		V-type ATP synthase alpha chain OS=Deinococcus radiodurans (strain ATCC 13939 / DSM 20539 / JCM 16871 / LMG 4051 / NBRC 15346 / NCIMB 9279 / R1 / VKM B-1422) OX=243230 GN=atpA PE=3 SV=1	0	3034.57	3.487	0.332983	59984	209164	62.17	39.81		High	High	High	High	High	High	High	High	High	High	High	7.556e-05	6.644e-10	5.17	80.37
FALSE	High	[R].IGSLLQQEAALQEVVQLVGPDALQDNER.[L]		8.40301e-09	0.000180344	1	1	36	Q9RWG8	Q9RWG8 [457-484]		V-type ATP synthase alpha chain OS=Deinococcus radiodurans (strain ATCC 13939 / DSM 20539 / JCM 16871 / LMG 4051 / NBRC 15346 / NCIMB 9279 / R1 / VKM B-1422) OX=243230 GN=atpA PE=3 SV=1	0	3033.59	1.517	0.152928	2.82859e+06	4.29211e+06	23.61	5.94		High	High	High	High	High	High	High	High	High	High	High	6.378e-05	7.077e-11	5.37	79.82
FALSE	High	[K].LGSAPLTLAVLDLDHFK.[V]		2.3115e-05	0.000180344	1	1	10	Q9RWR1	Q9RWR1 [45-61]		GGDEF family protein OS=Deinococcus radiodurans (strain ATCC 13939 / DSM 20539 / JCM 16871 / LMG 4051 / NBRC 15346 / NCIMB 9279 / R1 / VKM B-1422) OX=243230 GN=DR_0605 PE=4 SV=1	0	1810.01	1.014	0.971588	300498	304672	28.4	24.43		High	Peak Found	Peak Found	High	High	Peak Found	High	High	High	High	High	6.217e-05	4.681e-07	3.77	63.9
FALSE	High	[R].IGQVCGDIVEFSPLGNLGHCDLVEAR.[V]	2xCarbamidomethyl [C5; C20]	1.23829e-05	0.000180344	1	1	1	Q9RWP8	Q9RWP8 [30-55]		Uncharacterized protein OS=Deinococcus radiodurans (strain ATCC 13939 / DSM 20539 / JCM 16871 / LMG 4051 / NBRC 15346 / NCIMB 9279 / R1 / VKM B-1422) OX=243230 GN=DR_0618 PE=4 SV=1	0	2855.38	0.001		205989		0.58			Not Found	Not Found	Not Found	Peak Found	High	Not Found	Not Found	Not Found	Not Found	Not Found	High	6.496e-05	4.237e-07	4.05	61.05
FALSE	High	[R].LGQTFSAFVPGDPADPSTR.[L]		7.49129e-06	0.000180344	1	1	16	O32507	O32507 [294-312]		Succinate-semialdehyde dehydrogenase [NADP(+)] OS=Deinococcus radiodurans (strain ATCC 13939 / DSM 20539 / JCM 16871 / LMG 4051 / NBRC 15346 / NCIMB 9279 / R1 / VKM B-1422) OX=243230 GN=ssdA PE=3 SV=1	0	1962.96	0.944	0.529709	2.1007e+06	1.98315e+06	15.94	10.96		High	High	High	High	High	High	High	Peak Found	High	High	High	6.217e-05	1.234e-07	3.49	52.67
FALSE	High	[R].IGQMAAAGVIEPMDKYVTSK.[T]	1xOxidation [I/Q]	6.908e-06	0.000180344	1	1	25	Q9RWV4	Q9RWV4 [85-104]		Maltose ABC transporter, periplasmic maltose-binding protein OS=Deinococcus radiodurans (strain ATCC 13939 / DSM 20539 / JCM 16871 / LMG 4051 / NBRC 15346 / NCIMB 9279 / R1 / VKM B-1422) OX=243230 GN=DR_0561 PE=4 SV=1	1	2125.07	0.873	0.465585	1.90847e+06	1.66687e+06	14.51	19.18		High	High	High	High	High	High	High	High	High	High	High	6.496e-05	2.187e-07	4.06	41.36
FALSE	High	[R].IGQMAAAGVIEPMDKYVTSK.[T]		2.5294e-07	0.000180344	1	1	9	Q9RWV4	Q9RWV4 [85-104]		Maltose ABC transporter, periplasmic maltose-binding protein OS=Deinococcus radiodurans (strain ATCC 13939 / DSM 20539 / JCM 16871 / LMG 4051 / NBRC 15346 / NCIMB 9279 / R1 / VKM B-1422) OX=243230 GN=DR_0561 PE=4 SV=1	1	2109.07	0.898	0.556551	1.37813e+06	1.23697e+06	35.89	13.38		High	High	High	High	Peak Found	High	High	High	Peak Found	Peak Found	High	6.378e-05	3.569e-09	3.88	46.02
FALSE	High	[R].IGQMAAAGVIEPMDK.[Y]	2xOxidation [M/Q/P]	6.26769e-06	0.000180344	1	1	54	Q9RWV4	Q9RWV4 [85-99]	Q9RWV4 1xOxidation [P]	Maltose ABC transporter, periplasmic maltose-binding protein OS=Deinococcus radiodurans (strain ATCC 13939 / DSM 20539 / JCM 16871 / LMG 4051 / NBRC 15346 / NCIMB 9279 / R1 / VKM B-1422) OX=243230 GN=DR_0561 PE=4 SV=1	0	1562.76	1.34	0.271041	2.77049e+06	3.71115e+06	24.04	15.31		High	High	High	High	High	High	High	High	High	High	High	6.546e-05	1.097e-07	2.78	32.22
FALSE	High	[R].LGTGMQGLGLGEVAYQNALAYAK.[D]	1xOxidation [T/L/M/V/Q]	0.000106098	0.000180344	1	1	10	Q9RRX1	Q9RRX1 [301-323]		Acyl-CoA dehydrogenase, putative OS=Deinococcus radiodurans (strain ATCC 13939 / DSM 20539 / JCM 16871 / LMG 4051 / NBRC 15346 / NCIMB 9279 / R1 / VKM B-1422) OX=243230 GN=DR_2361 PE=3 SV=1	0	2341.19	0.996	0.998076	207202	206280	34.91	26.5		High	High	Peak Found	Not Found	Peak Found	High	High	High	High	High	High	0.0001289	3.59e-06	3.63	58.96
FALSE	High	[K].LLDSGMAGDNVGVLLR.[G]		4.64568e-07	0.000180344	1	1	66	Q9R342	Q9R342 [276-291]		Elongation factor Tu OS=Deinococcus radiodurans (strain ATCC 13939 / DSM 20539 / JCM 16871 / LMG 4051 / NBRC 15346 / NCIMB 9279 / R1 / VKM B-1422) OX=243230 GN=tufA PE=3 SV=1	0	1629.86	1.093	0.949057	7.36081e+06	8.04446e+06	32.38	20.45		High	High	High	High	High	High	High	High	High	High	High	7.043e-05	7.82e-09	3	55.87
FALSE	High	[K].LLDSGMAGDNVGVLLR.[G]	1xOxidation [M/S]	4.1138e-07	0.000180344	1	1	201	Q9R342	Q9R342 [276-291]		Elongation factor Tu OS=Deinococcus radiodurans (strain ATCC 13939 / DSM 20539 / JCM 16871 / LMG 4051 / NBRC 15346 / NCIMB 9279 / R1 / VKM B-1422) OX=243230 GN=tufA PE=3 SV=1	0	1645.86	1.682	0.270917	1.43697e+07	2.41638e+07	34.34	9.98		High	High	High	High	High	High	High	High	High	High	High	6.378e-05	6.207e-09	2.64	50.72
FALSE	High	[R].ILDYGAAYTHVSAAELPGAIAK.[A]		9.87749e-08	0.000180344	1	1	14	Q9RT57	Q9RT57 [52-73]		Lactate utilization protein C OS=Deinococcus radiodurans (strain ATCC 13939 / DSM 20539 / JCM 16871 / LMG 4051 / NBRC 15346 / NCIMB 9279 / R1 / VKM B-1422) OX=243230 GN=lutC PE=1 SV=1	0	2231.17	0.671	0.387218	3.73624e+06	2.50841e+06	14.94	30.73		High	High	High	Peak Found	High	High	High	High	High	High	High	6.378e-05	1.201e-09	4.18	50.59
FALSE	High	[K].LMPFLTLVTTDEHDR.[A]		8.25247e-05	0.000180344	1	1	5	Q9RRK8	Q9RRK8 [51-65]		Uncharacterized protein OS=Deinococcus radiodurans (strain ATCC 13939 / DSM 20539 / JCM 16871 / LMG 4051 / NBRC 15346 / NCIMB 9279 / R1 / VKM B-1422) OX=243230 GN=DR_2481 PE=4 SV=1	0	1787.9	0.72	0.295393	322953	232614	28.52	25.43		High	Peak Found	High	Peak Found	High	High	Peak Found	Peak Found	Peak Found	High	High	8.193e-05	2.046e-06	3.09	58.8
FALSE	High	[R].LMIDTQETVCSAGEAPGSDRK.[C]	1xCarbamidomethyl [C10]	5.07664e-06	0.000180344	1	1	5	Q9RTY8	Q9RTY8 [95-115]		Uncharacterized protein OS=Deinococcus radiodurans (strain ATCC 13939 / DSM 20539 / JCM 16871 / LMG 4051 / NBRC 15346 / NCIMB 9279 / R1 / VKM B-1422) OX=243230 GN=DR_1611 PE=4 SV=1	1	2265.05	1.081	0.786831	1.40637e+06	1.51992e+06	15.05	25.93		High	High	High	High	High	Peak Found	Peak Found	Peak Found	Peak Found	Peak Found	High	6.378e-05	1.125e-07	3.16	33.78
FALSE	High	[R].LMGEVTLSGAGLTFGPLAATR.[M]	1xOxidation [M2]	0.00016041	0.000180344	1	1	5	Q9RT29	Q9RT29 [229-249]		Uncharacterized protein OS=Deinococcus radiodurans (strain ATCC 13939 / DSM 20539 / JCM 16871 / LMG 4051 / NBRC 15346 / NCIMB 9279 / R1 / VKM B-1422) OX=243230 GN=DR_1940 PE=4 SV=1	0	2078.1	3.201	0.088779	61154.7	195753	41.87	22.79		Peak Found	Peak Found	Peak Found	Peak Found	Peak Found	High	High	High	High	High	High	0.0001289	5.746e-06	2.64	62.29
FALSE	High	[R].LMEETADGSVGSNK.[A]	1xOxidation [L/E/M]	8.18995e-06	0.000180344	1	1	230	Q9RYM8	Q9RYM8 [440-453]		Probable subtilase-type serine protease DR_A0283 OS=Deinococcus radiodurans (strain ATCC 13939 / DSM 20539 / JCM 16871 / LMG 4051 / NBRC 15346 / NCIMB 9279 / R1 / VKM B-1422) OX=243230 GN=DR_A0283 PE=1 SV=1	0	1453.65	0.756	0.664781	6.65219e+06	5.0308e+06	29.67	28.23		High	High	High	High	High	High	High	High	High	High	High	6.378e-05	1.961e-07	3.15	17.14
FALSE	High	[R].LMEETADGSVGSNK.[A]		2.16636e-05	0.000180344	1	1	38	Q9RYM8	Q9RYM8 [440-453]		Probable subtilase-type serine protease DR_A0283 OS=Deinococcus radiodurans (strain ATCC 13939 / DSM 20539 / JCM 16871 / LMG 4051 / NBRC 15346 / NCIMB 9279 / R1 / VKM B-1422) OX=243230 GN=DR_A0283 PE=1 SV=1	0	1437.65	0.676	0.18559	5.94801e+06	4.02224e+06	22.61	19.57		High	High	High	High	High	Peak Found	High	High	High	High	High	6.378e-05	6.059e-07	3.07	22.38
FALSE	High	[R].IMDDAIALLSQAGLPLTRPEASR.[A]		6.41883e-05	0.000180344	1	1	4	Q9RUE2	Q9RUE2 [23-45]		ATP phosphoribosyltransferase OS=Deinococcus radiodurans (strain ATCC 13939 / DSM 20539 / JCM 16871 / LMG 4051 / NBRC 15346 / NCIMB 9279 / R1 / VKM B-1422) OX=243230 GN=hisG PE=3 SV=1	0	2438.31	0.711	0.778467	316228	224778	37.84	29.39		Peak Found	High	Peak Found	Peak Found	Peak Found	Peak Found	Peak Found	High	High	High	High	6.569e-05	2.349e-06	3.61	68.08
FALSE	High	[K].LLYAHTLNNTGIASPR.[I]		1.4569e-06	0.000180344	1	1	7	Q9RUV5	Q9RUV5 [373-388]		Serine--tRNA ligase OS=Deinococcus radiodurans (strain ATCC 13939 / DSM 20539 / JCM 16871 / LMG 4051 / NBRC 15346 / NCIMB 9279 / R1 / VKM B-1422) OX=243230 GN=serS PE=3 SV=1	0	1740.94	1.731	0.189112	738616	1.27834e+06	16.34	25.97		High	Peak Found	Peak Found	Peak Found	High	High	High	High	High	High	High	7.178e-05	1.941e-08	3.2	34.43
FALSE	High	[R].LIWPDTLAIQGSYLYVLNDQLNR.[Q]		1.16998e-05	0.000180344	1	1	6	Q9RTH4	Q9RTH4 [336-358]		Yellow-related protein OS=Deinococcus radiodurans (strain ATCC 13939 / DSM 20539 / JCM 16871 / LMG 4051 / NBRC 15346 / NCIMB 9279 / R1 / VKM B-1422) OX=243230 GN=DR_1790 PE=4 SV=1	0	2705.43	0.774	0.810547	311205	240769	63.69	48.06		Peak Found	High	High	Not Found	Peak Found	Peak Found	Not Found	High	Peak Found	Peak Found	High	8.193e-05	2.077e-07	4.05	81.72
FALSE	High	[K].LIVYPGLGHSLSPLK.[D]		8.18584e-05	0.000180344	1	1	6	Q9RRE1	Q9RRE1 [337-351]		Uncharacterized protein OS=Deinococcus radiodurans (strain ATCC 13939 / DSM 20539 / JCM 16871 / LMG 4051 / NBRC 15346 / NCIMB 9279 / R1 / VKM B-1422) OX=243230 GN=DR_2551 PE=4 SV=1	0	1593.94	0.988	0.967912	538962	532521	13.89	11.9		Peak Found	Peak Found	Peak Found	High	High	Peak Found	High	High	High	High	High	0.0001289	2.659e-06	2.72	47.57
FALSE	High	[K].LLVVVDEATEPWGVK.[V]		2.50667e-05	0.000180344	1	1	7	Q9RSI1	Q9RSI1 [141-155]		Uncharacterized protein OS=Deinococcus radiodurans (strain ATCC 13939 / DSM 20539 / JCM 16871 / LMG 4051 / NBRC 15346 / NCIMB 9279 / R1 / VKM B-1422) OX=243230 GN=DR_2143 PE=4 SV=1	0	1654.91	0.907	0.983719	1.00513e+06	911854	23.12	30.89		High	High	High	Peak Found	High	High	High	Peak Found	High	Peak Found	High	6.496e-05	9.33e-07	2.5	58.53
FALSE	High	[K].LLVVGGAGYIGSHTVR.[Q]		1.44448e-05	0.000180344	1	1	19	Q9RSC3	Q9RSC3 [3-18]		UDP-glucose 4-epimerase OS=Deinococcus radiodurans (strain ATCC 13939 / DSM 20539 / JCM 16871 / LMG 4051 / NBRC 15346 / NCIMB 9279 / R1 / VKM B-1422) OX=243230 GN=DR_2202 PE=3 SV=1	0	1598.9	0.815	0.130282	976202	795506	7.78	7.59		High	High	High	High	High	High	High	High	High	High	High	6.217e-05	2.993e-07	3.13	38.58
FALSE	High	[K].ILVTTDQSDLGWQATEHAR.[A]		4.68562e-08	0.000180344	1	1	41	Q9RSJ2	Q9RSJ2 [4-22]		Uncharacterized protein OS=Deinococcus radiodurans (strain ATCC 13939 / DSM 20539 / JCM 16871 / LMG 4051 / NBRC 15346 / NCIMB 9279 / R1 / VKM B-1422) OX=243230 GN=DR_2132 PE=4 SV=1	0	2141.06	0.875	0.663177	9.92487e+06	8.68695e+06	7.98	20.12		High	High	High	High	High	High	High	High	High	High	High	6.378e-05	5.109e-10	3.61	41.23
FALSE	High	[R].IMQATADSVTVQTADGEQK.[V]		1.2791e-05	0.000180344	1	1	8	Q9RVS2	Q9RVS2 [217-235]		NADH dehydrogenase II OS=Deinococcus radiodurans (strain ATCC 13939 / DSM 20539 / JCM 16871 / LMG 4051 / NBRC 15346 / NCIMB 9279 / R1 / VKM B-1422) OX=243230 GN=DR_0950 PE=4 SV=1	0	1992.95	1.801	0.469191	373131	672028	37.65	34.44		Peak Found	Peak Found	High	High	High	High	High	Peak Found	High	High	High	6.217e-05	2.323e-07	3.33	32.55
FALSE	High	[R].LLVLSECPNDVQR.[L]	1xCarbamidomethyl [C7]	8.52441e-05	0.000180344	1	1	3	Q9RWU1	Q9RWU1 [136-148]		Uncharacterized protein OS=Deinococcus radiodurans (strain ATCC 13939 / DSM 20539 / JCM 16871 / LMG 4051 / NBRC 15346 / NCIMB 9279 / R1 / VKM B-1422) OX=243230 GN=DR_0574 PE=4 SV=1	0	1542.79	0.51	0.0725306	2.76349e+06	1.40916e+06	19.2	14.04		High	High	High	Peak Found	Peak Found	Peak Found	Peak Found	Peak Found	Peak Found	Peak Found	High	6.378e-05	2.889e-06	2.4	41.23
FALSE	High	[R].LLVGIDFSPSSLHALEVAR.[T]		7.25889e-08	0.000180344	1	1	42	Q9RRW9	Q9RRW9 [21-39]		Uncharacterized protein OS=Deinococcus radiodurans (strain ATCC 13939 / DSM 20539 / JCM 16871 / LMG 4051 / NBRC 15346 / NCIMB 9279 / R1 / VKM B-1422) OX=243230 GN=DR_2363 PE=4 SV=1	0	2024.12	1.069	0.465691	1.91004e+07	2.04165e+07	9.71	9.66		High	High	High	High	High	High	High	High	High	High	High	8.193e-05	1.238e-09	3.6	63.4
FALSE	High	[R].LIVGGSAAPESLIR.[A]		8.05421e-05	0.000180344	1	1	10	Q9RRI3	Q9RRI3 [335-348]		Medium-chain fatty acid--CoA ligase OS=Deinococcus radiodurans (strain ATCC 13939 / DSM 20539 / JCM 16871 / LMG 4051 / NBRC 15346 / NCIMB 9279 / R1 / VKM B-1422) OX=243230 GN=DR_2507 PE=4 SV=1	0	1382.8	1.178	0.461203	993614	1.17037e+06	17.37	15.72		High	High	High	High	High	High	High	High	High	High	High	6.217e-05	2.024e-06	2.31	46.44
FALSE	High	[R].LIVFRDANNNNAYDSGDVVLSR.[H]		5.97286e-07	0.000180344	1	1	3	Q9RRG5	Q9RRG5 [120-141]		Uncharacterized protein OS=Deinococcus radiodurans (strain ATCC 13939 / DSM 20539 / JCM 16871 / LMG 4051 / NBRC 15346 / NCIMB 9279 / R1 / VKM B-1422) OX=243230 GN=DR_2527 PE=4 SV=1	1	2452.22	0.76	0.439972	325740	247604	41.29	26.73		High	High	High	Peak Found	Peak Found	Peak Found	Peak Found	Peak Found	Peak Found	Peak Found	High	6.378e-05	9.545e-09	3.35	45.93
FALSE	High	[R].LLVETDAPFLAPVPK.[R]		0.0001409	0.000180344	1	1	8	Q9RY08	Q9RY08 [206-220]		Uncharacterized protein OS=Deinococcus radiodurans (strain ATCC 13939 / DSM 20539 / JCM 16871 / LMG 4051 / NBRC 15346 / NCIMB 9279 / R1 / VKM B-1422) OX=243230 GN=DR_0146 PE=4 SV=1	0	1609.92	1.078	0.962291	314124	338629	9.26	18.73		High	High	Peak Found	High	High	High	High	High	Peak Found	High	High	6.569e-05	5.786e-06	3.25	59.62
FALSE	High	[R].LLTSVGVAAQPVVEEAPR.[I]		4.46318e-08	0.000180344	1	1	66	Q9RSS6	Q9RSS6 [116-133]		Transcription termination/antitermination protein NusG OS=Deinococcus radiodurans (strain ATCC 13939 / DSM 20539 / JCM 16871 / LMG 4051 / NBRC 15346 / NCIMB 9279 / R1 / VKM B-1422) OX=243230 GN=nusG PE=3 SV=1	0	1836.02	0.897	0.518026	1.39002e+07	1.24619e+07	11.97	18.89		High	High	High	High	High	High	High	High	High	High	High	7.043e-05	5.283e-10	3.8	47.03
FALSE	High	[K].LLTLLDTEQEVQAVQAK.[I]		8.66373e-05	0.000180344	1	1	7	Q9RXG4	Q9RXG4 [194-210]		Lon protease OS=Deinococcus radiodurans (strain ATCC 13939 / DSM 20539 / JCM 16871 / LMG 4051 / NBRC 15346 / NCIMB 9279 / R1 / VKM B-1422) OX=243230 GN=lon PE=3 SV=1	0	1899.04	0.982	0.885825	201663	198041	14.81	23.48		High	Peak Found	High	Peak Found	High	High	Peak Found	High	High	High	High	7.043e-05	3.144e-06	2.89	56.58
FALSE	High	[K].IITHPNFNGNTLDNDIMLIKLSSPATLNSR.[V]	1xOxidation [I/M/L/D]	4.31686e-06	0.000180344	1	1	14	CP_Trypsin	CP_Trypsin [78-107]	CP_Trypsin 1xOxidation [D]	Trypsin	1	3325.72	1.022	0.673015	1.27298e+06	1.30054e+06	11.51	24.86		High	High	Peak Found	High	Peak Found	High	High	High	High	High	High	7.556e-05	9.016e-08	4.33	55.42
FALSE	High	[K].IITHPNFNGNTLDNDIMLIKLSSPATLNSR.[V]	1xDeamidated [N]	2.99743e-06	0.000180344	1	1	21	CP_Trypsin	CP_Trypsin [78-107]		Trypsin	1	3310.71	1.123	0.916614	1.87663e+06	2.10662e+06	17.71	12.18		High	High	High	High	High	High	High	High	High	High	High	0.0001289	6.025e-08	7.18	61.4
FALSE	High	[K].IITHPNFNGNTLDNDIMLIKLSSPATLNSR.[V]		3.67246e-07	0.000180344	1	1	18	CP_Trypsin	CP_Trypsin [78-107]		Trypsin	1	3309.73	1.007	0.665351	2.01949e+06	2.03352e+06	34.14	24.61		High	High	High	High	High	High	Peak Found	High	High	High	High	6.217e-05	3.515e-09	4.54	57.77
FALSE	High	[K].IITHPNFNGNTLDNDIMLIK.[L]	1xOxidation [M17]	4.49327e-05	0.000180344	1	1	3	CP_Trypsin	CP_Trypsin [78-97]		Trypsin	0	2299.18	0.877	0.98076	5.12586e+06	4.4964e+06	17.42	15.66		High	Peak Found	Peak Found	Peak Found	Peak Found	Peak Found	High	Peak Found	Peak Found	Peak Found	High	6.378e-05	1.382e-06	3.98	49.73
FALSE	High	[K].IITHPNFNGNTLDNDIMLIK.[L]	1xDeamidated [N]	1.4219e-06	0.000180344	1	1	71	CP_Trypsin	CP_Trypsin [78-97]		Trypsin	0	2284.16	0.941	0.417321	2.32727e+07	2.19031e+07	19.9	15.11		High	High	High	High	High	High	High	High	High	High	High	6.546e-05	1.947e-08	4.17	56.35
FALSE	High	[K].IITHPNFNGNTLDNDIMLIK.[L]		4.67912e-05	0.000180344	1	1	14	CP_Trypsin	CP_Trypsin [78-97]		Trypsin	0	2283.18	0.756	0.135927	9.98646e+06	7.55136e+06	13.07	15.92		High	High	High	High	High	High	High	High	High	High	High	6.217e-05	1.07e-06	3.37	52.53
FALSE	High	[R].ILVIEDDHDIANVLR.[M]		6.74511e-07	0.000180344	1	1	88	Q9RRR8	Q9RRR8 [6-20]		DNA-binding response regulator OS=Deinococcus radiodurans (strain ATCC 13939 / DSM 20539 / JCM 16871 / LMG 4051 / NBRC 15346 / NCIMB 9279 / R1 / VKM B-1422) OX=243230 GN=DR_2418 PE=1 SV=1	0	1734.94	1.055	0.298283	8.53499e+06	9.00818e+06	10.65	7.01		High	High	High	High	High	High	High	High	High	High	High	7.043e-05	1.195e-08	3.6	51.87
FALSE	High	[K].LLTESGVPFVLLR.[N]		2.58928e-05	0.000180344	1	1	86	Q9RYD9	Q9RYD9 [132-144]		Uncharacterized protein OS=Deinococcus radiodurans (strain ATCC 13939 / DSM 20539 / JCM 16871 / LMG 4051 / NBRC 15346 / NCIMB 9279 / R1 / VKM B-1422) OX=243230 GN=DR_0011 PE=4 SV=1	0	1443.86	1.102	0.487832	1.07779e+07	1.18781e+07	12.3	15.27		High	High	High	High	High	High	High	High	High	High	High	7.178e-05	6.386e-07	2.52	64.13
FALSE	High	[R].IMQATADSVTVQTADGEQK.[V]	1xOxidation [M2]	6.73872e-05	0.000180344	1	1	6	Q9RVS2	Q9RVS2 [217-235]		NADH dehydrogenase II OS=Deinococcus radiodurans (strain ATCC 13939 / DSM 20539 / JCM 16871 / LMG 4051 / NBRC 15346 / NCIMB 9279 / R1 / VKM B-1422) OX=243230 GN=DR_0950 PE=4 SV=1	0	2008.95	1.306	0.711452	191065	249495	52.99	27.36		Peak Found	Peak Found	Peak Found	Peak Found	High	High	Peak Found	Peak Found	High	High	High	6.496e-05	2.855e-06	3.07	27.83
FALSE	High	[R].LMSGAAGGALVLMGLK.[K]	1xOxidation [L/M/S/V]	1.14187e-05	0.000180344	1	1	37	Q9RRV8	Q9RRV8 [15-30]		Uncharacterized protein OS=Deinococcus radiodurans (strain ATCC 13939 / DSM 20539 / JCM 16871 / LMG 4051 / NBRC 15346 / NCIMB 9279 / R1 / VKM B-1422) OX=243230 GN=DR_2377 PE=4 SV=1	0	1504.82	1.2	0.596416	2.14484e+06	2.57293e+06	23.29	15.55		High	High	High	High	High	High	High	High	High	High	High	6.496e-05	3.857e-07	2.68	56.1
FALSE	High	[R].INGMASGTANQDVTALTAR.[I]	1xOxidation [M/N/I/S]	3.4997e-08	0.000180344	1	1	143	Q9RVA5	Q9RVA5 [143-161]	Q9RVA5 1xOxidation [N]	SLH family protein OS=Deinococcus radiodurans (strain ATCC 13939 / DSM 20539 / JCM 16871 / LMG 4051 / NBRC 15346 / NCIMB 9279 / R1 / VKM B-1422) OX=243230 GN=DR_1124 PE=4 SV=1	0	1906.93	2.115	0.0550387	4.77296e+06	1.00926e+07	12.4	17.88		High	High	High	High	High	High	High	High	High	High	High	7.556e-05	3.645e-10	4.05	33.01
FALSE	High	[R].INGMASGTANQDVTALTAR.[I]	2xDeamidated [N10; Q/N]	5.83466e-09	0.000180344	1	1	11	Q9RVA5	Q9RVA5 [143-161]		SLH family protein OS=Deinococcus radiodurans (strain ATCC 13939 / DSM 20539 / JCM 16871 / LMG 4051 / NBRC 15346 / NCIMB 9279 / R1 / VKM B-1422) OX=243230 GN=DR_1124 PE=4 SV=1	0	1892.9	0.662	0.640004	686668	454402	36.18	44.46		High	High	High	High	High	Not Found	Peak Found	High	High	Peak Found	High	6.217e-05	3.561e-11	4.31	42.81
FALSE	High	[R].INGMASGTANQDVTALTAR.[I]	1xDeamidated [N/Q]	7.77679e-10	0.000180344	1	1	265	Q9RVA5	Q9RVA5 [143-161]		SLH family protein OS=Deinococcus radiodurans (strain ATCC 13939 / DSM 20539 / JCM 16871 / LMG 4051 / NBRC 15346 / NCIMB 9279 / R1 / VKM B-1422) OX=243230 GN=DR_1124 PE=4 SV=1	0	1891.92	0.567	0.0754111	4.339e+07	2.45972e+07	15.69	6.72		High	High	High	High	High	High	High	High	High	High	High	6.54579e-05	2.97837e-12	4.46	42.06
FALSE	High	[R].INGMASGTANQDVTALTAR.[I]		6.75123e-09	0.000180344	1	1	62	Q9RVA5	Q9RVA5 [143-161]		SLH family protein OS=Deinococcus radiodurans (strain ATCC 13939 / DSM 20539 / JCM 16871 / LMG 4051 / NBRC 15346 / NCIMB 9279 / R1 / VKM B-1422) OX=243230 GN=DR_1124 PE=4 SV=1	0	1890.93	0.787	0.113137	5.02256e+07	3.95435e+07	10.54	7.5		High	High	High	High	High	High	High	High	High	High	High	7.556e-05	5.539e-11	3.86	41.44
FALSE	High	[R].LNFSLTPAEYASR.[F]		6.96079e-05	0.000180344	1	1	10	Q9RRK8	Q9RRK8 [77-89]		Uncharacterized protein OS=Deinococcus radiodurans (strain ATCC 13939 / DSM 20539 / JCM 16871 / LMG 4051 / NBRC 15346 / NCIMB 9279 / R1 / VKM B-1422) OX=243230 GN=DR_2481 PE=4 SV=1	0	1468.74	1.003	0.772683	2.98304e+06	2.99174e+06	16.47	11.19		High	High	High	High	High	High	High	High	High	High	High	6.217e-05	1.708e-06	2.85	49.61
FALSE	High	[R].LNFRPNPNYWGTR.[S]		1.48071e-06	0.000180344	1	1	20	Q9RT14	Q9RT14 [210-222]		Extracellular solute-binding protein, family 5 OS=Deinococcus radiodurans (strain ATCC 13939 / DSM 20539 / JCM 16871 / LMG 4051 / NBRC 15346 / NCIMB 9279 / R1 / VKM B-1422) OX=243230 GN=DR_1955 PE=4 SV=1	0	1634.82	0.844	0.309993	8.091e+06	6.8313e+06	10.52	16.27		High	High	High	High	High	High	High	High	High	High	High	6.378e-05	2.721e-08	3.61	38.63
FALSE	High	[K].INEVLAAQVAK.[G]		0.00010355	0.000180344	1	1	6	Q9RYQ0	Q9RYQ0 [520-530]		Catalase OS=Deinococcus radiodurans (strain ATCC 13939 / DSM 20539 / JCM 16871 / LMG 4051 / NBRC 15346 / NCIMB 9279 / R1 / VKM B-1422) OX=243230 GN=DR_A0259 PE=3 SV=1	0	1155.67	1.649	0.166687	3.51162e+06	5.78906e+06	16.13	19.46		Peak Found	Peak Found	Peak Found	High	High	Peak Found	High	High	High	High	High	6.496e-05	4.598e-06	3.1	32.31
FALSE	High	[R].LNELDDLFESER.[I]		0.000152796	0.000180344	1	1	43	Q9RU79	Q9RU79 [114-125]		30S ribosomal protein S2 OS=Deinococcus radiodurans (strain ATCC 13939 / DSM 20539 / JCM 16871 / LMG 4051 / NBRC 15346 / NCIMB 9279 / R1 / VKM B-1422) OX=243230 GN=rpsB PE=3 SV=1	0	1479.7	1.379	0.463501	5.57326e+06	7.68477e+06	38.17	17.41		High	High	High	High	High	High	High	High	High	High	High	6.546e-05	4.599e-06	3.25	54.54
FALSE	High	[K].LNEGDEVEFEIEPGQNGKGPQAK.[N]	1xDeamidated [N/Q]	2.8538e-05	0.000180344	1	1	149	Q9RVW4	Q9RVW4 [88-110]		Cold shock protein, CSD family OS=Deinococcus radiodurans (strain ATCC 13939 / DSM 20539 / JCM 16871 / LMG 4051 / NBRC 15346 / NCIMB 9279 / R1 / VKM B-1422) OX=243230 GN=DR_0907 PE=4 SV=1	1	2486.17	0.888	0.562813	5.27726e+07	4.68582e+07	12.86	13.48		High	High	High	High	High	High	High	High	High	High	High	7.556e-05	7.78e-07	4.35	40.37
FALSE	High	[K].LNEGDEVEFEIEPGQNGK.[G]	1xDeamidated [N/Q]	4.46115e-07	0.000180344	1	1	315	Q9RVW4	Q9RVW4 [88-105]		Cold shock protein, CSD family OS=Deinococcus radiodurans (strain ATCC 13939 / DSM 20539 / JCM 16871 / LMG 4051 / NBRC 15346 / NCIMB 9279 / R1 / VKM B-1422) OX=243230 GN=DR_0907 PE=4 SV=1	0	2004.9	0.904	0.331677	6.37215e+07	5.76008e+07	9.7	12.5		High	High	High	High	High	High	High	High	High	High	High	7.043e-05	7.428e-09	3.27	47.5
FALSE	High	[K].LNEGDEVEFEIEPGQNGK.[G]		1.44514e-06	0.000180344	1	1	76	Q9RVW4	Q9RVW4 [88-105]		Cold shock protein, CSD family OS=Deinococcus radiodurans (strain ATCC 13939 / DSM 20539 / JCM 16871 / LMG 4051 / NBRC 15346 / NCIMB 9279 / R1 / VKM B-1422) OX=243230 GN=DR_0907 PE=4 SV=1	0	2003.92	0.997	0.84087	1.30065e+07	1.29668e+07	10.53	37.48		High	High	High	High	High	High	High	High	High	High	High	6.378e-05	2.653e-08	4.22	44.77
FALSE	High	[K].LNDTTATLLVRPR.[G]	1xDeamidated [N2]	6.31561e-05	0.000180344	1	1	10	Q9RYN3	Q9RYN3 [154-166]		Malate synthase OS=Deinococcus radiodurans (strain ATCC 13939 / DSM 20539 / JCM 16871 / LMG 4051 / NBRC 15346 / NCIMB 9279 / R1 / VKM B-1422) OX=243230 GN=DR_A0277 PE=3 SV=1	0	1470.83	0.871	0.778467	776798	676657	21.12	29.52		High	High	High	Peak Found	High	High	Peak Found	High	High	Peak Found	High	7.043e-05	2.193e-06	2.29	40.14
FALSE	High	[R].LMSGAAGGALVLMGLK.[K]		8.52871e-06	0.000180344	1	1	29	Q9RRV8	Q9RRV8 [15-30]		Uncharacterized protein OS=Deinococcus radiodurans (strain ATCC 13939 / DSM 20539 / JCM 16871 / LMG 4051 / NBRC 15346 / NCIMB 9279 / R1 / VKM B-1422) OX=243230 GN=DR_2377 PE=4 SV=1	0	1488.83	0.658	0.226413	1.6422e+06	1.08091e+06	7.64	23.61		High	High	High	High	High	High	High	High	High	High	High	7.043e-05	2.195e-07	1.98	60.15
FALSE	High	[K].LNDTTATLLVRPR.[G]		8.39156e-06	0.000180344	1	1	38	Q9RYN3	Q9RYN3 [154-166]		Malate synthase OS=Deinococcus radiodurans (strain ATCC 13939 / DSM 20539 / JCM 16871 / LMG 4051 / NBRC 15346 / NCIMB 9279 / R1 / VKM B-1422) OX=243230 GN=DR_A0277 PE=3 SV=1	0	1469.84	1.717	0.161541	1.01066e+07	1.73559e+07	11.43	20.23		High	High	High	High	High	High	High	High	High	High	High	7.178e-05	1.483e-07	3.17	34.28
FALSE	High	[K].INDEQILYLQSR.[G]		0.000106962	0.000180344	1	1	10	Q9RSL8	Q9RSL8 [413-424]		Uncharacterized protein OS=Deinococcus radiodurans (strain ATCC 13939 / DSM 20539 / JCM 16871 / LMG 4051 / NBRC 15346 / NCIMB 9279 / R1 / VKM B-1422) OX=243230 GN=DR_2106 PE=4 SV=1	0	1491.78	1.041	0.853101	1.3477e+06	1.40264e+06	5.69	14.96		High	High	High	High	High	High	High	High	High	High	High	7.178e-05	2.875e-06	3.38	45.26
FALSE	High	[R].INAVNAVTLGGTALGGAAHGR.[Y]		8.05421e-05	0.000180344	1	1	1	Q9RUC7	Q9RUC7 [392-412]		Uncharacterized protein OS=Deinococcus radiodurans (strain ATCC 13939 / DSM 20539 / JCM 16871 / LMG 4051 / NBRC 15346 / NCIMB 9279 / R1 / VKM B-1422) OX=243230 GN=DR_1462 PE=4 SV=1	0	1920.04	0.515	0.124969	166115	85506.3	28.17	4.49		Peak Found	Peak Found	Peak Found	High	Peak Found	Peak Found	Peak Found	Peak Found	Peak Found	Peak Found	High	6.217e-05	2.038e-06	3.33	41.95
FALSE	High	[K].INAEGAEYWESGGK.[V]	1xDeamidated [N2]	9.39522e-05	0.000180344	1	1	17	Q9RV83	Q9RV83 [150-163]		General stress protein 26, putative OS=Deinococcus radiodurans (strain ATCC 13939 / DSM 20539 / JCM 16871 / LMG 4051 / NBRC 15346 / NCIMB 9279 / R1 / VKM B-1422) OX=243230 GN=DR_1146 PE=4 SV=1	0	1511.66	0.697	0.107088	1.06773e+06	743740	14.85	13.83		High	High	High	High	High	Peak Found	High	High	High	High	High	7.178e-05	2.475e-06	3.5	39.41
FALSE	High	[K].INAEGAEYWESGGK.[V]		2.48643e-05	0.000180344	1	1	29	Q9RV83	Q9RV83 [150-163]		General stress protein 26, putative OS=Deinococcus radiodurans (strain ATCC 13939 / DSM 20539 / JCM 16871 / LMG 4051 / NBRC 15346 / NCIMB 9279 / R1 / VKM B-1422) OX=243230 GN=DR_1146 PE=4 SV=1	0	1510.68	0.845	0.631778	1.36983e+07	1.1579e+07	11.28	21.1		High	High	High	High	High	High	High	High	High	High	High	7.556e-05	6.669e-07	2.9	35.68
FALSE	High	[K].LNAASLSTQDAVVR.[S]		3.09476e-05	0.000180344	1	1	8	Q9RSZ2	Q9RSZ2 [260-273]		Uncharacterized protein OS=Deinococcus radiodurans (strain ATCC 13939 / DSM 20539 / JCM 16871 / LMG 4051 / NBRC 15346 / NCIMB 9279 / R1 / VKM B-1422) OX=243230 GN=DR_1977 PE=4 SV=1	0	1444.78	0.939	0.960279	379789	356701	48.36	21.05		High	High	High	High	Peak Found	Peak Found	Peak Found	Peak Found	High	High	High	6.378e-05	9.036e-07	2.8	35.62
FALSE	High	[R].LMVVDDLYDEFVSR.[L]		0.000147922	0.000180344	1	1	2	O32507	O32507 [280-293]		Succinate-semialdehyde dehydrogenase [NADP(+)] OS=Deinococcus radiodurans (strain ATCC 13939 / DSM 20539 / JCM 16871 / LMG 4051 / NBRC 15346 / NCIMB 9279 / R1 / VKM B-1422) OX=243230 GN=ssdA PE=3 SV=1	0	1700.82	0.773	0.286763	125996	97430.8	24.01	16.34		Peak Found	High	Peak Found	High	Peak Found	Peak Found	Peak Found	Peak Found	Peak Found	Peak Found	High	6.569e-05	6.075e-06	2.63	70.49
FALSE	High	[K].LMTILAAPEGIHAVQQAHPDVDIVTASVDSR.[L]	1xDeamidated [Q16]; 1xOxidation [L/M/T]	7.13213e-05	0.000180344	1	1	4	Q9RU32	Q9RU32 [158-188]		Uracil phosphoribosyltransferase OS=Deinococcus radiodurans (strain ATCC 13939 / DSM 20539 / JCM 16871 / LMG 4051 / NBRC 15346 / NCIMB 9279 / R1 / VKM B-1422) OX=243230 GN=upp PE=3 SV=1	0	3271.66	1.011	0.840819	365189	369158	29.5	17.35		Peak Found	Peak Found	High	Peak Found	Peak Found	Peak Found	High	Peak Found	High	High	High	8.193e-05	1.712e-06	4.47	51.37
FALSE	High	[K].LMTILAAPEGIHAVQQAHPDVDIVTASVDSR.[L]	1xOxidation [L/M/T]	1.09702e-06	0.000180344	1	1	10	Q9RU32	Q9RU32 [158-188]		Uracil phosphoribosyltransferase OS=Deinococcus radiodurans (strain ATCC 13939 / DSM 20539 / JCM 16871 / LMG 4051 / NBRC 15346 / NCIMB 9279 / R1 / VKM B-1422) OX=243230 GN=upp PE=3 SV=1	0	3270.68	0.749	0.918216	442044	330981	29.72	89.64		High	High	High	High	Peak Found	Not Found	High	High	Peak Found	High	High	7.556e-05	1.877e-08	4.09	52.12
FALSE	High	[K].LMTILAAPEGIHAVQQAHPDVDIVTASVDSR.[L]		1.64451e-05	0.000180344	1	1	14	Q9RU32	Q9RU32 [158-188]		Uracil phosphoribosyltransferase OS=Deinococcus radiodurans (strain ATCC 13939 / DSM 20539 / JCM 16871 / LMG 4051 / NBRC 15346 / NCIMB 9279 / R1 / VKM B-1422) OX=243230 GN=upp PE=3 SV=1	0	3254.68	0.787	0.150425	1.68426e+06	1.32581e+06	11.06	8.46		High	High	High	High	High	High	High	High	High	Peak Found	High	6.378e-05	5.751e-07	4	54.96
FALSE	High	[R].LMSGAAGGALVLMGLKK.[R]	2xOxidation [M2; L/M]	3.61005e-05	0.000180344	1	1	12	Q9RRV8	Q9RRV8 [15-31]		Uncharacterized protein OS=Deinococcus radiodurans (strain ATCC 13939 / DSM 20539 / JCM 16871 / LMG 4051 / NBRC 15346 / NCIMB 9279 / R1 / VKM B-1422) OX=243230 GN=DR_2377 PE=4 SV=1	1	1648.91	0.846	0.775701	398881	337293	35.69	19.11		High	High	High	High	High	High	High	High	High	High	High	6.378e-05	1.074e-06	3	37.19
FALSE	High	[R].LMSGAAGGALVLMGLKK.[R]	1xOxidation [M/L/S]	5.41415e-05	0.000180344	1	1	20	Q9RRV8	Q9RRV8 [15-31]		Uncharacterized protein OS=Deinococcus radiodurans (strain ATCC 13939 / DSM 20539 / JCM 16871 / LMG 4051 / NBRC 15346 / NCIMB 9279 / R1 / VKM B-1422) OX=243230 GN=DR_2377 PE=4 SV=1	1	1632.92	0.808	0.338956	711705	574852	30.96	36.85		High	High	High	High	High	High	Peak Found	High	High	High	High	8.193e-05	1.244e-06	3.26	44.96
FALSE	High	[R].LMSGAAGGALVLMGLKK.[R]		3.12141e-06	0.000180344	1	1	14	Q9RRV8	Q9RRV8 [15-31]		Uncharacterized protein OS=Deinococcus radiodurans (strain ATCC 13939 / DSM 20539 / JCM 16871 / LMG 4051 / NBRC 15346 / NCIMB 9279 / R1 / VKM B-1422) OX=243230 GN=DR_2377 PE=4 SV=1	1	1616.92	0.764	0.216046	624823	477608	15.17	15.07		High	High	High	High	High	High	High	High	High	High	High	6.217e-05	4.404e-08	2.89	49.41
FALSE	High	[R].LNDHGYIVPGLGDAGDR.[I]		8.4556e-05	0.000180344	1	1	9	Q9RU32	Q9RU32 [189-205]		Uracil phosphoribosyltransferase OS=Deinococcus radiodurans (strain ATCC 13939 / DSM 20539 / JCM 16871 / LMG 4051 / NBRC 15346 / NCIMB 9279 / R1 / VKM B-1422) OX=243230 GN=upp PE=3 SV=1	0	1768.86	1.035	0.949516	1.40968e+06	1.45959e+06	8.89	9.06		High	High	High	High	High	High	High	High	High	Peak Found	High	6.546e-05	2.303e-06	2.84	40.89
FALSE	High	[R].INGMASGTANQDVTALTAR.[I]	2xDeamidated [N2; N10]; 1xOxidation [M4]	9.03487e-08	0.000180344	1	1	8	Q9RVA5	Q9RVA5 [143-161]		SLH family protein OS=Deinococcus radiodurans (strain ATCC 13939 / DSM 20539 / JCM 16871 / LMG 4051 / NBRC 15346 / NCIMB 9279 / R1 / VKM B-1422) OX=243230 GN=DR_1124 PE=4 SV=1	0	1908.9	0.985		785160	773159		7.15		Not Found	Not Found	High	High	Not Found	High	High	Peak Found	High	Peak Found	High	7.043e-05	1.191e-09	4.52	37.31
FALSE	High	[R].IITDLGVLDVTPQGLK.[L]		2.06352e-05	0.000180344	1	1	15	Q9RZ87	Q9RZ87 [171-186]		CoA transferase, subunit B OS=Deinococcus radiodurans (strain ATCC 13939 / DSM 20539 / JCM 16871 / LMG 4051 / NBRC 15346 / NCIMB 9279 / R1 / VKM B-1422) OX=243230 GN=DR_A0067 PE=4 SV=1	0	1681.97	0.96	0.882924	939271	901427	14.77	18.45		High	High	High	High	High	High	High	High	High	High	High	6.496e-05	7.545e-07	2.91	61.88
FALSE	High	[K].ILTATVDNANVLLQIDNAR.[L]		4.7556e-05	0.000180344	1	2	5	CP_ker14	CP_ker14 [176-194]		Keratin 14 [Homo sapiens]	0	2054.12	1.327	0.911312	187125	248341	63.05	59.35		Not Found	Peak Found	High	High	Not Found	High	Peak Found	High	Not Found	Not Found	High	6.217e-05	1.094e-06	3.83	59.01
FALSE	High	[R].LLLSGSEFGGCTAQLR.[-]	1xCarbamidomethyl [C11]	1.43347e-06	0.000180344	1	1	40	Q9RX29	Q9RX29 [158-173]		Uncharacterized protein OS=Deinococcus radiodurans (strain ATCC 13939 / DSM 20539 / JCM 16871 / LMG 4051 / NBRC 15346 / NCIMB 9279 / R1 / VKM B-1422) OX=243230 GN=DR_0486 PE=4 SV=1	0	1708.87	0.798	0.417321	6.72885e+06	5.36855e+06	18.81	9.91		High	High	High	High	High	High	High	High	High	High	High	7.043e-05	2.964e-08	2.87	49.22
FALSE	High	[K].LLLPTDAVAADKFAADAQSK.[V]		7.98919e-05	0.000180344	1	1	3	Q9RUP2	Q9RUP2 [278-297]		Phosphoglycerate kinase OS=Deinococcus radiodurans (strain ATCC 13939 / DSM 20539 / JCM 16871 / LMG 4051 / NBRC 15346 / NCIMB 9279 / R1 / VKM B-1422) OX=243230 GN=pgk PE=3 SV=1	1	2045.09	1.13	0.655832	633883	716265	30.7	26.9		Peak Found	Peak Found	Peak Found	Peak Found	High	Peak Found	Peak Found	Peak Found	High	High	High	0.0001289	2.583e-06	3.49	49.26
FALSE	High	[R].LIIPQQEAYSPAR.[R]		0.000122764	0.000180344	1	1	27	Q9RZ07	Q9RZ07 [290-302]		Uncharacterized protein OS=Deinococcus radiodurans (strain ATCC 13939 / DSM 20539 / JCM 16871 / LMG 4051 / NBRC 15346 / NCIMB 9279 / R1 / VKM B-1422) OX=243230 GN=DR_A0146 PE=4 SV=1	0	1485.81	1.12	0.66675	7.36143e+06	8.24324e+06	27.58	24.66		High	High	High	High	High	High	High	High	High	High	High	7.556e-05	4.149e-06	2.52	39.75
FALSE	High	[K].IILPFLDEGEGGIGSQVEVR.[H]		6.908e-06	0.000180344	1	1	5	Q9RR87	Q9RR87 [50-69]		Uncharacterized protein OS=Deinococcus radiodurans (strain ATCC 13939 / DSM 20539 / JCM 16871 / LMG 4051 / NBRC 15346 / NCIMB 9279 / R1 / VKM B-1422) OX=243230 GN=DR_2608 PE=4 SV=1	0	2128.13	0.834	0.849078	225509	188029	25.61	28.05		High	Peak Found	High	Peak Found	Peak Found	High	High	High	Peak Found	Peak Found	High	8.193e-05	1.119e-07	4.21	68.62
FALSE	High	[R].ILLLAGGQSGEHEVSLR.[S]		1.3006e-06	0.000180344	1	1	19	Q9RXF1	Q9RXF1 [5-21]		D-alanine--D-alanine ligase OS=Deinococcus radiodurans (strain ATCC 13939 / DSM 20539 / JCM 16871 / LMG 4051 / NBRC 15346 / NCIMB 9279 / R1 / VKM B-1422) OX=243230 GN=ddl PE=3 SV=1	0	1778.98	0.986	0.966973	768182	757333	16.99	18.84		High	High	High	High	High	High	High	High	High	High	High	7.178e-05	1.693e-08	4.01	41.43
FALSE	High	[R].IILEGDIPSPINPPSGCVFR.[T]	1xCarbamidomethyl [C17]	0.00010871	0.000180344	1	1	16	Q9RU28	Q9RU28 [293-312]		Peptide ABC transporter, ATP-binding protein OS=Deinococcus radiodurans (strain ATCC 13939 / DSM 20539 / JCM 16871 / LMG 4051 / NBRC 15346 / NCIMB 9279 / R1 / VKM B-1422) OX=243230 GN=DR_1567 PE=3 SV=1	0	2181.14	1.032	0.842683	337384	348109	24.54	33.28		High	High	High	High	High	High	High	High	High	High	High	6.217e-05	3.087e-06	2.55	62.87
FALSE	High	[R].IIKEGDPYADQLHETAR.[L]		1.96556e-05	0.000180344	1	1	24	Q9RV98	Q9RV98 [192-208]		Ferrochelatase OS=Deinococcus radiodurans (strain ATCC 13939 / DSM 20539 / JCM 16871 / LMG 4051 / NBRC 15346 / NCIMB 9279 / R1 / VKM B-1422) OX=243230 GN=hemH PE=3 SV=1	1	1955.98	0.613	0.430459	1.29099e+06	791310	23.66	34.16		High	High	High	High	High	High	High	High	High	High	High	6.378e-05	5.344e-07	2.82	25.71
FALSE	High	[R].IIGLLEAQQITEIR.[L]		0.000106962	0.000180344	1	1	8	Q9RWB7	Q9RWB7 [166-179]		Site-determining protein OS=Deinococcus radiodurans (strain ATCC 13939 / DSM 20539 / JCM 16871 / LMG 4051 / NBRC 15346 / NCIMB 9279 / R1 / VKM B-1422) OX=243230 GN=DR_0752 PE=3 SV=1	0	1596.93	1.051	0.861534	447984	470647	41.46	34.09		Peak Found	Peak Found	Peak Found	High	High	Peak Found	High	Peak Found	High	High	High	0.0001289	3.619e-06	2.78	58.73
FALSE	High	[R].LLGLGADDYLIKPFHPDELLAR.[V]		3.79521e-08	0.000180344	1	1	34	Q9RRR8	Q9RRR8 [92-113]		DNA-binding response regulator OS=Deinococcus radiodurans (strain ATCC 13939 / DSM 20539 / JCM 16871 / LMG 4051 / NBRC 15346 / NCIMB 9279 / R1 / VKM B-1422) OX=243230 GN=DR_2418 PE=1 SV=1	0	2466.34	0.995	0.90748	3.16952e+06	3.15434e+06	29.12	36.43		High	High	High	High	High	High	High	High	High	High	High	8.193e-05	2.554e-10	4.37	63.7
FALSE	High	[K].ILGHVFGGQQQAAANAIGQR.[A]		3.66906e-05	0.000180344	1	1	16	Q9RXV5	Q9RXV5 [86-105]		Uncharacterized protein OS=Deinococcus radiodurans (strain ATCC 13939 / DSM 20539 / JCM 16871 / LMG 4051 / NBRC 15346 / NCIMB 9279 / R1 / VKM B-1422) OX=243230 GN=DR_0201 PE=4 SV=1	0	2036.08	0.885	0.777996	1.06543e+06	943382	29.56	39.39		High	High	High	High	High	High	High	High	High	High	High	6.378e-05	1.1e-06	2.99	36.18
FALSE	High	[R].LIGGNCPGLVTNGEAK.[V]	1xCarbamidomethyl [C6]; 1xDeamidated [N12]	4.53407e-07	0.000180344	1	1	47	Q9RUY2	Q9RUY2 [129-144]		Succinate--CoA ligase [ADP-forming] subunit alpha OS=Deinococcus radiodurans (strain ATCC 13939 / DSM 20539 / JCM 16871 / LMG 4051 / NBRC 15346 / NCIMB 9279 / R1 / VKM B-1422) OX=243230 GN=sucD PE=3 SV=1	0	1600.8	0.905	0.970989	4.91919e+06	4.44987e+06	23.71	21.62		High	High	High	High	High	High	High	High	High	High	High	6.546e-05	5.078e-09	3.38	36.4
FALSE	High	[R].LLGGHYPEGLPLPSEPQLAR.[E]		4.91467e-06	0.000180344	1	1	19	Q9RXP4	Q9RXP4 [39-58]		Histidine utilization repressor HutC, putative OS=Deinococcus radiodurans (strain ATCC 13939 / DSM 20539 / JCM 16871 / LMG 4051 / NBRC 15346 / NCIMB 9279 / R1 / VKM B-1422) OX=243230 GN=DR_0265 PE=4 SV=1	0	2144.15	0.804	0.204246	1.53339e+06	1.23218e+06	19.31	10.12		High	High	High	High	High	High	High	High	High	High	High	6.569e-05	1.244e-07	3.03	50.61
FALSE	High	[R].LLLTFAGNTLTNATGKPTPNDLTR.[F]		2.44645e-05	0.000180344	1	1	10	Q9RUJ8	Q9RUJ8 [188-211]		Uncharacterized protein OS=Deinococcus radiodurans (strain ATCC 13939 / DSM 20539 / JCM 16871 / LMG 4051 / NBRC 15346 / NCIMB 9279 / R1 / VKM B-1422) OX=243230 GN=DR_1388 PE=4 SV=1	0	2529.37	0.946	0.983499	2.24247e+06	2.12075e+06	21.87	19.3		High	Peak Found	High	High	High	High	High	High	High	High	High	6.217e-05	4.987e-07	4.06	52
FALSE	High	[R].ILGGGSNLVVSDSGVPER.[V]		2.01394e-05	0.000180344	1	1	9	Q9RWN8	Q9RWN8 [46-63]		UDP-N-acetylenolpyruvoylglucosamine reductase OS=Deinococcus radiodurans (strain ATCC 13939 / DSM 20539 / JCM 16871 / LMG 4051 / NBRC 15346 / NCIMB 9279 / R1 / VKM B-1422) OX=243230 GN=murB PE=3 SV=1	0	1755.92	1.125	0.592407	308864	347484	13.54	11.14		High	High	Peak Found	High	High	High	High	High	High	High	High	0.0001289	5.363e-07	2.81	42.87
FALSE	High	[R].ILFFDQGNIVEDTTPEAFYQNPQHER.[A]		2.61275e-07	0.000180344	1	1	9	Q9RTV6	Q9RTV6 [229-254]		Amino acid ABC transporter, ATP-binding protein OS=Deinococcus radiodurans (strain ATCC 13939 / DSM 20539 / JCM 16871 / LMG 4051 / NBRC 15346 / NCIMB 9279 / R1 / VKM B-1422) OX=243230 GN=DR_1648 PE=4 SV=1	0	3108.47	0.809	0.938371	756671	612328	39.64	30.51		High	High	High	High	High	Peak Found	High	High	High	High	High	0.0001289	3.666e-09	5.12	62.21
FALSE	High	[K].LIFDEDRELAQLTGTPTLTR.[A]		6.79691e-06	0.000180344	1	1	18	Q9RS08	Q9RS08 [176-195]		Uncharacterized protein OS=Deinococcus radiodurans (strain ATCC 13939 / DSM 20539 / JCM 16871 / LMG 4051 / NBRC 15346 / NCIMB 9279 / R1 / VKM B-1422) OX=243230 GN=DR_2319 PE=4 SV=1	1	2289.21	0.813	0.887904	6.35752e+06	5.16625e+06	21.92	18.96		High	High	High	High	High	High	High	High	High	High	High	6.378e-05	1.572e-07	3.89	58.86
FALSE	High	[R].IIEVDPFTLPVSGDAR.[T]		2.25596e-05	0.000180344	1	1	8	Q9RYD6	Q9RYD6 [202-217]		Ribosomal RNA small subunit methyltransferase G OS=Deinococcus radiodurans (strain ATCC 13939 / DSM 20539 / JCM 16871 / LMG 4051 / NBRC 15346 / NCIMB 9279 / R1 / VKM B-1422) OX=243230 GN=rsmG PE=3 SV=1	0	1728.92	1.026	0.855145	905111	928558	19.07	11.8		Peak Found	High	Peak Found	High	High	High	High	Peak Found	High	High	High	7.043e-05	6.701e-07	3.06	62.77
FALSE	High	[R].ILETTDLHTNALGYDYYQDKPTGEFGLEYTATLLK.[Q]		8.80532e-05	0.000180344	1	1	1	Q9RTM4	Q9RTM4 [68-102]		2`,3`-cyclic-nucleotide 2`-phosphodiesterase OS=Deinococcus radiodurans (strain ATCC 13939 / DSM 20539 / JCM 16871 / LMG 4051 / NBRC 15346 / NCIMB 9279 / R1 / VKM B-1422) OX=243230 GN=DR_1736 PE=3 SV=1	0	3993.96	0.788	0.54363	459440	361890	37.2	43.11		Peak Found	Peak Found	Peak Found	Peak Found	Peak Found	High	Peak Found	Peak Found	Peak Found	Peak Found	High	6.546e-05	2.417e-06	4.6	62.19
FALSE	High	[R].LLETHYSQGLR.[E]		0.000111386	0.000180344	1	1	48	Q9RT21	Q9RT21 [70-80]		Trigger factor OS=Deinococcus radiodurans (strain ATCC 13939 / DSM 20539 / JCM 16871 / LMG 4051 / NBRC 15346 / NCIMB 9279 / R1 / VKM B-1422) OX=243230 GN=tig PE=1 SV=3	0	1316.7	0.718	0.532334	8.44426e+06	6.06569e+06	24.33	29.72		High	High	High	High	High	High	High	High	High	High	High	6.378e-05	3.968e-06	2.4	25.75
FALSE	High	[R].LIEPTGGQVIFNGTDITK.[L]	1xDeamidated [N/Q]	1.45623e-05	0.000180344	1	1	12	Q9RU28	Q9RU28 [87-104]		Peptide ABC transporter, ATP-binding protein OS=Deinococcus radiodurans (strain ATCC 13939 / DSM 20539 / JCM 16871 / LMG 4051 / NBRC 15346 / NCIMB 9279 / R1 / VKM B-1422) OX=243230 GN=DR_1567 PE=3 SV=1	0	1904	1.069	0.501161	751515	803409	9.95	2.79		High	High	High	High	High	High	Peak Found	Peak Found	High	High	High	0.0001289	3.697e-07	2.89	53.85
FALSE	High	[R].LIEPTGGQVIFNGTDITK.[L]		0.000150339	0.000180344	1	1	5	Q9RU28	Q9RU28 [87-104]		Peptide ABC transporter, ATP-binding protein OS=Deinococcus radiodurans (strain ATCC 13939 / DSM 20539 / JCM 16871 / LMG 4051 / NBRC 15346 / NCIMB 9279 / R1 / VKM B-1422) OX=243230 GN=DR_1567 PE=3 SV=1	0	1903.02	1.068	0.82801	275141	293908	20.04	8.87		Peak Found	High	High	High	Peak Found	High	Peak Found	Peak Found	Peak Found	High	High	6.546e-05	4.512e-06	2.2	51.92
FALSE	High	[K].LLENEAQSEIER.[I]		3.41092e-05	0.000180344	1	1	87	Q9RWH1	Q9RWH1 [6-17]		V-type ATP synthase subunit E OS=Deinococcus radiodurans (strain ATCC 13939 / DSM 20539 / JCM 16871 / LMG 4051 / NBRC 15346 / NCIMB 9279 / R1 / VKM B-1422) OX=243230 GN=atpE PE=3 SV=1	0	1430.71	1.391	0.405255	4.49278e+07	6.24882e+07	16.1	23.54		High	High	High	High	High	High	High	High	High	High	High	6.378e-05	1.01e-06	3.22	31.61
FALSE	High	[R].ILELIGGNMSGAR.[K]		0.000150339	0.000180344	1	1	6	Q9RZ09	Q9RZ09 [105-117]		Uncharacterized protein OS=Deinococcus radiodurans (strain ATCC 13939 / DSM 20539 / JCM 16871 / LMG 4051 / NBRC 15346 / NCIMB 9279 / R1 / VKM B-1422) OX=243230 GN=DR_A0144 PE=4 SV=1	0	1330.71	0.823	0.411907	1.73559e+06	1.42759e+06	25.35	21.51		High	Peak Found	Peak Found	High	Peak Found	High	Peak Found	Peak Found	High	Peak Found	High	6.378e-05	5.602e-06	2.61	47.74
FALSE	High	[K].IIEGGGSFHCLTQQQPAGR.[V]	1xCarbamidomethyl [C10]	5.97286e-07	0.000180344	1	1	16	Q9RRX3	Q9RRX3 [334-352]		Uncharacterized protein OS=Deinococcus radiodurans (strain ATCC 13939 / DSM 20539 / JCM 16871 / LMG 4051 / NBRC 15346 / NCIMB 9279 / R1 / VKM B-1422) OX=243230 GN=DR_2359 PE=3 SV=1	0	2056	1.187	0.692902	1.53698e+06	1.82425e+06	13.07	26.03		High	High	High	High	High	High	High	High	High	High	High	0.0001289	9.487e-09	2.9	31.25
FALSE	High	[R].LLEGEDAHLSSSQFSSGSQSSR.[D]		4.31481e-05	0.000180344	1	2	3	CP_ker14	CP_ker14 [418-439]		Keratin 14 [Homo sapiens]	0	2309.06	1.661	0.517015	131215	217885	57.73	67.95		Peak Found	Peak Found	Peak Found	High	Not Found	High	Peak Found	High	Peak Found	Peak Found	High	6.546e-05	1.045e-06	3.42	32.8
FALSE	High	[R].LLDYITPDKVHIIVNGR.[V]	1xDeamidated [N15]	3.73078e-06	0.000180344	1	1	53	Q9RSL7	Q9RSL7 [209-225]		ABC transporter, ATP-binding protein, Ycf16 family OS=Deinococcus radiodurans (strain ATCC 13939 / DSM 20539 / JCM 16871 / LMG 4051 / NBRC 15346 / NCIMB 9279 / R1 / VKM B-1422) OX=243230 GN=DR_2107 PE=4 SV=1	1	1967.1	1.059	0.972363	2.87779e+06	3.04791e+06	29.38	25.17		High	High	High	High	High	High	High	High	High	High	High	8.193e-05	5.444e-08	3.85	49.6
FALSE	High	[R].LIGAEGEQIGIIDTR.[E]		2.13348e-07	0.000180344	1	1	188	Q9RSN7	Q9RSN7 [21-35]		Translation initiation factor IF-3 OS=Deinococcus radiodurans (strain ATCC 13939 / DSM 20539 / JCM 16871 / LMG 4051 / NBRC 15346 / NCIMB 9279 / R1 / VKM B-1422) OX=243230 GN=infC PE=3 SV=1	0	1584.86	1.034	0.926083	3.5307e+07	3.65076e+07	9.35	15.44		High	High	High	High	High	High	High	High	High	High	High	7.556e-05	2.916e-09	3.28	48.55
FALSE	High	[R].LLTDAGVFADTALK.[L]		4.38533e-05	0.000180344	1	1	9	Q9RYQ1	Q9RYQ1 [160-173]		Uncharacterized protein OS=Deinococcus radiodurans (strain ATCC 13939 / DSM 20539 / JCM 16871 / LMG 4051 / NBRC 15346 / NCIMB 9279 / R1 / VKM B-1422) OX=243230 GN=DR_A0258 PE=4 SV=1	0	1434.78	1.117	0.718947	671547	750103	16.32	5.69		High	Peak Found	High	High	High	High	High	High	High	High	High	7.178e-05	1.512e-06	2.67	54.17
FALSE	High	[R].LLLTFAGNTLTNATGKPTPNDLTR.[F]	1xDeamidated [N]	8.06192e-07	0.000180344	1	1	6	Q9RUJ8	Q9RUJ8 [188-211]		Uncharacterized protein OS=Deinococcus radiodurans (strain ATCC 13939 / DSM 20539 / JCM 16871 / LMG 4051 / NBRC 15346 / NCIMB 9279 / R1 / VKM B-1422) OX=243230 GN=DR_1388 PE=4 SV=1	0	2530.35	1.045	0.722467	216750	226435	25.36	26.89		Peak Found	High	Peak Found	High	Peak Found	High	Peak Found	Peak Found	High	High	High	6.546e-05	9.957e-09	4.85	53.79
FALSE	High	[R].LIPDASLPAGQR.[K]		9.54877e-05	0.000180344	1	1	19	Q9RYE0	Q9RYE0 [394-405]		Uncharacterized protein OS=Deinococcus radiodurans (strain ATCC 13939 / DSM 20539 / JCM 16871 / LMG 4051 / NBRC 15346 / NCIMB 9279 / R1 / VKM B-1422) OX=243230 GN=DR_0009 PE=4 SV=1	0	1237.69	0.816	0.585038	2.42297e+06	1.97801e+06	13.03	12.41		High	High	High	High	High	High	High	High	High	High	High	6.378e-05	3.307e-06	2.09	35.97
FALSE	High	[R].LLTATANEFETELGGFTR.[F]		7.36717e-05	0.000180344	1	1	6	Q9RX93	Q9RX93 [139-156]		Trans-aconitate 2-methyltransferase OS=Deinococcus radiodurans (strain ATCC 13939 / DSM 20539 / JCM 16871 / LMG 4051 / NBRC 15346 / NCIMB 9279 / R1 / VKM B-1422) OX=243230 GN=tam PE=3 SV=1	0	1969.99	1.094	0.815065	244299	267283	20.65	42.88		High	Not Found	High	Not Found	High	High	Peak Found	High	Not Found	High	High	8.193e-05	1.786e-06	3.9	60.96
FALSE	High	[R].LISVLPSTSETLCAIGACNK.[L]	2xCarbamidomethyl [C13; C18]	3.64115e-06	0.000180344	1	1	64	Q9RRA6	Q9RRA6 [90-109]		Iron ABC transporter, periplasmic substrate-binding protein, putative OS=Deinococcus radiodurans (strain ATCC 13939 / DSM 20539 / JCM 16871 / LMG 4051 / NBRC 15346 / NCIMB 9279 / R1 / VKM B-1422) OX=243230 GN=DR_2588 PE=4 SV=1	0	2134.09	1.008	0.677985	1.18159e+07	1.19088e+07	24.31	13.19		High	High	High	High	High	High	High	High	High	High	High	7.556e-05	7.414e-08	3.76	57.36
FALSE	High	[K].LLSTETVAPGLTEQR.[Y]		0.000144368	0.000180344	1	1	5	Q9RZR2	Q9RZR2 [44-58]		Uncharacterized protein OS=Deinococcus radiodurans (strain ATCC 13939 / DSM 20539 / JCM 16871 / LMG 4051 / NBRC 15346 / NCIMB 9279 / R1 / VKM B-1422) OX=243230 GN=DR_B0054 PE=4 SV=1	0	1614.87	0.932	0.834237	611809	570380	36.75	26.78		High	Peak Found	Peak Found	High	Peak Found	High	High	Peak Found	High	Peak Found	High	7.043e-05	5.648e-06	2.62	41.52
FALSE	High	[K].LLSPGKDVHDVDLTPNYTVK.[L]		6.42198e-06	0.000180344	1	1	35	Q9RYM9	Q9RYM9 [318-337]		Uncharacterized protein DR_A0282 OS=Deinococcus radiodurans (strain ATCC 13939 / DSM 20539 / JCM 16871 / LMG 4051 / NBRC 15346 / NCIMB 9279 / R1 / VKM B-1422) OX=243230 GN=DR_A0282 PE=1 SV=1	1	2211.17	0.784	0.456174	1.64392e+07	1.28848e+07	20.61	24.36		High	High	High	High	High	High	High	High	High	High	High	6.569e-05	1.697e-07	4.46	38.07
FALSE	High	[R].LLSNAEGLLQALELPYR.[V]		1.84299e-06	0.000180344	1	1	19	Q9RUV5	Q9RUV5 [300-316]		Serine--tRNA ligase OS=Deinococcus radiodurans (strain ATCC 13939 / DSM 20539 / JCM 16871 / LMG 4051 / NBRC 15346 / NCIMB 9279 / R1 / VKM B-1422) OX=243230 GN=serS PE=3 SV=1	0	1900.05	1.141	0.550037	851626	971592	18.75	27.38		High	High	High	High	High	High	High	High	High	High	High	0.0001289	4.709e-08	3.29	73.03
FALSE	High	[R].LLSLGTAYLEVIAINPVAPAPPRPR.[W]		9.7838e-05	0.000180344	1	1	3	Q9RSV8	Q9RSV8 [51-75]		Uncharacterized protein OS=Deinococcus radiodurans (strain ATCC 13939 / DSM 20539 / JCM 16871 / LMG 4051 / NBRC 15346 / NCIMB 9279 / R1 / VKM B-1422) OX=243230 GN=DR_2014 PE=4 SV=1	0	2628.52	0.893	0.652204	256071	228550	33.05	9.21		High	Peak Found	High	Peak Found	Peak Found	High	Peak Found	Peak Found	Peak Found	Peak Found	High	6.378e-05	3.397e-06	2.83	68.97
FALSE	High	[R].LISLDLSGVVAGTK.[Y]		9.54877e-05	0.000180344	1	1	11	Q9RVB2	Q9RVB2 [234-247]		ATP-dependent Clp protease, ATP-binding subunit ClpC OS=Deinococcus radiodurans (strain ATCC 13939 / DSM 20539 / JCM 16871 / LMG 4051 / NBRC 15346 / NCIMB 9279 / R1 / VKM B-1422) OX=243230 GN=DR_1117 PE=4 SV=1	0	1372.8	1.395	0.239754	105864	147731	21.66	9.09		Peak Found	High	High	Peak Found	High	High	High	High	High	High	High	6.496e-05	4.218e-06	2.28	57.58
FALSE	High	[K].LLSGLALPPAAELKLPLDK.[T]		7.19018e-05	0.000180344	1	1	24	Q9RZQ3	Q9RZQ3 [342-360]		Extracellular nuclease, putative OS=Deinococcus radiodurans (strain ATCC 13939 / DSM 20539 / JCM 16871 / LMG 4051 / NBRC 15346 / NCIMB 9279 / R1 / VKM B-1422) OX=243230 GN=DR_B0067 PE=4 SV=1	1	1959.19	0.314	0.126547	1.77677e+06	557697	11.02	54.1		High	High	High	High	High	High	High	High	High	High	High	6.496e-05	3.055e-06	2.84	62.3
FALSE	High	[K].LLSGLALPPAAELK.[L]		6.96079e-05	0.000180344	1	1	13	Q9RZQ3	Q9RZQ3 [342-355]		Extracellular nuclease, putative OS=Deinococcus radiodurans (strain ATCC 13939 / DSM 20539 / JCM 16871 / LMG 4051 / NBRC 15346 / NCIMB 9279 / R1 / VKM B-1422) OX=243230 GN=DR_B0067 PE=4 SV=1	0	1392.85	0.651	0.204057	1.51659e+06	987339	55.75	28.82		High	High	High	High	High	High	High	High	High	High	High	8.193e-05	1.663e-06	2.12	56.07
FALSE	High	[K].LLSELGIEGANYVFNLAGIETR.[Q]	1xDeamidated [N11]	1.4569e-06	0.000180344	1	1	2	Q9RW94	Q9RW94 [147-168]		Chorismate synthase OS=Deinococcus radiodurans (strain ATCC 13939 / DSM 20539 / JCM 16871 / LMG 4051 / NBRC 15346 / NCIMB 9279 / R1 / VKM B-1422) OX=243230 GN=aroC PE=3 SV=3	0	2380.24							No Quan Values	High	Not Found	Not Found	Not Found	Not Found	Not Found	Not Found	Not Found	High	Not Found	High	7.043e-05	2.881e-08	4.92
FALSE	High	[K].LLSELGIEGANYVFNLAGIETR.[Q]		1.1424e-06	0.000180344	1	1	4	Q9RW94	Q9RW94 [147-168]		Chorismate synthase OS=Deinococcus radiodurans (strain ATCC 13939 / DSM 20539 / JCM 16871 / LMG 4051 / NBRC 15346 / NCIMB 9279 / R1 / VKM B-1422) OX=243230 GN=aroC PE=3 SV=3	0	2379.26	0.799	0.714626	112211	89709.6	34.61	82.56		Peak Found	Peak Found	Not Found	Peak Found	Peak Found	High	Peak Found	High	High	Peak Found	High	7.043e-05	2.184e-08	4.03	80.08
FALSE	High	[R].LLRPDAEYTGAR.[D]		6.57683e-05	0.000180344	1	1	45	Q9RWB2	Q9RWB2 [355-366]		Citrate synthase OS=Deinococcus radiodurans (strain ATCC 13939 / DSM 20539 / JCM 16871 / LMG 4051 / NBRC 15346 / NCIMB 9279 / R1 / VKM B-1422) OX=243230 GN=gltA PE=1 SV=3	0	1361.72	0.771	0.389719	1.00171e+07	7.72106e+06	15.03	16.06		High	High	High	High	High	High	High	High	High	High	High	8.193e-05	1.565e-06	2.82	25.36
FALSE	High	[R].IINFQGAPTGNLR.[T]		5.96724e-05	0.000180344	1	1	18	Q9RS08	Q9RS08 [34-46]		Uncharacterized protein OS=Deinococcus radiodurans (strain ATCC 13939 / DSM 20539 / JCM 16871 / LMG 4051 / NBRC 15346 / NCIMB 9279 / R1 / VKM B-1422) OX=243230 GN=DR_2319 PE=4 SV=1	0	1400.76	0.929	0.62217	6.33535e+06	5884393	17.94	28.5		High	High	High	High	High	High	High	High	High	High	High	7.556e-05	1.812e-06	2.3	41.39
FALSE	High	[R].ILQEQMETSADNEDTGLEDAKR.[E]	1xDeamidated [Q5]; 1xOxidation [Q3]	2.40711e-05	0.000180344	1	1	1	Q9RSZ9	Q9RSZ9 [34-55]		Transcription elongation factor OS=Deinococcus radiodurans (strain ATCC 13939 / DSM 20539 / JCM 16871 / LMG 4051 / NBRC 15346 / NCIMB 9279 / R1 / VKM B-1422) OX=243230 GN=DR_1970 PE=3 SV=1	1	2510.12							No Quan Values	Not Found	Not Found	Not Found	Not Found	High	Not Found	Not Found	Not Found	Not Found	Not Found	High	6.496e-05	8.962e-07	4.71
FALSE	High	[R].ILQEQMETSADNEDTGLEDAKR.[E]		1.21019e-08	0.000180344	1	1	17	Q9RSZ9	Q9RSZ9 [34-55]		Transcription elongation factor OS=Deinococcus radiodurans (strain ATCC 13939 / DSM 20539 / JCM 16871 / LMG 4051 / NBRC 15346 / NCIMB 9279 / R1 / VKM B-1422) OX=243230 GN=DR_1970 PE=3 SV=1	1	2493.14	1.157	0.399398	1.87863e+06	2.17298e+06	17.37	13.76		High	High	High	High	High	High	High	High	High	High	High	6.378e-05	1.073e-10	5.54	32.9
FALSE	High	[R].ILQEQMETSADNEDTGLEDAK.[R]	1xOxidation [E/M/L/Q/S/T]	2.46636e-05	0.000180344	1	1	35	Q9RSZ9	Q9RSZ9 [34-54]		Transcription elongation factor OS=Deinococcus radiodurans (strain ATCC 13939 / DSM 20539 / JCM 16871 / LMG 4051 / NBRC 15346 / NCIMB 9279 / R1 / VKM B-1422) OX=243230 GN=DR_1970 PE=3 SV=1	0	2353.03	1.252	0.438134	588308	736529	26.7	18.1		Peak Found	High	High	High	High	High	High	High	High	High	High	7.556e-05	6.631e-07	2.86	32.26
FALSE	High	[R].ILQEQMETSADNEDTGLEDAK.[R]	1xDeamidated [Q/N]	3.35764e-06	0.000180344	1	1	4	Q9RSZ9	Q9RSZ9 [34-54]		Transcription elongation factor OS=Deinococcus radiodurans (strain ATCC 13939 / DSM 20539 / JCM 16871 / LMG 4051 / NBRC 15346 / NCIMB 9279 / R1 / VKM B-1422) OX=243230 GN=DR_1970 PE=3 SV=1	0	2338.02							No Quan Values	High	Not Found	High	Not Found	Not Found	High	Not Found	Not Found	Not Found	Not Found	High	6.378e-05	7.012e-08	3.23
FALSE	High	[R].ILQEQMETSADNEDTGLEDAK.[R]		1.61881e-06	0.000180344	1	1	24	Q9RSZ9	Q9RSZ9 [34-54]		Transcription elongation factor OS=Deinococcus radiodurans (strain ATCC 13939 / DSM 20539 / JCM 16871 / LMG 4051 / NBRC 15346 / NCIMB 9279 / R1 / VKM B-1422) OX=243230 GN=DR_1970 PE=3 SV=1	0	2337.04	0.683	0.111619	2.43997e+06	1.6671e+06	11.75	6.53		High	High	High	High	High	High	High	High	High	High	High	7.178e-05	2.198e-08	4.08	38.22
FALSE	High	[R].LIQEGLQAVPDAEAIEVNPAEMNVAR.[H]	1xOxidation [M/V/N/E/P]	5.64082e-06	0.000180344	1	1	81	Q9RWH1	Q9RWH1 [106-131]	Q9RWH1 1xOxidation [N/P]	V-type ATP synthase subunit E OS=Deinococcus radiodurans (strain ATCC 13939 / DSM 20539 / JCM 16871 / LMG 4051 / NBRC 15346 / NCIMB 9279 / R1 / VKM B-1422) OX=243230 GN=atpE PE=3 SV=1	0	2793.41	1.086	0.806357	4.11668e+06	4.47133e+06	12.38	15.41		High	High	High	High	High	High	High	High	High	High	High	6.378e-05	1.274e-07	5.13	55.68
FALSE	High	[R].LIQEGLQAVPDAEAIEVNPAEMNVAR.[H]	1xDeamidated [N18]	2.61035e-05	0.000180344	1	1	2	Q9RWH1	Q9RWH1 [106-131]		V-type ATP synthase subunit E OS=Deinococcus radiodurans (strain ATCC 13939 / DSM 20539 / JCM 16871 / LMG 4051 / NBRC 15346 / NCIMB 9279 / R1 / VKM B-1422) OX=243230 GN=atpE PE=3 SV=1	0	2778.4							No Quan Values	Not Found	Not Found	High	Not Found	Not Found	Not Found	Not Found	Not Found	Not Found	High	High	8.193e-05	5.325e-07	4.48
FALSE	High	[R].LIQEGLQAVPDAEAIEVNPAEMNVAR.[H]		2.0167e-08	0.000180344	1	1	41	Q9RWH1	Q9RWH1 [106-131]		V-type ATP synthase subunit E OS=Deinococcus radiodurans (strain ATCC 13939 / DSM 20539 / JCM 16871 / LMG 4051 / NBRC 15346 / NCIMB 9279 / R1 / VKM B-1422) OX=243230 GN=atpE PE=3 SV=1	0	2777.41	0.851	0.332951	1.00374e+07	8.54428e+06	14.89	5.08		High	High	High	High	High	High	High	High	High	High	High	7.556e-05	1.949e-10	5.78	60.96
FALSE	High	[R].LLQAIRPIGGTPTGTAVITPAFDLER.[Q]		5.55263e-07	0.000180344	1	1	10	Q9RS39	Q9RS39 [44-69]		Macro domain-containing protein DR_2288 OS=Deinococcus radiodurans (strain ATCC 13939 / DSM 20539 / JCM 16871 / LMG 4051 / NBRC 15346 / NCIMB 9279 / R1 / VKM B-1422) OX=243230 GN=DR_2288 PE=4 SV=1	0	2707.51	1.389	0.175053	1.84762e+06	2.56567e+06	11.3	16.55		High	High	High	High	High	High	High	High	High	High	High	6.378e-05	8.772e-09	5.67	58.42
FALSE	High	[R].LLQAAEYDVAAAER.[G]		2.54764e-05	0.000180344	1	1	21	Q9RSZ6	Q9RSZ6 [157-170]		ATP-dependent Clp protease ATP-binding subunit ClpX OS=Deinococcus radiodurans (strain ATCC 13939 / DSM 20539 / JCM 16871 / LMG 4051 / NBRC 15346 / NCIMB 9279 / R1 / VKM B-1422) OX=243230 GN=clpX PE=3 SV=1	0	1519.78	1.181	0.798313	2.21369e+06	2.61331e+06	29.6	18.43		High	High	High	High	High	High	High	High	High	High	High	7.043e-05	7.689e-07	2.8	40.54
FALSE	High	[K].LIPVSGNQAASLLK.[K]		3.75937e-05	0.000180344	1	1	44	Q9RTV5	Q9RTV5 [210-223]		Immunogenic protein OS=Deinococcus radiodurans (strain ATCC 13939 / DSM 20539 / JCM 16871 / LMG 4051 / NBRC 15346 / NCIMB 9279 / R1 / VKM B-1422) OX=243230 GN=DR_1649 PE=4 SV=1	0	1410.83	1.05	0.631778	1.03443e+07	1.08573e+07	6.97	5.51		High	High	High	High	High	High	High	High	High	High	High	6.378e-05	1.129e-06	2.45	46
FALSE	High	[R].LLPSGQHALIGDGTGGLR.[L]		2.54998e-07	0.000180344	1	1	16	Q9RVR2	Q9RVR2 [374-391]		Uncharacterized protein OS=Deinococcus radiodurans (strain ATCC 13939 / DSM 20539 / JCM 16871 / LMG 4051 / NBRC 15346 / NCIMB 9279 / R1 / VKM B-1422) OX=243230 GN=DR_0960 PE=4 SV=1	0	1761.96	1.014	0.943877	1.10172e+06	1.1175e+06	10.93	14.79		High	High	High	High	High	High	High	High	High	High	High	8.193e-05	2.375e-09	3.6	37.37
FALSE	High	[R].LLPGLPFPAPALPGQQVIGSVEQSDGIR.[V]		1.61954e-07	0.000180344	1	1	15	Q9RRA2	Q9RRA2 [64-91]		Uncharacterized protein OS=Deinococcus radiodurans (strain ATCC 13939 / DSM 20539 / JCM 16871 / LMG 4051 / NBRC 15346 / NCIMB 9279 / R1 / VKM B-1422) OX=243230 GN=DR_2592 PE=4 SV=1	0	2856.56	0.978	0.920327	2.49856e+06	2.4435e+06	20.76	22.46		High	High	High	High	High	Peak Found	High	High	High	High	High	7.556e-05	2.106e-09	3.45	76.02
FALSE	High	[R].ILQEQMETSADNEDTGLEDAKR.[E]	1xOxidation [T/E/M/Q/L]	4.31481e-05	0.000180344	1	1	10	Q9RSZ9	Q9RSZ9 [34-55]		Transcription elongation factor OS=Deinococcus radiodurans (strain ATCC 13939 / DSM 20539 / JCM 16871 / LMG 4051 / NBRC 15346 / NCIMB 9279 / R1 / VKM B-1422) OX=243230 GN=DR_1970 PE=3 SV=1	1	2509.14	1.02	0.90632	485876	495644	17.34	19.35		High	High	High	High	High	Peak Found	High	High	High	High	High	7.556e-05	1.247e-06	3.68	27.44
FALSE	High	[R].LTASESGVTQVYQMVEDYLGNVTSAPEYGNILSR.[L]	1xOxidation [M/V/E/Q]	2.51125e-09	0.000180344	1	1	23	Q9RWH1	Q9RWH1 [72-105]		V-type ATP synthase subunit E OS=Deinococcus radiodurans (strain ATCC 13939 / DSM 20539 / JCM 16871 / LMG 4051 / NBRC 15346 / NCIMB 9279 / R1 / VKM B-1422) OX=243230 GN=atpE PE=3 SV=1	0	3707.77	1.196	0.555095	4.21277e+06	5.03653e+06	22.84	27.2		High	High	High	High	High	High	High	High	High	High	High	6.378e-05	1.762e-11	5.41	81.33
FALSE	High	[R].LTASESGVTQVYQMVEDYLGNVTSAPEYGNILSR.[L]	1xDeamidated [Q/N]; 1xOxidation [V/M/S/N/Q]	1.95059e-06	0.000180344	1	1	9	Q9RWH1	Q9RWH1 [72-105]	Q9RWH1 1xOxidation [N]	V-type ATP synthase subunit E OS=Deinococcus radiodurans (strain ATCC 13939 / DSM 20539 / JCM 16871 / LMG 4051 / NBRC 15346 / NCIMB 9279 / R1 / VKM B-1422) OX=243230 GN=atpE PE=3 SV=1	0	3708.76							No Quan Values	Not Found	High	Not Found	High	High	Not Found	High	High	High	High	High	6.569e-05	4.36e-08	4.32
FALSE	High	[K].LTAWLDLAGTPIK.[Y]		0.000101062	0.000180344	1	1	8	Q9RYV4	Q9RYV4 [319-331]		Superoxide dismutase (SodC), Cu-Zn family OS=Deinococcus radiodurans (strain ATCC 13939 / DSM 20539 / JCM 16871 / LMG 4051 / NBRC 15346 / NCIMB 9279 / R1 / VKM B-1422) OX=243230 GN=DR_A0202 PE=4 SV=1	0	1398.8	1.033	0.924146	462060	477394	20.02	16.01		High	High	High	Peak Found	High	Peak Found	Peak Found	High	High	High	High	7.043e-05	3.732e-06	2.84	60.63
FALSE	High	[K].NATTQFSVGNNPVIVTLGQQQK.[F]	1xDeamidated [Q/N]	2.22071e-06	0.000180344	1	1	109	Q9RRB6	Q9RRB6 [483-504]		S-layer protein SlpA OS=Deinococcus radiodurans (strain ATCC 13939 / DSM 20539 / JCM 16871 / LMG 4051 / NBRC 15346 / NCIMB 9279 / R1 / VKM B-1422) OX=243230 GN=slpA PE=1 SV=1	0	2345.21	1.207	0.497551	1.55164e+07	1.87294e+07	10.62	16.02		High	High	High	High	High	High	High	High	High	High	High	7.043e-05	4.702e-08	4.09	62.86
FALSE	High	[K].NATTQFSVGNNPVIVTLGQQQK.[F]		1.00389e-07	0.000180344	1	1	169	Q9RRB6	Q9RRB6 [483-504]		S-layer protein SlpA OS=Deinococcus radiodurans (strain ATCC 13939 / DSM 20539 / JCM 16871 / LMG 4051 / NBRC 15346 / NCIMB 9279 / R1 / VKM B-1422) OX=243230 GN=slpA PE=1 SV=1	0	2344.23	1.062	0.977239	1.59146e+08	1.69008e+08	7.53	17.69		High	High	High	High	High	High	High	High	High	High	High	7.043e-05	1.338e-09	4.51	53.22
FALSE	High	[R].NASTYGPAATQAFSR.[A]		4.45912e-06	0.000180344	1	1	25	Q9RY30	Q9RY30 [273-287]		Uncharacterized protein OS=Deinococcus radiodurans (strain ATCC 13939 / DSM 20539 / JCM 16871 / LMG 4051 / NBRC 15346 / NCIMB 9279 / R1 / VKM B-1422) OX=243230 GN=DR_0121 PE=4 SV=1	0	1541.73	1.072	0.434178	8.0474e+06	8.63062e+06	20.99	18.29		High	High	High	High	High	High	High	High	High	High	High	6.546e-05	7.887e-08	3.26	32.43
FALSE	High	[K].NASTFGELSIGVDYR.[V]		2.50784e-06	0.000180344	1	1	58	Q9RY35	Q9RY35 [76-90]		Uncharacterized protein OS=Deinococcus radiodurans (strain ATCC 13939 / DSM 20539 / JCM 16871 / LMG 4051 / NBRC 15346 / NCIMB 9279 / R1 / VKM B-1422) OX=243230 GN=DR_0116 PE=4 SV=1	0	1628.79	1.19	0.503976	2.38673e+06	2.83952e+06	32.35	14.08		High	High	High	High	High	High	High	High	High	High	High	7.043e-05	5.413e-08	3.24	52.43
FALSE	High	[R].NASGEVINALAK.[V]		6.06477e-05	0.000180344	1	1	11	Q9RS71	Q9RS71 [362-373]		Transketolase OS=Deinococcus radiodurans (strain ATCC 13939 / DSM 20539 / JCM 16871 / LMG 4051 / NBRC 15346 / NCIMB 9279 / R1 / VKM B-1422) OX=243230 GN=DR_2256 PE=3 SV=1	0	1186.64	1.112	0.473553	1.07827e+06	1.19943e+06	15.39	16.91		High	High	High	High	High	High	High	High	High	High	High	7.178e-05	1.495e-06	3.18	34.65
FALSE	High	[K].NAQVEYVDPTWK.[V]		6.9046e-05	0.000180344	1	1	11	Q9RY79	Q9RY79 [340-351]		Peptidylprolyl isomerase OS=Deinococcus radiodurans (strain ATCC 13939 / DSM 20539 / JCM 16871 / LMG 4051 / NBRC 15346 / NCIMB 9279 / R1 / VKM B-1422) OX=243230 GN=DR_0071 PE=4 SV=1	0	1449.7	1.142	0.79331	1.1768e+06	1.34428e+06	31.19	19.54		High	High	High	High	High	High	High	High	High	High	High	7.556e-05	2.148e-06	2.72	39.9
FALSE	High	[K].NAQALAGEFQQK.[G]		9.70482e-05	0.000180344	1	1	25	Q9RYB2	Q9RYB2 [293-304]		Serine hydroxymethyltransferase OS=Deinococcus radiodurans (strain ATCC 13939 / DSM 20539 / JCM 16871 / LMG 4051 / NBRC 15346 / NCIMB 9279 / R1 / VKM B-1422) OX=243230 GN=glyA PE=3 SV=2	0	1304.66	1.289	0.461203	2.51075e+06	3.23649e+06	20.35	24.88		High	High	High	High	High	High	High	High	High	High	High	6.378e-05	3.378e-06	3.18	29.83
FALSE	High	[K].NANLTFVGAGDLIGASPVTSSLLRDEPSVIGLSK.[L]		6.80001e-07	0.000180344	1	1	36	Q9RX10	Q9RX10 [89-122]		5`-nucleotidase family protein OS=Deinococcus radiodurans (strain ATCC 13939 / DSM 20539 / JCM 16871 / LMG 4051 / NBRC 15346 / NCIMB 9279 / R1 / VKM B-1422) OX=243230 GN=DR_0505 PE=3 SV=1	1	3398.82	1.063	0.880999	7.37524e+06	7.83661e+06	13.93	16.29		High	High	High	High	High	High	High	High	High	High	High	0.0001289	1.101e-08	4.9	70.84
FALSE	High	[K].NANLTFVGAGDLIGASPVTSSLLR.[D]	1xDeamidated [N]	4.95467e-06	0.000180344	1	1	11	Q9RX10	Q9RX10 [89-112]		5`-nucleotidase family protein OS=Deinococcus radiodurans (strain ATCC 13939 / DSM 20539 / JCM 16871 / LMG 4051 / NBRC 15346 / NCIMB 9279 / R1 / VKM B-1422) OX=243230 GN=DR_0505 PE=3 SV=1	0	2374.26	0.87	0.84185	176755	153833	8.28	35.99		High	High	High	Peak Found	High	High	High	High	High	High	High	7.556e-05	1.053e-07	3.46	81.32
FALSE	High	[K].NANLTFVGAGDLIGASPVTSSLLR.[D]		5.74083e-09	0.000180344	1	1	39	Q9RX10	Q9RX10 [89-112]		5`-nucleotidase family protein OS=Deinococcus radiodurans (strain ATCC 13939 / DSM 20539 / JCM 16871 / LMG 4051 / NBRC 15346 / NCIMB 9279 / R1 / VKM B-1422) OX=243230 GN=DR_0505 PE=3 SV=1	0	2373.28	1.015	0.818637	2.49545e+06	2.53199e+06	8.14	11.1		High	High	High	High	High	High	High	High	High	High	High	6.378e-05	4.544e-11	4.1	70.29
FALSE	High	[K].NALAPQGDYYVCVESGR.[E]	1xCarbamidomethyl [C12]	3.46667e-05	0.000180344	1	1	9	Q9RTH1	Q9RTH1 [141-157]		Uncharacterized protein OS=Deinococcus radiodurans (strain ATCC 13939 / DSM 20539 / JCM 16871 / LMG 4051 / NBRC 15346 / NCIMB 9279 / R1 / VKM B-1422) OX=243230 GN=DR_1793 PE=4 SV=1	0	1898.87	0.748	0.372636	257989	193024	30.52	23.71		High	High	High	High	High	High	Peak Found	High	Peak Found	Peak Found	High	6.546e-05	8.156e-07	2.66	42.86
FALSE	High	[K].NAGQSSDSQGNGAPQMSRDEAVK.[T]	1xDeamidated [Q/N]	7.43081e-06	0.000180344	1	1	8	Q9RV83	Q9RV83 [15-37]		General stress protein 26, putative OS=Deinococcus radiodurans (strain ATCC 13939 / DSM 20539 / JCM 16871 / LMG 4051 / NBRC 15346 / NCIMB 9279 / R1 / VKM B-1422) OX=243230 GN=DR_1146 PE=4 SV=1	1	2335.02	0.665	0.165809	780207	519038	17.46	13.04		High	High	High	High	High	Peak Found	High	Peak Found	High	High	High	6.378e-05	1.74e-07	4.9	18.99
FALSE	High	[K].NAGQSSDSQGNGAPQMSR.[D]	1xDeamidated [N/Q]; 1xOxidation [P/S/Q/M/R/D]	2.61157e-06	0.000180344	1	1	10	Q9RV83	Q9RV83 [15-32]	Q9RV83 1xOxidation [P]	General stress protein 26, putative OS=Deinococcus radiodurans (strain ATCC 13939 / DSM 20539 / JCM 16871 / LMG 4051 / NBRC 15346 / NCIMB 9279 / R1 / VKM B-1422) OX=243230 GN=DR_1146 PE=4 SV=1	0	1808.75	0.915	0.501161	728884	666588	27.35	20.67		High	High	High	High	High	High	High	High	High	High	High	6.496e-05	7.313e-08	2.78	12.52
FALSE	High	[K].NAGQSSDSQGNGAPQMSR.[D]	1xDeamidated [N11]	5.6919e-08	0.000180344	1	1	28	Q9RV83	Q9RV83 [15-32]		General stress protein 26, putative OS=Deinococcus radiodurans (strain ATCC 13939 / DSM 20539 / JCM 16871 / LMG 4051 / NBRC 15346 / NCIMB 9279 / R1 / VKM B-1422) OX=243230 GN=DR_1146 PE=4 SV=1	0	1792.75	0.7	0.383101	1.30507e+06	913452	5.1	28.1		High	High	High	High	High	High	High	High	High	High	High	6.378e-05	6.41e-10	3.79	16.79
FALSE	High	[K].NAGQSSDSQGNGAPQMSR.[D]		1.48071e-06	0.000180344	1	1	11	Q9RV83	Q9RV83 [15-32]		General stress protein 26, putative OS=Deinococcus radiodurans (strain ATCC 13939 / DSM 20539 / JCM 16871 / LMG 4051 / NBRC 15346 / NCIMB 9279 / R1 / VKM B-1422) OX=243230 GN=DR_1146 PE=4 SV=1	0	1791.77	0.782	0.463501	211327	165291	10.76	34.67		Peak Found	High	High	High	High	High	High	High	High	High	High	6.496e-05	3.872e-08	3.11	15.28
FALSE	High	[R].NAGDQSFSGSTDLYAGDVR.[L]		3.12283e-07	0.000180344	1	1	9	Q9RT43	Q9RT43 [218-236]		Uncharacterized protein OS=Deinococcus radiodurans (strain ATCC 13939 / DSM 20539 / JCM 16871 / LMG 4051 / NBRC 15346 / NCIMB 9279 / R1 / VKM B-1422) OX=243230 GN=DR_1923 PE=4 SV=1	0	1959.87	0.947	0.708374	281257	266249	12.86	12.32		High	High	High	High	Peak Found	High	High	High	High	High	High	0.0001289	4.486e-09	3.85	40.79
FALSE	High	[R].NAGAEISNLDDLGNRR.[L]	1xDeamidated [N]	7.54851e-05	0.000180344	1	1	46	Q9RY52	Q9RY52 [32-47]		30S ribosomal protein S6 OS=Deinococcus radiodurans (strain ATCC 13939 / DSM 20539 / JCM 16871 / LMG 4051 / NBRC 15346 / NCIMB 9279 / R1 / VKM B-1422) OX=243230 GN=rpsF PE=3 SV=1	1	1715.83	0.972	0.997828	1.09341e+07	1.06324e+07	18.41	8.83		High	High	High	High	High	High	High	High	High	High	High	8.193e-05	1.841e-06	3.75	42.62
FALSE	High	[R].NAGAEISNLDDLGNRR.[L]		4.49327e-05	0.000180344	1	1	88	Q9RY52	Q9RY52 [32-47]		30S ribosomal protein S6 OS=Deinococcus radiodurans (strain ATCC 13939 / DSM 20539 / JCM 16871 / LMG 4051 / NBRC 15346 / NCIMB 9279 / R1 / VKM B-1422) OX=243230 GN=rpsF PE=3 SV=1	1	1714.85	1.503	0.289446	1.24059e+08	1.86443e+08	18.03	23.16		High	High	High	High	High	High	High	High	High	High	High	7.556e-05	1.31e-06	3.56	33.2
FALSE	High	[R].NAGAEISNLDDLGNR.[R]	1xDeamidated [N1]	1.00298e-05	0.000180344	1	1	22	Q9RY52	Q9RY52 [32-46]		30S ribosomal protein S6 OS=Deinococcus radiodurans (strain ATCC 13939 / DSM 20539 / JCM 16871 / LMG 4051 / NBRC 15346 / NCIMB 9279 / R1 / VKM B-1422) OX=243230 GN=rpsF PE=3 SV=1	0	1559.73	1.086	0.701899	1.24864e+06	1.35561e+06	11.14	13.47		High	High	High	High	High	High	High	High	High	High	High	8.193e-05	1.728e-07	3.43	50.76
FALSE	High	[R].NAGAEISNLDDLGNR.[R]		1.785e-07	0.000180344	1	1	53	Q9RY52	Q9RY52 [32-46]		30S ribosomal protein S6 OS=Deinococcus radiodurans (strain ATCC 13939 / DSM 20539 / JCM 16871 / LMG 4051 / NBRC 15346 / NCIMB 9279 / R1 / VKM B-1422) OX=243230 GN=rpsF PE=3 SV=1	0	1558.75	0.959	0.861527	1.67487e+07	1.60652e+07	19.14	9.7		High	High	High	High	High	High	High	High	High	High	High	6.378e-05	2.394e-09	3.87	39.84
FALSE	High	[R].NAFSVKPSLTIGYSVSR.[T]	1xDeamidated [N1]	1.87396e-07	0.000180344	1	1	71	Q9RRB6	Q9RRB6 [252-268]		S-layer protein SlpA OS=Deinococcus radiodurans (strain ATCC 13939 / DSM 20539 / JCM 16871 / LMG 4051 / NBRC 15346 / NCIMB 9279 / R1 / VKM B-1422) OX=243230 GN=slpA PE=1 SV=1	0	1826.96	0.725	0.552514	6.79107e+06	4.92678e+06	33.5	19.21		High	High	High	High	High	High	High	High	High	High	High	7.178e-05	1.776e-09	3.51	51.69
FALSE	High	[R].NAFSVKPSLTIGYSVSR.[T]		1.98337e-07	0.000180344	1	1	238	Q9RRB6	Q9RRB6 [252-268]		S-layer protein SlpA OS=Deinococcus radiodurans (strain ATCC 13939 / DSM 20539 / JCM 16871 / LMG 4051 / NBRC 15346 / NCIMB 9279 / R1 / VKM B-1422) OX=243230 GN=slpA PE=1 SV=1	0	1825.98	0.82	0.377852	4.20454e+07	3.44724e+07	18.35	22.74		High	High	High	High	High	High	High	High	High	High	High	8.193e-05	1.82e-09	4.41	44.33
FALSE	High	[R].NAFQTLLNAATYEYR.[D]	1xDeamidated [N/Q]	3.69892e-05	0.000180344	1	1	20	Q9RSW7	Q9RSW7 [34-48]		50S ribosomal protein L20 OS=Deinococcus radiodurans (strain ATCC 13939 / DSM 20539 / JCM 16871 / LMG 4051 / NBRC 15346 / NCIMB 9279 / R1 / VKM B-1422) OX=243230 GN=rplT PE=1 SV=1	0	1775.86	1.5	0.338956	701867	1.05268e+06	33.06	11.63		High	High	High	High	High	High	High	High	High	High	High	7.178e-05	8.394e-07	3.25	78.42
FALSE	High	[R].NAFQTLLNAATYEYR.[D]		4.28201e-06	0.000180344	1	1	39	Q9RSW7	Q9RSW7 [34-48]		50S ribosomal protein L20 OS=Deinococcus radiodurans (strain ATCC 13939 / DSM 20539 / JCM 16871 / LMG 4051 / NBRC 15346 / NCIMB 9279 / R1 / VKM B-1422) OX=243230 GN=rplT PE=1 SV=1	0	1774.88	1.325	0.41722	3.85363e+06	5.10743e+06	33.06	13.56		High	High	High	High	High	High	High	High	High	High	High	7.043e-05	9.97e-08	3.59	64.16
FALSE	High	[K].NAEVSVADPTQLR.[D]		4.52984e-05	0.000180344	1	1	14	Q9RRP5	Q9RRP5 [165-177]		Ribosomal protein N-acetyltransferase, putative OS=Deinococcus radiodurans (strain ATCC 13939 / DSM 20539 / JCM 16871 / LMG 4051 / NBRC 15346 / NCIMB 9279 / R1 / VKM B-1422) OX=243230 GN=DR_2443 PE=4 SV=1	0	1399.72	1.298	0.514247	1.6044e+06	2.08189e+06	12.98	18.66		High	High	High	High	High	High	High	High	High	High	High	6.378e-05	1.402e-06	2.94	35.22
FALSE	High	[K].NATTQFSVGNNPVIVTLGQQQK.[F]	2xDeamidated [N/Q]	8.95377e-06	0.000180344	1	1	4	Q9RRB6	Q9RRB6 [483-504]		S-layer protein SlpA OS=Deinococcus radiodurans (strain ATCC 13939 / DSM 20539 / JCM 16871 / LMG 4051 / NBRC 15346 / NCIMB 9279 / R1 / VKM B-1422) OX=243230 GN=slpA PE=1 SV=1	0	2346.19							No Quan Values	High	Not Found	High	High	Not Found	Not Found	Not Found	Not Found	Not Found	High	High	8.193e-05	1.516e-07	3.76
FALSE	High	[R].NAVALAEQFGDVWATVGLHPGDVEEDSPDTR.[A]		1.71253e-05	0.000180344	1	1	7	Q9RY08	Q9RY08 [49-79]		Uncharacterized protein OS=Deinococcus radiodurans (strain ATCC 13939 / DSM 20539 / JCM 16871 / LMG 4051 / NBRC 15346 / NCIMB 9279 / R1 / VKM B-1422) OX=243230 GN=DR_0146 PE=4 SV=1	0	3295.55	0.997	0.805223	152581	152070	19.09	42.68		Peak Found	High	High	Peak Found	High	High	High	Peak Found	High	High	High	8.193e-05	3.233e-07	4.27	70.49
FALSE	High	[K].NAVDGVYDSDPR.[K]		0.000151563	0.000180344	1	1	17	Q9RU81	Q9RU81 [167-178]		Uridylate kinase OS=Deinococcus radiodurans (strain ATCC 13939 / DSM 20539 / JCM 16871 / LMG 4051 / NBRC 15346 / NCIMB 9279 / R1 / VKM B-1422) OX=243230 GN=pyrH PE=3 SV=1	0	1307.59	0.922	0.981808	3.31508e+06	3.05488e+06	9.58	8.58		High	High	High	High	High	High	High	High	High	High	High	7.043e-05	5.98e-06	2.16	27.13
FALSE	High	[K].NAVEIQAAAQQVPLDR.[L]		0.00012477	0.000180344	1	1	6	Q9RY08	Q9RY08 [190-205]		Uncharacterized protein OS=Deinococcus radiodurans (strain ATCC 13939 / DSM 20539 / JCM 16871 / LMG 4051 / NBRC 15346 / NCIMB 9279 / R1 / VKM B-1422) OX=243230 GN=DR_0146 PE=4 SV=1	0	1722.91	0.901	0.635567	415195	374182	15.56	24.01		High	Peak Found	Peak Found	High	High	High	Peak Found	Peak Found	High	High	High	6.496e-05	5.713e-06	3.22	42.37
FALSE	High	[R].NFDAIIIGLTGGGQVYPVSGPSVVECK.[G]	1xCarbamidomethyl [C26]	1.85968e-08	0.000180344	1	1	79	Q9RU24	Q9RU24 [464-490]		Probable ABC transporter-binding protein DR_1571 OS=Deinococcus radiodurans (strain ATCC 13939 / DSM 20539 / JCM 16871 / LMG 4051 / NBRC 15346 / NCIMB 9279 / R1 / VKM B-1422) OX=243230 GN=DR_1571 PE=1 SV=1	0	2777.42	0.722	0.83769	1.38917e+07	1.00281e+07	30.66	19.35		High	High	High	High	High	High	High	High	High	High	High	7.556e-05	1.763e-10	4.67	73.57
FALSE	High	[R].NFADWERDELVSNLSGALAGVDKR.[I]		2.01394e-05	0.000180344	1	1	27	Q59337	Q59337 [464-487]		Catalase OS=Deinococcus radiodurans (strain ATCC 13939 / DSM 20539 / JCM 16871 / LMG 4051 / NBRC 15346 / NCIMB 9279 / R1 / VKM B-1422) OX=243230 GN=katA PE=1 SV=2	2	2662.32	1.122	0.702456	1.63895e+06	1.8386e+06	44.42	31.74		Peak Found	High	High	High	High	High	High	High	High	High	High	6.217e-05	3.957e-07	5.58	62.44
FALSE	High	[R].NFADWERDELVSNLSGALAGVDK.[R]		0.000125786	0.000180344	1	1	20	Q59337	Q59337 [464-486]		Catalase OS=Deinococcus radiodurans (strain ATCC 13939 / DSM 20539 / JCM 16871 / LMG 4051 / NBRC 15346 / NCIMB 9279 / R1 / VKM B-1422) OX=243230 GN=katA PE=1 SV=2	1	2506.22	1.469	0.470512	2.49429e+06	3.66382e+06	49.65	24.23		High	High	High	High	High	High	High	High	High	High	High	6.378e-05	4.55e-06	4.8	67.85
FALSE	High	[K].NEVKDPAAPVPPLQPGQPLQPGQTAQTTVTAQPVVDVASR.[Q]		1.46808e-05	0.000180344	1	1	8	Q9RW64	Q9RW64 [66-105]		Sec-independent protein translocase protein TatA OS=Deinococcus radiodurans (strain ATCC 13939 / DSM 20539 / JCM 16871 / LMG 4051 / NBRC 15346 / NCIMB 9279 / R1 / VKM B-1422) OX=243230 GN=tatA PE=3 SV=1	1	4102.16	0.722	0.569711	625559	451870	33.15	48.22		High	High	High	Peak Found	High	High	Peak Found	Peak Found	High	High	High	6.496e-05	5.129e-07	5.89	51.63
FALSE	High	[R].NEVAGAMAQAAK.[L]	1xDeamidated [N1]	0.00012477	0.000180344	1	1	15	Q9RUB7	Q9RUB7 [45-56]		Phage shock protein A homolog OS=Deinococcus radiodurans (strain ATCC 13939 / DSM 20539 / JCM 16871 / LMG 4051 / NBRC 15346 / NCIMB 9279 / R1 / VKM B-1422) OX=243230 GN=DR_1473 PE=1 SV=1	0	1161.56	1.026	0.873652	1.7073e+06	1.75099e+06	19.44	27.27		High	High	Peak Found	High	High	High	High	High	High	High	High	6.378e-05	4.5e-06	2.85	33.91
FALSE	High	[R].NEVAGAMAQAAK.[L]		2.4267e-05	0.000180344	1	1	75	Q9RUB7	Q9RUB7 [45-56]		Phage shock protein A homolog OS=Deinococcus radiodurans (strain ATCC 13939 / DSM 20539 / JCM 16871 / LMG 4051 / NBRC 15346 / NCIMB 9279 / R1 / VKM B-1422) OX=243230 GN=DR_1473 PE=1 SV=1	0	1160.57	0.675	0.257554	3.07217e+07	2.07338e+07	24.64	18.64		High	High	High	High	High	High	High	High	High	High	High	7.043e-05	7.287e-07	2.77	22.79
FALSE	High	[K].NEQGELVGFDVDIAK.[A]		9.63581e-07	0.000180344	1	1	34	Q9RWV1	Q9RWV1 [53-67]		Amino acid ABC transporter, periplasmic amino acid-binding protein OS=Deinococcus radiodurans (strain ATCC 13939 / DSM 20539 / JCM 16871 / LMG 4051 / NBRC 15346 / NCIMB 9279 / R1 / VKM B-1422) OX=243230 GN=DR_0564 PE=3 SV=1	0	1633.81	0.786	0.488839	6.93542e+06	5.45032e+06	14.58	15.17		High	High	High	High	High	High	High	High	High	High	High	7.556e-05	1.614e-08	3.86	52.76
FALSE	High	[R].NEQAIPAPGPDYVLEAGDTVVVVGTANGVR.[R]	2xDeamidated [Q3; N27]	6.63362e-06	0.000180344	1	1	13	Q9RV81	Q9RV81 [134-163]		Uncharacterized protein OS=Deinococcus radiodurans (strain ATCC 13939 / DSM 20539 / JCM 16871 / LMG 4051 / NBRC 15346 / NCIMB 9279 / R1 / VKM B-1422) OX=243230 GN=DR_1148 PE=4 SV=1	0	3010.5	1.314	0.549388	158618	208380	83.72	56.22		High	High	High	High	High	High	High	High	Peak Found	High	High	6.378e-05	1.53e-07	3.61	67.94
FALSE	High	[R].NEQAIPAPGPDYVLEAGDTVVVVGTANGVR.[R]	1xDeamidated [N]	3.85549e-07	0.000180344	1	1	44	Q9RV81	Q9RV81 [134-163]		Uncharacterized protein OS=Deinococcus radiodurans (strain ATCC 13939 / DSM 20539 / JCM 16871 / LMG 4051 / NBRC 15346 / NCIMB 9279 / R1 / VKM B-1422) OX=243230 GN=DR_1148 PE=4 SV=1	0	3009.52	0.886	0.887904	1.72533e+06	1.52911e+06	17.17	19.11		High	High	High	High	High	High	High	High	High	High	High	8.193e-05	3.827e-09	5.41	66.88
FALSE	High	[R].NEMENQPYIQLAAQTVHFAWTDR.[V]	1xOxidation [Q/E/N/I/Y/P/M]	2.04873e-07	0.000180344	1	1	98	Q9RU24	Q9RU24 [541-563]	Q9RU24 1xOxidation [N/Y/P]	Probable ABC transporter-binding protein DR_1571 OS=Deinococcus radiodurans (strain ATCC 13939 / DSM 20539 / JCM 16871 / LMG 4051 / NBRC 15346 / NCIMB 9279 / R1 / VKM B-1422) OX=243230 GN=DR_1571 PE=1 SV=1	0	2778.29	1.066	0.544614	8.36469e+06	8.91945e+06	14.73	9.16		High	High	High	High	High	High	High	High	High	High	High	7.556e-05	2.743e-09	5.66	62.08
FALSE	High	[R].NEMENQPYIQLAAQTVHFAWTDR.[V]	1xDeamidated [N/Q]	1.07067e-06	0.000180344	1	1	10	Q9RU24	Q9RU24 [541-563]		Probable ABC transporter-binding protein DR_1571 OS=Deinococcus radiodurans (strain ATCC 13939 / DSM 20539 / JCM 16871 / LMG 4051 / NBRC 15346 / NCIMB 9279 / R1 / VKM B-1422) OX=243230 GN=DR_1571 PE=1 SV=1	0	2763.28	0.873	0.62937	560107	489110	14.24	16.75		High	Peak Found	High	High	High	High	High	High	Peak Found	Peak Found	High	6.378e-05	1.878e-08	4.73	72.72
FALSE	High	[R].NEMENQPYIQLAAQTVHFAWTDR.[V]		3.252e-07	0.000180344	1	1	51	Q9RU24	Q9RU24 [541-563]		Probable ABC transporter-binding protein DR_1571 OS=Deinococcus radiodurans (strain ATCC 13939 / DSM 20539 / JCM 16871 / LMG 4051 / NBRC 15346 / NCIMB 9279 / R1 / VKM B-1422) OX=243230 GN=DR_1571 PE=1 SV=1	0	2762.3	0.894	0.426634	1.03191e+07	9.22242e+06	10.92	16.3		High	High	High	High	High	High	High	High	High	High	High	6.378e-05	4.743e-09	4.3	64.81
FALSE	High	[K].NAEGWYLLGLSQR.[A]		3.249e-05	0.000180344	1	1	8	Q9RVT5	Q9RVT5 [556-568]		Tetratricopeptide repeat family protein OS=Deinococcus radiodurans (strain ATCC 13939 / DSM 20539 / JCM 16871 / LMG 4051 / NBRC 15346 / NCIMB 9279 / R1 / VKM B-1422) OX=243230 GN=DR_0937 PE=4 SV=1	0	1506.77	1.107	0.650748	789665	873919	20.69	24.64		High	High	High	Peak Found	High	Peak Found	High	High	High	High	High	7.556e-05	9.068e-07	3.15	58.43
FALSE	High	[R].NEFESGENNPFGLLYK.[Q]		0.000143203	0.000180344	1	1	18	Q9RTZ9	Q9RTZ9 [206-221]		Protease, putative OS=Deinococcus radiodurans (strain ATCC 13939 / DSM 20539 / JCM 16871 / LMG 4051 / NBRC 15346 / NCIMB 9279 / R1 / VKM B-1422) OX=243230 GN=DR_1598 PE=3 SV=1	0	1857.87	1.092	0.827358	2.4001e+06	2.61981e+06	21.65	9.05		High	High	High	High	High	High	High	High	High	High	High	8.193e-05	3.899e-06	2.82	58.46
FALSE	High	[R].NDNPNFSNDPTLPR.[D]	1xDeamidated [N]	1.10544e-05	0.000180344	1	1	44	Q9RWI3	Q9RWI3 [244-257]		Uncharacterized protein OS=Deinococcus radiodurans (strain ATCC 13939 / DSM 20539 / JCM 16871 / LMG 4051 / NBRC 15346 / NCIMB 9279 / R1 / VKM B-1422) OX=243230 GN=DR_0685 PE=4 SV=1	0	1601.72	0.697	0.364176	4.41667e+06	3.07893e+06	19.75	28.52		High	High	High	High	High	High	High	High	High	High	High	6.378e-05	2.773e-07	2.7	42.69
FALSE	High	[R].NDNPNFSNDPTLPR.[D]		1.68499e-05	0.000180344	1	1	45	Q9RWI3	Q9RWI3 [244-257]		Uncharacterized protein OS=Deinococcus radiodurans (strain ATCC 13939 / DSM 20539 / JCM 16871 / LMG 4051 / NBRC 15346 / NCIMB 9279 / R1 / VKM B-1422) OX=243230 GN=DR_0685 PE=4 SV=1	0	1600.74	0.829	0.790962	3.88157e+07	3.2163e+07	15.19	40.83		High	High	High	High	High	High	High	High	High	High	High	6.496e-05	5.981e-07	2.8	35.05
FALSE	High	[K].NDEQNWVVVDASGVPLGR.[L]	1xDeamidated [N/Q]	6.9046e-05	0.000180344	1	1	35	Q9RXY1	Q9RXY1 [36-53]		50S ribosomal protein L13 OS=Deinococcus radiodurans (strain ATCC 13939 / DSM 20539 / JCM 16871 / LMG 4051 / NBRC 15346 / NCIMB 9279 / R1 / VKM B-1422) OX=243230 GN=rplM PE=1 SV=1	0	1955.95	1.049	0.593526	1.55854e+06	1.63474e+06	9.47	6.59		High	High	High	High	High	High	High	High	High	High	High	7.556e-05	2.151e-06	4.15	65.46
FALSE	High	[K].NDEQNWVVVDASGVPLGR.[L]		5.78493e-08	0.000180344	1	1	63	Q9RXY1	Q9RXY1 [36-53]		50S ribosomal protein L13 OS=Deinococcus radiodurans (strain ATCC 13939 / DSM 20539 / JCM 16871 / LMG 4051 / NBRC 15346 / NCIMB 9279 / R1 / VKM B-1422) OX=243230 GN=rplM PE=1 SV=1	0	1954.96	0.842	0.393055	2.04574e+07	1.72339e+07	12.15	6.84		High	High	High	High	High	High	High	High	High	High	High	7.043e-05	7.15e-10	3.6	56.3
FALSE	High	[R].NDANGDIQTVVLNNYDLTAAR.[-]	3xDeamidated [N1; N4; N13]	5.92195e-06	0.000180344	1	1	4	Q9RRG5	Q9RRG5 [168-188]		Uncharacterized protein OS=Deinococcus radiodurans (strain ATCC 13939 / DSM 20539 / JCM 16871 / LMG 4051 / NBRC 15346 / NCIMB 9279 / R1 / VKM B-1422) OX=243230 GN=DR_2527 PE=4 SV=1	0	2280.06							No Quan Values	High	Not Found	High	Not Found	Not Found	Not Found	High	High	Not Found	Not Found	High	7.556e-05	1.293e-07	3.99
FALSE	High	[R].NDANGDIQTVVLNNYDLTAAR.[-]	2xDeamidated [N/Q]	2.72083e-07	0.000180344	1	1	27	Q9RRG5	Q9RRG5 [168-188]		Uncharacterized protein OS=Deinococcus radiodurans (strain ATCC 13939 / DSM 20539 / JCM 16871 / LMG 4051 / NBRC 15346 / NCIMB 9279 / R1 / VKM B-1422) OX=243230 GN=DR_2527 PE=4 SV=1	0	2279.08	0.892	0.705145	1.09396e+06	975604	16.78	9.52		High	High	High	High	High	Peak Found	High	High	High	High	High	0.0001289	3.851e-09	4.69	56.72
FALSE	High	[R].NDANGDIQTVVLNNYDLTAAR.[-]	1xDeamidated [N/Q]	8.67994e-09	0.000180344	1	1	81	Q9RRG5	Q9RRG5 [168-188]		Uncharacterized protein OS=Deinococcus radiodurans (strain ATCC 13939 / DSM 20539 / JCM 16871 / LMG 4051 / NBRC 15346 / NCIMB 9279 / R1 / VKM B-1422) OX=243230 GN=DR_2527 PE=4 SV=1	0	2278.09	1.093	0.178509	9.79174e+06	1.06982e+07	4.13	4.53		High	High	High	High	High	High	High	High	High	High	High	6.378e-05	7.298e-11	4.08	57.64
FALSE	High	[R].NDANGDIQTVVLNNYDLTAAR.[-]		2.48985e-08	0.000180344	1	1	37	Q9RRG5	Q9RRG5 [168-188]		Uncharacterized protein OS=Deinococcus radiodurans (strain ATCC 13939 / DSM 20539 / JCM 16871 / LMG 4051 / NBRC 15346 / NCIMB 9279 / R1 / VKM B-1422) OX=243230 GN=DR_2527 PE=4 SV=1	0	2277.11	0.988	0.904592	4.2666e+06	4.21478e+06	6.9	5.07		High	High	High	High	High	High	High	High	High	High	High	6.378e-05	2.464e-10	3.84	55.21
FALSE	High	[K].NDAMGGMDQSR.[L]	1xOxidation [M/D/Q]	0.000112292	0.000180344	1	1	140	Q9RRV8	Q9RRV8 [4-14]		Uncharacterized protein OS=Deinococcus radiodurans (strain ATCC 13939 / DSM 20539 / JCM 16871 / LMG 4051 / NBRC 15346 / NCIMB 9279 / R1 / VKM B-1422) OX=243230 GN=DR_2377 PE=4 SV=1	0	1197.46	0.674	0.412485	9.97722e+06	6.72569e+06	23.27	11.74		High	High	High	High	High	High	High	High	High	High	High	7.043e-05	4.215e-06	2.32	12.58
FALSE	High	[R].NAYVGAGTTVFPRPQDGVTYNVAPQR.[G]		1.23829e-05	0.000180344	1	1	27	Q9RVK6	Q9RVK6 [87-112]		Uncharacterized protein OS=Deinococcus radiodurans (strain ATCC 13939 / DSM 20539 / JCM 16871 / LMG 4051 / NBRC 15346 / NCIMB 9279 / R1 / VKM B-1422) OX=243230 GN=DR_1021 PE=4 SV=1	0	2778.4	0.85	0.227786	1.08878e+07	9.2498e+06	11.22	15.55		High	High	High	High	High	High	High	High	High	High	High	0.0001289	3.056e-07	4.49	45.11
FALSE	High	[R].NAVTLTGHADAPLAALFGSGTAPTPAAPPPSDLAVALALR.[D]	1xDeamidated [N1]	2.25804e-07	0.000180344	1	1	8	Q9RRP4	Q9RRP4 [139-178]		Nucleic acid-binding protein, putative, HRDC family OS=Deinococcus radiodurans (strain ATCC 13939 / DSM 20539 / JCM 16871 / LMG 4051 / NBRC 15346 / NCIMB 9279 / R1 / VKM B-1422) OX=243230 GN=DR_2444 PE=4 SV=1	0	3794.01	0.001		145796		0.34			High	High	High	Not Found	High	High	High	High	High	Not Found	High	6.496e-05	4.655e-09	4.58	74.99
FALSE	High	[R].NAVTLTGHADAPLAALFGSGTAPTPAAPPPSDLAVALALR.[D]		1.90459e-07	0.000180344	1	1	5	Q9RRP4	Q9RRP4 [139-178]		Nucleic acid-binding protein, putative, HRDC family OS=Deinococcus radiodurans (strain ATCC 13939 / DSM 20539 / JCM 16871 / LMG 4051 / NBRC 15346 / NCIMB 9279 / R1 / VKM B-1422) OX=243230 GN=DR_2444 PE=4 SV=1	0	3793.03	1.926	0.201325	118847	228936	46.02	17.38		Peak Found	Peak Found	Peak Found	High	High	Peak Found	High	High	Peak Found	High	High	6.496e-05	3.835e-09	4.15	75.05
FALSE	High	[R].NDQDFDAQLKDLGR.[D]		6.01581e-05	0.000180344	1	1	19	Q9RUB7	Q9RUB7 [190-203]		Phage shock protein A homolog OS=Deinococcus radiodurans (strain ATCC 13939 / DSM 20539 / JCM 16871 / LMG 4051 / NBRC 15346 / NCIMB 9279 / R1 / VKM B-1422) OX=243230 GN=DR_1473 PE=1 SV=1	1	1634.78	1.01	0.610023	9.0887e+06	9.18308e+06	12.04	21.37		High	High	High	High	High	High	High	High	High	High	High	8.193e-05	1.415e-06	3.72	39.14
FALSE	High	[R].NADSGETPPLHLLR.[L]		4.31481e-05	0.000180344	1	1	9	Q9RV12	Q9RV12 [86-99]		Uncharacterized protein OS=Deinococcus radiodurans (strain ATCC 13939 / DSM 20539 / JCM 16871 / LMG 4051 / NBRC 15346 / NCIMB 9279 / R1 / VKM B-1422) OX=243230 GN=DR_1218 PE=4 SV=1	0	1519.79	1.094	0.886764	430593	470896	32.34	28.72		High	High	High	High	High	High	Peak Found	High	High	High	High	0.0001289	1.286e-06	2.8	36.16
FALSE	High	[R].NADGTVVATNTK.[I]		1.605e-05	0.000180344	1	1	29	Q9RRB6	Q9RRB6 [741-752]		S-layer protein SlpA OS=Deinococcus radiodurans (strain ATCC 13939 / DSM 20539 / JCM 16871 / LMG 4051 / NBRC 15346 / NCIMB 9279 / R1 / VKM B-1422) OX=243230 GN=slpA PE=1 SV=1	0	1190.6	0.901	0.49682	2.75101e+07	2.47938e+07	9.49	15.02		High	High	High	High	High	High	High	High	High	High	High	6.378e-05	4.259e-07	2.95	15.44
FALSE	High	[R].NAAVIINNQGEPR.[G]		7.07805e-06	0.000180344	1	1	77	Q9RXJ2	Q9RXJ2 [94-106]		50S ribosomal protein L14 OS=Deinococcus radiodurans (strain ATCC 13939 / DSM 20539 / JCM 16871 / LMG 4051 / NBRC 15346 / NCIMB 9279 / R1 / VKM B-1422) OX=243230 GN=rplN PE=1 SV=1	0	1395.73	0.746	0.0377328	1.30068e+07	9.69891e+06	8.03	4.64		High	High	High	High	High	High	High	High	High	High	High	6.217e-05	1.156e-07	2.88	27.04
FALSE	High	[K].MQVGVTFQGGLQQLALQFK.[G]	1xOxidation [Q/M]	1.785e-07	0.000180344	1	1	81	Q9RTV2	Q9RTV2 [71-89]		Uncharacterized protein OS=Deinococcus radiodurans (strain ATCC 13939 / DSM 20539 / JCM 16871 / LMG 4051 / NBRC 15346 / NCIMB 9279 / R1 / VKM B-1422) OX=243230 GN=DR_1654 PE=4 SV=1	0	2109.12	1.207	0.476679	4.56027e+06	5.50266e+06	16.4	11.6		High	High	High	High	High	High	High	High	High	High	High	7.178e-05	1.672e-09	4.89	65.49
FALSE	High	[K].MQVGVTFQGGLQQLALQFK.[G]		3.09621e-06	0.000180344	1	1	80	Q9RTV2	Q9RTV2 [71-89]		Uncharacterized protein OS=Deinococcus radiodurans (strain ATCC 13939 / DSM 20539 / JCM 16871 / LMG 4051 / NBRC 15346 / NCIMB 9279 / R1 / VKM B-1422) OX=243230 GN=DR_1654 PE=4 SV=1	0	2093.12	0.974	0.950829	3.77975e+06	3.67992e+06	46.92	10.17		High	High	High	High	High	High	High	High	High	High	High	7.556e-05	6.155e-08	3.71	68.68
FALSE	High	[K].MQNVVALQDSTSEEGQR.[A]	1xOxidation [Q/M]	3.46987e-07	0.000180344	1	1	70	Q9RZ07	Q9RZ07 [145-161]		Uncharacterized protein OS=Deinococcus radiodurans (strain ATCC 13939 / DSM 20539 / JCM 16871 / LMG 4051 / NBRC 15346 / NCIMB 9279 / R1 / VKM B-1422) OX=243230 GN=DR_A0146 PE=4 SV=1	0	1907.88	1.53	0.561352	882992	1.35123e+06	37.15	26.73		High	High	High	High	High	High	High	High	High	High	High	6.378e-05	5.138e-09	3.44	29.35
FALSE	High	[K].MQNVVALQDSTSEEGQR.[A]		1.59278e-06	0.000180344	1	1	16	Q9RZ07	Q9RZ07 [145-161]		Uncharacterized protein OS=Deinococcus radiodurans (strain ATCC 13939 / DSM 20539 / JCM 16871 / LMG 4051 / NBRC 15346 / NCIMB 9279 / R1 / VKM B-1422) OX=243230 GN=DR_A0146 PE=4 SV=1	0	1891.88	1.156	0.784107	1.46167e+06	1.69033e+06	22.54	32.24		High	High	High	High	High	High	High	High	High	High	High	6.217e-05	1.992e-08	3.94	33.63
FALSE	High	[R].MQNGGCDSNAPDK.[A]	1xCarbamidomethyl [C6]; 1xDeamidated [N3]; 1xOxidation [M/Q]	0.000155293	0.000180344	1	1	8	Q9RX10	Q9RX10 [145-157]		5`-nucleotidase family protein OS=Deinococcus radiodurans (strain ATCC 13939 / DSM 20539 / JCM 16871 / LMG 4051 / NBRC 15346 / NCIMB 9279 / R1 / VKM B-1422) OX=243230 GN=DR_0505 PE=3 SV=1	0	1410.53	0.523	0.178373	510281	266700	24.37	43.61		High	High	Peak Found	High	High	Peak Found	Peak Found	High	High	High	High	7.556e-05	5.418e-06	2.73	12.39
FALSE	High	[R].MQNGGCDSNAPDK.[A]	1xCarbamidomethyl [C6]; 1xDeamidated [N/Q]	7.01744e-05	0.000180344	1	1	11	Q9RX10	Q9RX10 [145-157]		5`-nucleotidase family protein OS=Deinococcus radiodurans (strain ATCC 13939 / DSM 20539 / JCM 16871 / LMG 4051 / NBRC 15346 / NCIMB 9279 / R1 / VKM B-1422) OX=243230 GN=DR_0505 PE=3 SV=1	0	1394.53	0.65	0.184164	753930	489822	11.97	31.79		High	High	High	High	High	High	High	High	High	High	High	8.193e-05	1.684e-06	2.73	12.64
FALSE	High	[R].MQNGGCDSNAPDK.[A]	1xCarbamidomethyl [C6]	5.50263e-05	0.000180344	1	1	7	Q9RX10	Q9RX10 [145-157]		5`-nucleotidase family protein OS=Deinococcus radiodurans (strain ATCC 13939 / DSM 20539 / JCM 16871 / LMG 4051 / NBRC 15346 / NCIMB 9279 / R1 / VKM B-1422) OX=243230 GN=DR_0505 PE=3 SV=1	0	1393.55	0.661		92491.1	61174.3	16.28			High	High	High	High	High	Not Found	Not Found	High	High	Not Found	High	6.496e-05	2.264e-06	2.46	12.47
FALSE	High	[R].MQEADEAFEVEVLEK.[V]		1.56644e-05	0.000180344	1	1	26	Q9RSY6	Q9RSY6 [207-221]		Ribosomal protein S1, putative OS=Deinococcus radiodurans (strain ATCC 13939 / DSM 20539 / JCM 16871 / LMG 4051 / NBRC 15346 / NCIMB 9279 / R1 / VKM B-1422) OX=243230 GN=DR_1983 PE=4 SV=1	0	1766.82	1.091	0.686097	1.40849e+06	1.5367e+06	47.19	30.39		High	High	High	High	High	High	High	High	High	High	High	7.178e-05	3.697e-07	3.22	51.65
FALSE	High	[K].MPVVQTGETLDTWQK.[L]		5.59257e-05	0.000180344	1	1	2	Q9RS70	Q9RS70 [119-133]		Erythromycin esterase, putative OS=Deinococcus radiodurans (strain ATCC 13939 / DSM 20539 / JCM 16871 / LMG 4051 / NBRC 15346 / NCIMB 9279 / R1 / VKM B-1422) OX=243230 GN=DR_2257 PE=4 SV=1	0	1732.86	0.626	0.321978	109514	68532	30.58	37.49		High	Peak Found	Peak Found	High	Peak Found	Peak Found	Peak Found	Peak Found	Peak Found	Peak Found	High	6.378e-05	1.783e-06	2.62	45.74
FALSE	High	[K].MPIEDASVEWDEKLSPQQPIGR.[L]		3.25052e-06	0.000180344	1	1	4	Q9RZ07	Q9RZ07 [268-289]		Uncharacterized protein OS=Deinococcus radiodurans (strain ATCC 13939 / DSM 20539 / JCM 16871 / LMG 4051 / NBRC 15346 / NCIMB 9279 / R1 / VKM B-1422) OX=243230 GN=DR_A0146 PE=4 SV=1	1	2525.23	0.786	0.464147	130612	102722	26.89	39.49		Peak Found	Peak Found	Not Found	High	High	High	Peak Found	Peak Found	High	Peak Found	High	7.043e-05	7.266e-08	4.68	49.95
FALSE	High	[K].MPIEDASVEWDEK.[L]		5.87128e-05	0.000180344	1	1	8	Q9RZ07	Q9RZ07 [268-280]		Uncharacterized protein OS=Deinococcus radiodurans (strain ATCC 13939 / DSM 20539 / JCM 16871 / LMG 4051 / NBRC 15346 / NCIMB 9279 / R1 / VKM B-1422) OX=243230 GN=DR_A0146 PE=4 SV=1	0	1548.69	1.05	0.730823	275970	289875	43.51	38.19		High	High	Peak Found	High	High	Peak Found	High	High	High	High	High	7.556e-05	1.777e-06	1.97	44.61
FALSE	High	[K].MPGVAQTNAGR.[D]		0.000112292	0.000180344	1	1	20	Q9RZU7	Q9RZU7 [258-268]		Hemin ABC transporter, periplasmic hemin-binding protein, putative OS=Deinococcus radiodurans (strain ATCC 13939 / DSM 20539 / JCM 16871 / LMG 4051 / NBRC 15346 / NCIMB 9279 / R1 / VKM B-1422) OX=243230 GN=DR_B0014 PE=4 SV=1	0	1101.55	0.657	0.137747	6.49007e+06	4.26166e+06	14.26	18.87		High	High	High	High	High	High	High	High	High	High	High	6.496e-05	5.055e-06	2.5	19.64
FALSE	High	[-].MQVILLEPSR.[L]	1xOxidation [M/Q]	0.00010871	0.000180344	1	1	286	Q9RY49	Q9RY49 [1-10]		50S ribosomal protein L9 OS=Deinococcus radiodurans (strain ATCC 13939 / DSM 20539 / JCM 16871 / LMG 4051 / NBRC 15346 / NCIMB 9279 / R1 / VKM B-1422) OX=243230 GN=rplI PE=1 SV=1	0	1201.66	1.019	0.991972	4.3784e+07	4.45962e+07	13.17	15.02		High	High	High	High	High	High	High	High	High	High	High	7.043e-05	4.062e-06	2.43	39.97
FALSE	High	[R].MPGSLSSGATVTTPR.[I]	1xOxidation [P/M]	9.7098e-06	0.000180344	1	1	28	Q9RRU1	Q9RRU1 [248-262]	Q9RRU1 1xOxidation [P]	N-acetylmuramoyl-L-alanine amidase OS=Deinococcus radiodurans (strain ATCC 13939 / DSM 20539 / JCM 16871 / LMG 4051 / NBRC 15346 / NCIMB 9279 / R1 / VKM B-1422) OX=243230 GN=DR_2394 PE=4 SV=1	0	1477.73	1.067	0.778115	516171	550574	21.96	43.29		High	High	High	High	High	High	High	High	High	High	High	6.546e-05	1.827e-07	2.65	26.56
FALSE	High	[K].MPDLNAGSVEAAANTVAGTAR.[S]	1xOxidation [M/P/D/S/L/N/V]	8.3992e-08	0.000180344	1	1	98	Q9RSS7	Q9RSS7 [112-132]	Q9RSS7 1xOxidation [P/D/N]	50S ribosomal protein L11 OS=Deinococcus radiodurans (strain ATCC 13939 / DSM 20539 / JCM 16871 / LMG 4051 / NBRC 15346 / NCIMB 9279 / R1 / VKM B-1422) OX=243230 GN=rplK PE=1 SV=1	0	2031.98	1.381	0.179703	2.56201e+06	3.53798e+06	13.37	13		High	High	High	High	High	High	High	High	High	High	High	6.569e-05	1.198e-09	4.33	47.93
FALSE	High	[K].MPDLNAGSVEAAANTVAGTAR.[S]	1xDeamidated [N]	3.14824e-07	0.000180344	1	1	18	Q9RSS7	Q9RSS7 [112-132]		50S ribosomal protein L11 OS=Deinococcus radiodurans (strain ATCC 13939 / DSM 20539 / JCM 16871 / LMG 4051 / NBRC 15346 / NCIMB 9279 / R1 / VKM B-1422) OX=243230 GN=rplK PE=1 SV=1	0	2016.97	0.656	0.118366	379618	248919	9.23	17.71		High	High	High	High	High	High	High	High	High	High	High	6.378e-05	4.602e-09	4.24	56.52
FALSE	High	[K].MPDLNAGSVEAAANTVAGTAR.[S]		4.61445e-10	0.000180344	1	1	41	Q9RSS7	Q9RSS7 [112-132]		50S ribosomal protein L11 OS=Deinococcus radiodurans (strain ATCC 13939 / DSM 20539 / JCM 16871 / LMG 4051 / NBRC 15346 / NCIMB 9279 / R1 / VKM B-1422) OX=243230 GN=rplK PE=1 SV=1	0	2015.98	0.876	0.907573	9.27368e+06	8.12772e+06	16.53	18.45		High	High	High	High	High	High	High	High	High	High	High	7.043e-05	2.783e-12	4.99	52.52
FALSE	High	[R].MNVAGETPLTVTAGQK.[T]	1xOxidation [M/N/V]	3.4403e-06	0.000180344	1	1	165	Q9RTQ7	Q9RTQ7 [188-203]	Q9RTQ7 1xOxidation [N]	Uncharacterized protein OS=Deinococcus radiodurans (strain ATCC 13939 / DSM 20539 / JCM 16871 / LMG 4051 / NBRC 15346 / NCIMB 9279 / R1 / VKM B-1422) OX=243230 GN=DR_1699 PE=4 SV=1	0	1632.83	1.56	0.1504	7.2519e+06	1.13111e+07	14.01	20.19		High	High	High	High	High	High	High	High	High	High	High	6.378e-05	7.2e-08	2.43	33.23
FALSE	High	[R].MNVAGETPLTVTAGQK.[T]		6.74511e-07	0.000180344	1	1	46	Q9RTQ7	Q9RTQ7 [188-203]		Uncharacterized protein OS=Deinococcus radiodurans (strain ATCC 13939 / DSM 20539 / JCM 16871 / LMG 4051 / NBRC 15346 / NCIMB 9279 / R1 / VKM B-1422) OX=243230 GN=DR_1699 PE=4 SV=1	0	1616.83	0.759	0.72495	1.66202e+07	1.26221e+07	20.64	21.47		High	High	High	High	High	High	High	High	High	High	High	6.378e-05	1.103e-08	3.35	38.46
FALSE	High	[-].MNSTSSPTIAVTAATGK.[L]	1xDeamidated [N2]; 1xOxidation [S/M/T]	6.79691e-06	0.000180344	1	1	50	Q9RYD9	Q9RYD9 [1-17]		Uncharacterized protein OS=Deinococcus radiodurans (strain ATCC 13939 / DSM 20539 / JCM 16871 / LMG 4051 / NBRC 15346 / NCIMB 9279 / R1 / VKM B-1422) OX=243230 GN=DR_0011 PE=4 SV=1	0	1653.8	1.581	0.471513	857265	1.35521e+06	57.53	21.09		High	High	High	High	High	High	High	High	High	High	High	6.546e-05	1.425e-07	2.83	34.84
FALSE	High	[-].MNSTSSPTIAVTAATGK.[L]	1xOxidation [M/S/N]	3.46987e-07	0.000180344	1	1	110	Q9RYD9	Q9RYD9 [1-17]	Q9RYD9 1xOxidation [N]	Uncharacterized protein OS=Deinococcus radiodurans (strain ATCC 13939 / DSM 20539 / JCM 16871 / LMG 4051 / NBRC 15346 / NCIMB 9279 / R1 / VKM B-1422) OX=243230 GN=DR_0011 PE=4 SV=1	0	1652.82	1.428	0.113137	4.9276e+06	7.03503e+06	14.38	10.01		High	High	High	High	High	High	High	High	High	High	High	7.556e-05	7.254e-09	3.5	30.58
FALSE	High	[-].MNSTSSPTIAVTAATGK.[L]	1xDeamidated [N2]	1.93484e-06	0.000180344	1	1	17	Q9RYD9	Q9RYD9 [1-17]		Uncharacterized protein OS=Deinococcus radiodurans (strain ATCC 13939 / DSM 20539 / JCM 16871 / LMG 4051 / NBRC 15346 / NCIMB 9279 / R1 / VKM B-1422) OX=243230 GN=DR_0011 PE=4 SV=1	0	1637.81	0.987	0.738402	1.03396e+06	1.02057e+06	11.68	15.27		High	High	High	High	High	Peak Found	High	High	High	High	High	6.378e-05	3.693e-08	2.44	36.84
FALSE	High	[-].MNSTSSPTIAVTAATGK.[L]		2.5294e-07	0.000180344	1	1	20	Q9RYD9	Q9RYD9 [1-17]		Uncharacterized protein OS=Deinococcus radiodurans (strain ATCC 13939 / DSM 20539 / JCM 16871 / LMG 4051 / NBRC 15346 / NCIMB 9279 / R1 / VKM B-1422) OX=243230 GN=DR_0011 PE=4 SV=1	0	1636.82	1.454	0.401621	5.97402e+06	8.68739e+06	9.92	25.31		High	High	High	High	High	High	High	High	High	High	High	7.043e-05	3.887e-09	3.39	32.75
FALSE	High	[-].MNQYDLNLILNPNISAEQVQTEKDYIENAVR.[N]	1xDeamidated [N/Q]; 1xOxidation [M/N/Q/Y/P/D/L]	5.37303e-06	0.000180344	1	1	28	Q9RY52	Q9RY52 [1-31]	Q9RY52 1xOxidation [N/P/D/Y]	30S ribosomal protein S6 OS=Deinococcus radiodurans (strain ATCC 13939 / DSM 20539 / JCM 16871 / LMG 4051 / NBRC 15346 / NCIMB 9279 / R1 / VKM B-1422) OX=243230 GN=rpsF PE=3 SV=1	1	3652.78	1.104	0.687863	556069	614128	60.04	46.05		High	High	High	High	High	High	High	High	High	High	High	6.378e-05	1.2e-07	4.91	62.55
FALSE	High	[-].MNQYDLNLILNPNISAEQVQTEKDYIENAVR.[N]	1xOxidation [N/I/Q/M/L/P/Y]	3.73248e-07	0.000180344	1	1	60	Q9RY52	Q9RY52 [1-31]	Q9RY52 1xOxidation [N/P/Y]	30S ribosomal protein S6 OS=Deinococcus radiodurans (strain ATCC 13939 / DSM 20539 / JCM 16871 / LMG 4051 / NBRC 15346 / NCIMB 9279 / R1 / VKM B-1422) OX=243230 GN=rpsF PE=3 SV=1	1	3651.8	1.335	0.322509	4.04537e+06	5.39958e+06	23.32	9.77		High	High	High	High	High	High	High	High	High	High	High	6.378e-05	5.582e-09	5.53	66.46
FALSE	High	[-].MNQYDLNLILNPNISAEQVQTEKDYIENAVR.[N]	2xDeamidated [Q/N]	3.76286e-07	0.000180344	1	1	17	Q9RY52	Q9RY52 [1-31]		30S ribosomal protein S6 OS=Deinococcus radiodurans (strain ATCC 13939 / DSM 20539 / JCM 16871 / LMG 4051 / NBRC 15346 / NCIMB 9279 / R1 / VKM B-1422) OX=243230 GN=rpsF PE=3 SV=1	1	3637.77	1000			277471		16.79		High	Not Found	High	Not Found	High	High	High	High	High	High	High	6.378e-05	5.628e-09	5.11	70.81
FALSE	High	[R].MPGSLSSGATVTTPR.[I]		1.51716e-06	0.000180344	1	1	24	Q9RRU1	Q9RRU1 [248-262]		N-acetylmuramoyl-L-alanine amidase OS=Deinococcus radiodurans (strain ATCC 13939 / DSM 20539 / JCM 16871 / LMG 4051 / NBRC 15346 / NCIMB 9279 / R1 / VKM B-1422) OX=243230 GN=DR_2394 PE=4 SV=1	0	1461.74	1.172	0.912092	1.18728e+06	1.39161e+06	5.85	31.91		High	High	High	High	High	High	High	High	High	High	High	7.043e-05	3.025e-08	2.69	31.84
FALSE	High	[R].NFDAIIIGLTGGGQVYPVSGPSVVECK.[G]	1xCarbamidomethyl [C26]; 1xDeamidated [Q/N]	7.07805e-06	0.000180344	1	1	14	Q9RU24	Q9RU24 [464-490]		Probable ABC transporter-binding protein DR_1571 OS=Deinococcus radiodurans (strain ATCC 13939 / DSM 20539 / JCM 16871 / LMG 4051 / NBRC 15346 / NCIMB 9279 / R1 / VKM B-1422) OX=243230 GN=DR_1571 PE=1 SV=1	0	2778.4	1.518	0.673288	151102	229343	39.41	1.32		High	High	High	Peak Found	High	High	High	Peak Found	High	High	High	6.569e-05	1.897e-07	5.1	73.86
FALSE	High	[R].MSEEEGIVVQAGR.[-]		1.85713e-05	0.000180344	1	1	29	Q9RTY2	Q9RTY2 [181-193]		Xanthine phosphoribosyltransferase OS=Deinococcus radiodurans (strain ATCC 13939 / DSM 20539 / JCM 16871 / LMG 4051 / NBRC 15346 / NCIMB 9279 / R1 / VKM B-1422) OX=243230 GN=xpt PE=3 SV=1	0	1404.68	1.017	0.728509	1.24859e+06	1.27012e+06	12.41	16.76		High	High	High	High	High	High	High	High	High	High	High	6.378e-05	5.009e-07	3.13	32.68
FALSE	High	[R].MSGAMNEVLVLGNVTR.[D]	2xOxidation [M1; M5]	2.8538e-05	0.000180344	1	1	5	Q9RY51	Q9RY51 [125-140]		Single-stranded DNA-binding protein OS=Deinococcus radiodurans (strain ATCC 13939 / DSM 20539 / JCM 16871 / LMG 4051 / NBRC 15346 / NCIMB 9279 / R1 / VKM B-1422) OX=243230 GN=ssb PE=1 SV=2	0	1722.85	1.245	0.949835	118017	146941	19.15	35.44		High	Peak Found	Not Found	High	High	Peak Found	Peak Found	Peak Found	High	High	High	6.217e-05	6.008e-07	3.28	44.24
FALSE	High	[R].NAADEYVDLASIR.[E]		1.74052e-05	0.000180344	1	2	20	Q46579	Q46579 [147-159]		ORF1 OS=Deinococcus radiodurans OX=1299 GN=orf1 PE=4 SV=1	0	1436.7	1.034	0.936146	4.15396e+06	4.29339e+06	6.04	7.88		High	High	High	High	High	High	High	High	High	High	High	7.556e-05	4.437e-07	3.14	48.12
FALSE	High	[R].MWATFDVTNTSDQPLAAPTFIPVDTEGAGGTIGTTAFK.[N]	1xDeamidated [Q/N]; 1xOxidation [W/M/T]	4.56889e-06	0.000180344	1	1	16	Q9RZQ3	Q9RZQ3 [100-137]		Extracellular nuclease, putative OS=Deinococcus radiodurans (strain ATCC 13939 / DSM 20539 / JCM 16871 / LMG 4051 / NBRC 15346 / NCIMB 9279 / R1 / VKM B-1422) OX=243230 GN=DR_B0067 PE=4 SV=1	0	3945.87	0.435	0.256914	306585	133268	48.03	30.26		High	High	High	High	High	Not Found	High	High	High	Peak Found	High	6.569e-05	1.146e-07	4.34	75.65
FALSE	High	[R].MWATFDVTNTSDQPLAAPTFIPVDTEGAGGTIGTTAFK.[N]	1xOxidation [T/W/M]	1.24837e-05	0.000180344	1	1	10	Q9RZQ3	Q9RZQ3 [100-137]		Extracellular nuclease, putative OS=Deinococcus radiodurans (strain ATCC 13939 / DSM 20539 / JCM 16871 / LMG 4051 / NBRC 15346 / NCIMB 9279 / R1 / VKM B-1422) OX=243230 GN=DR_B0067 PE=4 SV=1	0	3944.89	0.522	0.68575	448163	234062	42.31	56.24		High	High	High	High	High	Peak Found	High	High	Not Found	Not Found	High	6.378e-05	3.168e-07	5.61	75.26
FALSE	High	[R].MWATFDVTNTSDQPLAAPTFIPVDTEGAGGTIGTTAFK.[N]		1.64451e-05	0.000180344	1	1	4	Q9RZQ3	Q9RZQ3 [100-137]		Extracellular nuclease, putative OS=Deinococcus radiodurans (strain ATCC 13939 / DSM 20539 / JCM 16871 / LMG 4051 / NBRC 15346 / NCIMB 9279 / R1 / VKM B-1422) OX=243230 GN=DR_B0067 PE=4 SV=1	0	3928.89	0.402		363627	146170	41.66			Peak Found	High	High	High	High	Not Found	Not Found	Peak Found	Not Found	Not Found	High	6.217e-05	3.135e-07	3.73	77.98
FALSE	High	[R].MVQEAEQNAAADKQR.[K]	1xOxidation [M/V]	6.37013e-06	0.000180344	1	1	17	Q9RY23	Q9RY23 [511-525]		Chaperone protein DnaK OS=Deinococcus radiodurans (strain ATCC 13939 / DSM 20539 / JCM 16871 / LMG 4051 / NBRC 15346 / NCIMB 9279 / R1 / VKM B-1422) OX=243230 GN=dnaK PE=1 SV=3	1	1704.8	1.076	0.97413	582941	627382	43.01	40.24		High	High	High	High	High	High	High	High	High	High	High	7.043e-05	1.575e-07	4.26	12.56
FALSE	High	[R].MVQEAEQNAAADKQR.[K]		1.56644e-05	0.000180344	1	1	19	Q9RY23	Q9RY23 [511-525]		Chaperone protein DnaK OS=Deinococcus radiodurans (strain ATCC 13939 / DSM 20539 / JCM 16871 / LMG 4051 / NBRC 15346 / NCIMB 9279 / R1 / VKM B-1422) OX=243230 GN=dnaK PE=1 SV=3	1	1688.8	0.983	0.991972	725084	712900	33.99	25.43		High	High	High	High	High	High	High	High	High	High	High	6.217e-05	3.93e-07	3.27	13.34
FALSE	High	[R].MVQEAEQNAAADK.[Q]	1xOxidation [M/V]	5.50263e-05	0.000180344	1	1	85	Q9RY23	Q9RY23 [511-523]		Chaperone protein DnaK OS=Deinococcus radiodurans (strain ATCC 13939 / DSM 20539 / JCM 16871 / LMG 4051 / NBRC 15346 / NCIMB 9279 / R1 / VKM B-1422) OX=243230 GN=dnaK PE=1 SV=3	0	1420.64	1.617	0.850227	1.22878e+06	1.98708e+06	62.63	32.14		High	High	High	High	High	High	High	High	High	High	High	6.217e-05	1.394e-06	3.32	12.82
FALSE	High	[R].MVQEAEQNAAADK.[Q]		4.27997e-05	0.000180344	1	1	23	Q9RY23	Q9RY23 [511-523]		Chaperone protein DnaK OS=Deinococcus radiodurans (strain ATCC 13939 / DSM 20539 / JCM 16871 / LMG 4051 / NBRC 15346 / NCIMB 9279 / R1 / VKM B-1422) OX=243230 GN=dnaK PE=1 SV=3	0	1404.64	1.11	0.903484	4.26868e+06	4.73866e+06	48.69	27.73		High	High	High	High	High	High	High	High	High	High	High	7.556e-05	1.243e-06	1.99	16.43
FALSE	High	[R].MVLYGADALHVFER.[A]		1.98155e-05	0.000180344	1	1	10	Q9RS39	Q9RS39 [152-165]		Macro domain-containing protein DR_2288 OS=Deinococcus radiodurans (strain ATCC 13939 / DSM 20539 / JCM 16871 / LMG 4051 / NBRC 15346 / NCIMB 9279 / R1 / VKM B-1422) OX=243230 GN=DR_2288 PE=4 SV=1	0	1620.82	0.855	0.405245	361154	308811	20.3	4.83		High	High	High	High	High	High	High	High	High	High	High	6.378e-05	5.404e-07	3.55	53.49
FALSE	High	[R].MVIETDEAELLSGVR.[A]		9.7838e-05	0.000180344	1	1	5	Q9RW94	Q9RW94 [49-63]		Chorismate synthase OS=Deinococcus radiodurans (strain ATCC 13939 / DSM 20539 / JCM 16871 / LMG 4051 / NBRC 15346 / NCIMB 9279 / R1 / VKM B-1422) OX=243230 GN=aroC PE=3 SV=3	0	1661.84	1.494	0.82825	134927	201640	57.29	31.85		High	Peak Found	Peak Found	High	Peak Found	High	High	Not Found	High	Peak Found	High	6.217e-05	3.078e-06	3.02	54.81
FALSE	High	[K].MTVEPLTDADIETLWHEPAQVTVHE.[-]		2.52707e-05	0.000180344	1	1	3	Q9RZL6	Q9RZL6 [330-354]		Ribonucleoside-diphosphate reductase, beta chain OS=Deinococcus radiodurans (strain ATCC 13939 / DSM 20539 / JCM 16871 / LMG 4051 / NBRC 15346 / NCIMB 9279 / R1 / VKM B-1422) OX=243230 GN=DR_B0109 PE=4 SV=1	0	2861.37	1.216	0.340235	1.34868e+06	1.64023e+06	14.19	17.69		Peak Found	Peak Found	Peak Found	High	Peak Found	High	Peak Found	Peak Found	Peak Found	High	High	0.0001289	6.961e-07	3.54	63.67
FALSE	High	[K].MTELAYIFGKPR.[D]	1xOxidation [M/T]	2.3684e-05	0.000180344	1	1	107	Q9RYM8	Q9RYM8 [612-623]		Probable subtilase-type serine protease DR_A0283 OS=Deinococcus radiodurans (strain ATCC 13939 / DSM 20539 / JCM 16871 / LMG 4051 / NBRC 15346 / NCIMB 9279 / R1 / VKM B-1422) OX=243230 GN=DR_A0283 PE=1 SV=1	0	1441.75	1.727	0.0712346	5.6921e+06	9.83269e+06	18.43	15.91		High	High	High	High	High	High	High	High	High	High	High	7.043e-05	7.067e-07	3.19	41.68
FALSE	High	[R].MSEEEGIVVQAGR.[-]	1xOxidation [M/S]	5.07664e-06	0.000180344	1	1	19	Q9RTY2	Q9RTY2 [181-193]		Xanthine phosphoribosyltransferase OS=Deinococcus radiodurans (strain ATCC 13939 / DSM 20539 / JCM 16871 / LMG 4051 / NBRC 15346 / NCIMB 9279 / R1 / VKM B-1422) OX=243230 GN=xpt PE=3 SV=1	0	1420.67	0.99	0.966835	627411	620842	12.32	15.33		High	High	High	High	High	High	High	High	High	High	High	6.378e-05	1.125e-07	2.74	28.76
FALSE	High	[K].MTELAYIFGKPR.[D]		2.23775e-05	0.000180344	1	1	50	Q9RYM8	Q9RYM8 [612-623]		Probable subtilase-type serine protease DR_A0283 OS=Deinococcus radiodurans (strain ATCC 13939 / DSM 20539 / JCM 16871 / LMG 4051 / NBRC 15346 / NCIMB 9279 / R1 / VKM B-1422) OX=243230 GN=DR_A0283 PE=1 SV=1	0	1425.76	0.37	0.115779	4.52907e+06	1.67759e+06	25.27	48.17		High	High	High	High	High	High	High	High	Peak Found	High	High	6.378e-05	6.217e-07	2.74	46.07
FALSE	High	[-].MTDLNLPAGMTINAPIKPEYAEILTPEALAFVAELHR.[R]	1xDeamidated [N13]; 2xOxidation [T/M]	0.000110487	0.000180344	1	1	5	Q9RYN3	Q9RYN3 [1-37]		Malate synthase OS=Deinococcus radiodurans (strain ATCC 13939 / DSM 20539 / JCM 16871 / LMG 4051 / NBRC 15346 / NCIMB 9279 / R1 / VKM B-1422) OX=243230 GN=DR_A0277 PE=3 SV=1	0	4083.08	1.12	0.628915	170178	190555	0.23	30.42		High	Not Found	Not Found	High	Peak Found	High	Peak Found	High	High	Not Found	High	7.556e-05	3.655e-06	4.47	73.13
FALSE	High	[-].MTDLNLPAGMTINAPIKPEYAEILTPEALAFVAELHR.[R]	1xDeamidated [N]; 1xOxidation [Y/P/T]	9.39522e-05	0.000180344	1	1	5	Q9RYN3	Q9RYN3 [1-37]	Q9RYN3 1xOxidation [Y/P]	Malate synthase OS=Deinococcus radiodurans (strain ATCC 13939 / DSM 20539 / JCM 16871 / LMG 4051 / NBRC 15346 / NCIMB 9279 / R1 / VKM B-1422) OX=243230 GN=DR_A0277 PE=3 SV=1	0	4067.09	1.443	0.487457	178058	257011	24.7	44.76		Not Found	Not Found	High	High	Peak Found	Peak Found	Peak Found	High	High	High	High	7.556e-05	3.051e-06	6.19	74.26
FALSE	High	[-].MTDLNLPAGMTINAPIKPEYAEILTPEALAFVAELHR.[R]	1xOxidation [T/M/I/Y]	6.37013e-06	0.000180344	1	1	8	Q9RYN3	Q9RYN3 [1-37]	Q9RYN3 1xOxidation [Y]	Malate synthase OS=Deinococcus radiodurans (strain ATCC 13939 / DSM 20539 / JCM 16871 / LMG 4051 / NBRC 15346 / NCIMB 9279 / R1 / VKM B-1422) OX=243230 GN=DR_A0277 PE=3 SV=1	0	4066.1	1.122	0.987431	404724	454302	60.37	50.85		High	High	Peak Found	Peak Found	Peak Found	High	Peak Found	Peak Found	High	High	High	7.043e-05	1.577e-07	4.63	76.78
FALSE	High	[-].MTDLNLPAGMTINAPIKPEYAEILTPEALAFVAELHR.[R]		8.25661e-06	0.000180344	1	1	2	Q9RYN3	Q9RYN3 [1-37]		Malate synthase OS=Deinococcus radiodurans (strain ATCC 13939 / DSM 20539 / JCM 16871 / LMG 4051 / NBRC 15346 / NCIMB 9279 / R1 / VKM B-1422) OX=243230 GN=DR_A0277 PE=3 SV=1	0	4050.11	1.604	0.567195	290172	465400	74.35	12.97		Peak Found	Peak Found	Peak Found	Peak Found	Peak Found	High	Not Found	Peak Found	Peak Found	High	High	6.546e-05	1.514e-07	5.04	78.03
FALSE	High	[-].MTDFIPTTDLSDAQPQAQVAAPVLR.[D]		1.11444e-05	0.000180344	1	1	12	Q9RW10	Q9RW10 [1-25]		Putative 4-hydroxy-4-methyl-2-oxoglutarate aldolase OS=Deinococcus radiodurans (strain ATCC 13939 / DSM 20539 / JCM 16871 / LMG 4051 / NBRC 15346 / NCIMB 9279 / R1 / VKM B-1422) OX=243230 GN=DR_0859 PE=3 SV=1	0	2685.36	1.404	0.229106	385010	540414	20.44	19.02		High	High	High	Peak Found	Peak Found	High	Peak Found	High	High	High	High	6.546e-05	2.155e-07	3.19	61.99
FALSE	High	[R].MSYSSATPEQITQGMR.[A]		4.60388e-05	0.000180344	1	1	2	Q9RU08	Q9RU08 [394-409]		Aminotransferase, class I, putative OS=Deinococcus radiodurans (strain ATCC 13939 / DSM 20539 / JCM 16871 / LMG 4051 / NBRC 15346 / NCIMB 9279 / R1 / VKM B-1422) OX=243230 GN=DR_1588 PE=4 SV=1	0	1786.81	0.569	0.295393	82043.1	46645.3	11.62	25.75		Peak Found	Peak Found	High	High	Not Found	Peak Found	Peak Found	Peak Found	Not Found	Not Found	High	6.217e-05	1.055e-06	2.43	39.95
FALSE	High	[R].MSLAADHQATEK.[L]	1xOxidation [S/M]	7.19374e-06	0.000180344	1	1	45	Q9RYD9	Q9RYD9 [120-131]		Uncharacterized protein OS=Deinococcus radiodurans (strain ATCC 13939 / DSM 20539 / JCM 16871 / LMG 4051 / NBRC 15346 / NCIMB 9279 / R1 / VKM B-1422) OX=243230 GN=DR_0011 PE=4 SV=1	0	1317.61	0.908	0.776813	5.54536e+06	5.03625e+06	22.14	20.05		High	High	High	High	High	High	High	High	High	High	High	6.378e-05	1.684e-07	3.23	12.53
FALSE	High	[R].MSLAADHQATEK.[L]		6.3187e-06	0.000180344	1	1	31	Q9RYD9	Q9RYD9 [120-131]		Uncharacterized protein OS=Deinococcus radiodurans (strain ATCC 13939 / DSM 20539 / JCM 16871 / LMG 4051 / NBRC 15346 / NCIMB 9279 / R1 / VKM B-1422) OX=243230 GN=DR_0011 PE=4 SV=1	0	1301.62	0.85	0.152928	7.39612e+06	6.28328e+06	9.96	8.25		High	High	High	High	High	High	High	High	High	High	High	6.569e-05	1.659e-07	3.46	15.13
FALSE	High	[-].MSHYDILQAPVISEK.[A]		3.82082e-05	0.000180344	1	1	8	Q9RXK0	Q9RXK0 [1-15]		50S ribosomal protein L23 OS=Deinococcus radiodurans (strain ATCC 13939 / DSM 20539 / JCM 16871 / LMG 4051 / NBRC 15346 / NCIMB 9279 / R1 / VKM B-1422) OX=243230 GN=rplW PE=1 SV=3	0	1730.88	0.583	0.348741	983020	572789	22.68	32.42		Peak Found	High	High	High	High	High	Peak Found	High	Peak Found	Peak Found	High	6.569e-05	1.304e-06	3.38	43.5
FALSE	High	[R].MSGECAPNVSVSVSTSHTTISGGGSR.[G]	1xCarbamidomethyl [C5]; 1xDeamidated [N8]; 1xOxidation [S2]	3.97885e-05	0.000180344	1	2	1	CP_ker1_2	CP_ker1_2 [493-518]		Keratin 1 [Homo sapiens]	0	2582.15							No Quan Values	Not Found	Not Found	Not Found	Not Found	Not Found	High	Not Found	Not Found	Not Found	Not Found	High	6.546e-05	9.516e-07	4.86
FALSE	High	[R].MSGECAPNVSVSVSTSHTTISGGGSR.[G]	1xCarbamidomethyl [C5]; 1xOxidation [S/M]	1.63199e-06	0.000180344	1	2	10	CP_ker1_2	CP_ker1_2 [493-518]		Keratin 1 [Homo sapiens]	0	2581.16	0.574	0.895356	565377	324440	57.15	164.43		Peak Found	Peak Found	Peak Found	High	Peak Found	High	Peak Found	High	Peak Found	Peak Found	High	7.556e-05	2.945e-08	5.79	30.65
FALSE	High	[R].MSGECAPNVSVSVSTSHTTISGGGSR.[G]	1xCarbamidomethyl [C5]	2.08031e-05	0.000180344	1	2	4	CP_ker1_2	CP_ker1_2 [493-518]		Keratin 1 [Homo sapiens]	0	2565.17	0.431	0.723035	908387	391814	61.16	73.05		Peak Found	High	High	High	Peak Found	High	Peak Found	Peak Found	Peak Found	Peak Found	High	6.217e-05	4.13e-07	4.28	32.52
FALSE	High	[-].MTDSDSQSPDTQPEVAR.[L]		1.49208e-05	0.000180344	1	1	10	Q9RW23	Q9RW23 [1-17]		Bacterioferritin comigratory protein OS=Deinococcus radiodurans (strain ATCC 13939 / DSM 20539 / JCM 16871 / LMG 4051 / NBRC 15346 / NCIMB 9279 / R1 / VKM B-1422) OX=243230 GN=DR_0846 PE=4 SV=1	0	1863.8	0.845	0.497551	108929	91996.6	8.1	26.03		High	High	High	High	High	High	High	High	High	High	High	6.378e-05	3.895e-07	3.48	23.05
FALSE	High	[R].NFDVDRLFPLNADGTVANNAFTSGGIDTDTGAQR.[R]		8.89764e-10	0.000180344	1	1	232	Q9RRB6	Q9RRB6 [272-305]		S-layer protein SlpA OS=Deinococcus radiodurans (strain ATCC 13939 / DSM 20539 / JCM 16871 / LMG 4051 / NBRC 15346 / NCIMB 9279 / R1 / VKM B-1422) OX=243230 GN=slpA PE=1 SV=1	1	3569.69	0.959	0.997828	1.99115e+07	1.91006e+07	11.97	24.05		High	High	High	High	High	High	High	High	High	High	High	7.556e-05	5.487e-12	6.05	66.52
FALSE	High	[R].NFDVDRLFPLNADGTVANNAFTSGGIDTDTGAQR.[R]	1xDeamidated [Q/N]	5.74083e-09	0.000180344	1	1	197	Q9RRB6	Q9RRB6 [272-305]		S-layer protein SlpA OS=Deinococcus radiodurans (strain ATCC 13939 / DSM 20539 / JCM 16871 / LMG 4051 / NBRC 15346 / NCIMB 9279 / R1 / VKM B-1422) OX=243230 GN=slpA PE=1 SV=1	1	3570.67	1.086	0.910794	5.33226e+06	5.78862e+06	28.89	29.34		High	High	High	High	High	High	High	High	High	High	High	6.496e-05	7.446e-11	6.97	67.79
FALSE	High	[R].NFDVDRLFPLNADGTVANNAFTSGGIDTDTGAQR.[R]	2xDeamidated [N/Q]	4.64779e-08	0.000180344	1	1	20	Q9RRB6	Q9RRB6 [272-305]		S-layer protein SlpA OS=Deinococcus radiodurans (strain ATCC 13939 / DSM 20539 / JCM 16871 / LMG 4051 / NBRC 15346 / NCIMB 9279 / R1 / VKM B-1422) OX=243230 GN=slpA PE=1 SV=1	1	3571.66	0.238	0.229106	1.03791e+06	247156	28.33	90.73		High	High	High	High	Not Found	High	High	High	High	High	High	6.569e-05	6.075e-10	6.11	68.08
FALSE	High	[R].NNVVGTLNLLQSIVETR.[K]	1xDeamidated [N]	0.000100246	0.000180344	1	1	4	Q9RSC3	Q9RSC3 [92-108]		UDP-glucose 4-epimerase OS=Deinococcus radiodurans (strain ATCC 13939 / DSM 20539 / JCM 16871 / LMG 4051 / NBRC 15346 / NCIMB 9279 / R1 / VKM B-1422) OX=243230 GN=DR_2202 PE=3 SV=1	0	1871.02	0.969	0.686097	80034.9	77577	25.81	29.3		Peak Found	Not Found	Not Found	Peak Found	Peak Found	High	High	Not Found	High	High	High	7.178e-05	2.69e-06	2.26	79.18
FALSE	High	[R].NNVVGTLNLLQSIVETR.[K]		9.32413e-06	0.000180344	1	1	19	Q9RSC3	Q9RSC3 [92-108]		UDP-glucose 4-epimerase OS=Deinococcus radiodurans (strain ATCC 13939 / DSM 20539 / JCM 16871 / LMG 4051 / NBRC 15346 / NCIMB 9279 / R1 / VKM B-1422) OX=243230 GN=DR_2202 PE=3 SV=1	0	1870.04	1.016	0.987823	1.70123e+06	1.72806e+06	10.55	13.34		High	High	High	High	High	High	High	High	High	High	High	6.217e-05	1.6e-07	3.59	71.4
FALSE	High	[K].NNVGGALLATLGTMAVK.[M]	1xDeamidated [N]	6.58006e-06	0.000180344	1	1	7	Q9RW05	Q9RW05 [155-171]		Uncharacterized protein OS=Deinococcus radiodurans (strain ATCC 13939 / DSM 20539 / JCM 16871 / LMG 4051 / NBRC 15346 / NCIMB 9279 / R1 / VKM B-1422) OX=243230 GN=DR_0864 PE=4 SV=1	0	1630.88	1.051	0.822215	373118	391976	31.45	24.16		Peak Found	High	High	Peak Found	High	High	Peak Found	High	Peak Found	High	High	6.546e-05	1.162e-07	3.45	77.07
FALSE	High	[K].NNVGGALLATLGTMAVK.[M]		1.81335e-06	0.000180344	1	1	15	Q9RW05	Q9RW05 [155-171]		Uncharacterized protein OS=Deinococcus radiodurans (strain ATCC 13939 / DSM 20539 / JCM 16871 / LMG 4051 / NBRC 15346 / NCIMB 9279 / R1 / VKM B-1422) OX=243230 GN=DR_0864 PE=4 SV=1	0	1629.9	0.974	0.997828	2.21811e+06	2.16062e+06	31.63	17.61		High	High	High	High	High	High	High	High	High	High	High	7.178e-05	2.497e-08	3.76	63.77
FALSE	High	[K].NNQPDTEADNAENIK.[F]		0.000126809	0.000180344	1	1	13	Q9RY24	Q9RY24 [19-33]		Protein GrpE OS=Deinococcus radiodurans (strain ATCC 13939 / DSM 20539 / JCM 16871 / LMG 4051 / NBRC 15346 / NCIMB 9279 / R1 / VKM B-1422) OX=243230 GN=grpE PE=3 SV=1	0	1672.74	1.842	0.177709	405672	747098	13.03	30.6		High	High	High	High	High	High	High	High	High	High	High	7.556e-05	4.282e-06	2.72	20.48
FALSE	High	[K].NNPGQGYCMAVISPK.[V]	1xCarbamidomethyl [C8]	5.32708e-05	0.000180344	1	1	8	Q9RTB6	Q9RTB6 [179-193]		Peptide methionine sulfoxide reductase MsrA OS=Deinococcus radiodurans (strain ATCC 13939 / DSM 20539 / JCM 16871 / LMG 4051 / NBRC 15346 / NCIMB 9279 / R1 / VKM B-1422) OX=243230 GN=msrA PE=3 SV=1	0	1635.76	0.73	0.196003	616933	450265	27.35	22.32		High	High	High	High	High	High	Peak Found	Peak Found	High	High	High	6.378e-05	1.693e-06	2.9	37.99
FALSE	High	[R].NNPFPGTICASVNEVICHGIPDDR.[E]	2xCarbamidomethyl [C9; C17]	3.38338e-05	0.000180344	1	1	4	Q9RUS1	Q9RUS1 [72-95]		Methionine aminopeptidase OS=Deinococcus radiodurans (strain ATCC 13939 / DSM 20539 / JCM 16871 / LMG 4051 / NBRC 15346 / NCIMB 9279 / R1 / VKM B-1422) OX=243230 GN=map PE=3 SV=1	0	2682.24	0.879	0.934969	381628	335308	24.75	23.73		Peak Found	Peak Found	Peak Found	High	High	Peak Found	Peak Found	Peak Found	High	High	High	7.043e-05	1.067e-06	3.79	58.29
FALSE	High	[R].NNETSQVITGPDVAAAEQLADTLNLPR.[L]		0.000126809	0.000180344	1	1	3	Q9RRB3	Q9RRB3 [362-388]		LytR/CspA/Psr family protein OS=Deinococcus radiodurans (strain ATCC 13939 / DSM 20539 / JCM 16871 / LMG 4051 / NBRC 15346 / NCIMB 9279 / R1 / VKM B-1422) OX=243230 GN=DR_2581 PE=4 SV=1	0	2837.43	0.893	0.980369	376612	336486	37.36	36.13		High	High	Peak Found	Peak Found	Peak Found	Peak Found	Peak Found	Peak Found	High	Peak Found	High	6.569e-05	5.121e-06	4.34	70.24
FALSE	High	[R].NNAGGFVYTVSDESR.[L]		2.34928e-05	0.000180344	1	1	9	Q9RUW8	Q9RUW8 [26-40]		60 kDa SS-A/Ro ribonucleoprotein homolog OS=Deinococcus radiodurans (strain ATCC 13939 / DSM 20539 / JCM 16871 / LMG 4051 / NBRC 15346 / NCIMB 9279 / R1 / VKM B-1422) OX=243230 GN=rsr PE=1 SV=1	0	1615.73	1.141	0.579489	402120	458808	21.17	16.61		High	High	High	High	Peak Found	High	High	High	High	High	High	6.546e-05	5.136e-07	3.5	37.26
FALSE	High	[K].NMQVVVPSSAAQIFHLLR.[R]	1xOxidation [M2]	0.000110487	0.000180344	1	1	2	Q9RXM3	Q9RXM3 [750-767]		2-oxoglutarate dehydrogenase, E1 component OS=Deinococcus radiodurans (strain ATCC 13939 / DSM 20539 / JCM 16871 / LMG 4051 / NBRC 15346 / NCIMB 9279 / R1 / VKM B-1422) OX=243230 GN=DR_0287 PE=4 SV=1	0	2026.09	1.424	0.638944	139973	199265	37.29	61.03		Peak Found	Peak Found	Peak Found	Peak Found	Peak Found	High	Peak Found	Peak Found	Peak Found	High	High	0.0001289	3.756e-06	2.62	58.53
FALSE	High	[K].NMITVPVENGTIPHEIVGENSTSR.[V]	2xDeamidated [N9; N]; 1xOxidation [T/M/I]	6.3187e-06	0.000180344	1	1	5	Q9RSL1	Q9RSL1 [76-99]		30S ribosomal protein S5 OS=Deinococcus radiodurans (strain ATCC 13939 / DSM 20539 / JCM 16871 / LMG 4051 / NBRC 15346 / NCIMB 9279 / R1 / VKM B-1422) OX=243230 GN=rpsE PE=3 SV=1	0	2612.25	0.712	0.711592	65844.9	46914.5	56.87	18.61		Peak Found	High	Peak Found	Not Found	High	Not Found	Not Found	High	High	Peak Found	High	7.043e-05	1.551e-07	3.8	46.11
FALSE	High	[K].NMITVPVENGTIPHEIVGENSTSR.[V]	1xDeamidated [N]; 1xOxidation [I/M/T/N/V/P]	4.35199e-06	0.000180344	1	1	81	Q9RSL1	Q9RSL1 [76-99]	Q9RSL1 1xOxidation [N/P]	30S ribosomal protein S5 OS=Deinococcus radiodurans (strain ATCC 13939 / DSM 20539 / JCM 16871 / LMG 4051 / NBRC 15346 / NCIMB 9279 / R1 / VKM B-1422) OX=243230 GN=rpsE PE=3 SV=1	0	2611.27	0.944	0.967224	6.43714e+06	6.07984e+06	30.6	42		High	High	High	High	High	High	High	High	High	High	High	8.193e-05	6.56e-08	4.16	46.12
FALSE	High	[R].NPAQLPGVIASAALDINNDK.[A]		6.27054e-07	0.000180344	1	1	50	Q9RYM8	Q9RYM8 [340-359]		Probable subtilase-type serine protease DR_A0283 OS=Deinococcus radiodurans (strain ATCC 13939 / DSM 20539 / JCM 16871 / LMG 4051 / NBRC 15346 / NCIMB 9279 / R1 / VKM B-1422) OX=243230 GN=DR_A0283 PE=1 SV=1	0	2021.07	0.894	0.807309	1.0333e+07	9.23525e+06	23.35	19.37		High	High	High	High	High	High	High	High	High	High	High	8.193e-05	8.648e-09	3.87	60.19
FALSE	High	[K].NMITVPVENGTIPHEIVGENSTSR.[V]	1xOxidation [I/N/M]	5.63808e-05	0.000180344	1	1	26	Q9RSL1	Q9RSL1 [76-99]	Q9RSL1 1xOxidation [N]	30S ribosomal protein S5 OS=Deinococcus radiodurans (strain ATCC 13939 / DSM 20539 / JCM 16871 / LMG 4051 / NBRC 15346 / NCIMB 9279 / R1 / VKM B-1422) OX=243230 GN=rpsE PE=3 SV=1	0	2610.28	0.757	0.135232	1.23795e+08	9.37088e+07	9.65	8.62		High	High	High	High	High	High	High	High	High	High	High	6.217e-05	1.481e-06	4.57	47.37
FALSE	High	[K].NMITVPVENGTIPHEIVGENSTSR.[V]		2.27433e-05	0.000180344	1	1	11	Q9RSL1	Q9RSL1 [76-99]		30S ribosomal protein S5 OS=Deinococcus radiodurans (strain ATCC 13939 / DSM 20539 / JCM 16871 / LMG 4051 / NBRC 15346 / NCIMB 9279 / R1 / VKM B-1422) OX=243230 GN=rpsE PE=3 SV=1	0	2594.29	0.632	0.340711	2.6117e+06	1.64936e+06	18.99	27.38		High	High	Peak Found	High	High	High	Peak Found	High	High	High	High	6.378e-05	6.51e-07	4.21	47.21
FALSE	High	[K].NMITGAAQMDGAILVVSSADGPMPQTR.[E]		1.02767e-05	0.000180344	1	1	10	Q9R342	Q9R342 [92-118]		Elongation factor Tu OS=Deinococcus radiodurans (strain ATCC 13939 / DSM 20539 / JCM 16871 / LMG 4051 / NBRC 15346 / NCIMB 9279 / R1 / VKM B-1422) OX=243230 GN=tufA PE=3 SV=1	0	2731.32	1.446	0.24253	308828	446433	31.05	9.27		High	High	Peak Found	High	Peak Found	High	High	High	High	High	High	6.217e-05	1.79e-07	4.54	81.43
FALSE	High	[K].NMLLSEDDAYAGNLPALTVR.[L]	1xOxidation [M2]	3.41092e-05	0.000180344	1	1	5	Q9RWU6	Q9RWU6 [85-104]		Uncharacterized protein OS=Deinococcus radiodurans (strain ATCC 13939 / DSM 20539 / JCM 16871 / LMG 4051 / NBRC 15346 / NCIMB 9279 / R1 / VKM B-1422) OX=243230 GN=DR_0569 PE=4 SV=1	0	2179.07	1000			76738.1		25.73		High	Not Found	Not Found	Not Found	Not Found	High	Not Found	High	High	High	High	7.043e-05	1.077e-06	2.69	57.06
FALSE	High	[R].NLVTNTSDSGNWFLSESLLGTASNANDDKGVTWQK.[I]		2.29284e-05	0.000180344	1	1	10	Q9RVP1	Q9RVP1 [195-229]		Extracellular solute binding protein, family 5 OS=Deinococcus radiodurans (strain ATCC 13939 / DSM 20539 / JCM 16871 / LMG 4051 / NBRC 15346 / NCIMB 9279 / R1 / VKM B-1422) OX=243230 GN=DR_0986 PE=4 SV=1	1	3769.79	0.974	0.826809	913601	889423	16.8	26.07		High	High	High	High	High	High	High	High	Peak Found	Peak Found	High	6.217e-05	4.627e-07	4.78	64.05
FALSE	High	[R].NLVTNSGESGNWFIAEPLLGTQNNANDDKSVTWDK.[I]		1.13266e-05	0.000180344	1	1	31	Q9RXF0	Q9RXF0 [124-158]		Peptide ABC transporter, periplasmic peptide-binding protein, putative OS=Deinococcus radiodurans (strain ATCC 13939 / DSM 20539 / JCM 16871 / LMG 4051 / NBRC 15346 / NCIMB 9279 / R1 / VKM B-1422) OX=243230 GN=DR_0363 PE=4 SV=1	1	3834.82	1.145	0.618746	6.87383e+06	7.87084e+06	16.21	12.07		High	High	High	High	High	High	High	High	High	High	High	7.556e-05	2.72e-07	5.09	63.05
FALSE	High	[R].NLVTNSGESGNWFIAEPLLGTQNNANDDK.[S]	1xDeamidated [N/Q]	2.48643e-05	0.000180344	1	1	18	Q9RXF0	Q9RXF0 [124-152]		Peptide ABC transporter, periplasmic peptide-binding protein, putative OS=Deinococcus radiodurans (strain ATCC 13939 / DSM 20539 / JCM 16871 / LMG 4051 / NBRC 15346 / NCIMB 9279 / R1 / VKM B-1422) OX=243230 GN=DR_0363 PE=4 SV=1	0	3119.46	1.104	0.537327	1.34522e+06	1.48457e+06	13.6	7.76		High	High	High	High	High	High	High	High	High	High	High	8.193e-05	5.005e-07	4.54	69.9
FALSE	High	[R].NLVTNSGESGNWFIAEPLLGTQNNANDDK.[S]		2.85513e-06	0.000180344	1	1	32	Q9RXF0	Q9RXF0 [124-152]		Peptide ABC transporter, periplasmic peptide-binding protein, putative OS=Deinococcus radiodurans (strain ATCC 13939 / DSM 20539 / JCM 16871 / LMG 4051 / NBRC 15346 / NCIMB 9279 / R1 / VKM B-1422) OX=243230 GN=DR_0363 PE=4 SV=1	0	3118.47	0.817	0.734602	7.14513e+06	5.8392e+06	9.45	19.84		High	High	High	High	High	High	High	High	High	High	High	6.378e-05	5.805e-08	4	65.76
FALSE	High	[R].NIVTAEHTRDDLEQALSAYQQVGR.[D]		3.4683e-06	0.000180344	1	1	11	Q9RRY6	Q9RRY6 [395-418]		Aminotransferase, class II OS=Deinococcus radiodurans (strain ATCC 13939 / DSM 20539 / JCM 16871 / LMG 4051 / NBRC 15346 / NCIMB 9279 / R1 / VKM B-1422) OX=243230 GN=DR_2346 PE=3 SV=1	1	2714.35	1.019	0.958402	1.13272e+06	1.15464e+06	33.72	33.95		High	High	High	High	High	High	High	High	High	High	High	8.193e-05	4.995e-08	4.05	49.3
FALSE	High	[K].NIVNIGIGGSDLGPVMAYEALK.[H]	1xOxidation [M/V/P]	9.47168e-05	0.000180344	1	1	6	Q9RTL8	Q9RTL8 [146-167]	Q9RTL8 1xOxidation [P]	Glucose-6-phosphate isomerase OS=Deinococcus radiodurans (strain ATCC 13939 / DSM 20539 / JCM 16871 / LMG 4051 / NBRC 15346 / NCIMB 9279 / R1 / VKM B-1422) OX=243230 GN=pgi PE=3 SV=1	0	2247.17	0.924	0.841906	177041	163611	17.71	20.21		Peak Found	High	High	Peak Found	High	Peak Found	Peak Found	High	High	High	High	8.193e-05	2.398e-06	3.4	63.58
FALSE	High	[K].NIVNIGIGGSDLGPVMAYEALK.[H]		0.000136406	0.000180344	1	1	10	Q9RTL8	Q9RTL8 [146-167]		Glucose-6-phosphate isomerase OS=Deinococcus radiodurans (strain ATCC 13939 / DSM 20539 / JCM 16871 / LMG 4051 / NBRC 15346 / NCIMB 9279 / R1 / VKM B-1422) OX=243230 GN=pgi PE=3 SV=1	0	2231.17	0.956	0.558046	538227	514718	5.55	18.66		High	High	High	High	High	High	High	High	High	High	High	6.546e-05	4.037e-06	3.78	68.61
FALSE	High	[R].NLTQMQADEVQATNFNHATQDLHDAIER.[G]	1xOxidation [M/T/Q]	8.74265e-07	0.000180344	1	1	14	Q59337	Q59337 [255-282]		Catalase OS=Deinococcus radiodurans (strain ATCC 13939 / DSM 20539 / JCM 16871 / LMG 4051 / NBRC 15346 / NCIMB 9279 / R1 / VKM B-1422) OX=243230 GN=katA PE=1 SV=2	0	3226.48	1.784	0.597712	556580	993031	55.58	29.66		High	High	High	High	High	High	Peak Found	High	High	High	High	6.546e-05	1.098e-08	4.77	43.33
FALSE	High	[R].NLTQMQADEVQATNFNHATQDLHDAIER.[G]	1xDeamidated [Q/N]	6.68432e-05	0.000180344	1	1	6	Q59337	Q59337 [255-282]		Catalase OS=Deinococcus radiodurans (strain ATCC 13939 / DSM 20539 / JCM 16871 / LMG 4051 / NBRC 15346 / NCIMB 9279 / R1 / VKM B-1422) OX=243230 GN=katA PE=1 SV=2	0	3211.47	1.101	0.967832	78520.2	86423.9	44.1	68.45		High	Not Found	High	Peak Found	High	High	Not Found	High	Peak Found	High	High	6.546e-05	1.758e-06	4.41	46.78
FALSE	High	[K].NMITVPVENGTIPHEIVGENSTSR.[V]	1xDeamidated [N]	7.7417e-07	0.000180344	1	1	47	Q9RSL1	Q9RSL1 [76-99]		30S ribosomal protein S5 OS=Deinococcus radiodurans (strain ATCC 13939 / DSM 20539 / JCM 16871 / LMG 4051 / NBRC 15346 / NCIMB 9279 / R1 / VKM B-1422) OX=243230 GN=rpsE PE=3 SV=1	0	2595.27	0.642	0.367567	9.33584e+06	5.99395e+06	19.09	32.29		High	High	High	High	High	High	High	High	High	High	High	6.378e-05	1.298e-08	4.41	49.86
FALSE	High	[R].NLTQMQADEVQATNFNHATQDLHDAIER.[G]		3.38805e-08	0.000180344	1	1	14	Q59337	Q59337 [255-282]		Catalase OS=Deinococcus radiodurans (strain ATCC 13939 / DSM 20539 / JCM 16871 / LMG 4051 / NBRC 15346 / NCIMB 9279 / R1 / VKM B-1422) OX=243230 GN=katA PE=1 SV=2	0	3210.49	1.729	0.757799	2.07005e+06	3.5797e+06	64.54	27.18		Peak Found	Peak Found	High	High	High	High	High	High	High	High	High	6.546e-05	2.453e-10	4.58	46.78
FALSE	High	[R].NPAQLPGVIASAALDINNDK.[A]	1xDeamidated [Q/N]	1.78419e-06	0.000180344	1	1	34	Q9RYM8	Q9RYM8 [340-359]		Probable subtilase-type serine protease DR_A0283 OS=Deinococcus radiodurans (strain ATCC 13939 / DSM 20539 / JCM 16871 / LMG 4051 / NBRC 15346 / NCIMB 9279 / R1 / VKM B-1422) OX=243230 GN=DR_A0283 PE=1 SV=1	0	2022.05	1.046	0.93523	1.17608e+06	1.23034e+06	38.83	20.97		High	High	High	High	High	High	High	High	High	High	High	7.043e-05	3.633e-08	3.76	61.63
FALSE	High	[K].NPDPFVNVANIPGK.[I]		1.91922e-06	0.000180344	1	1	20	Q9RYV3	Q9RYV3 [304-317]		Oxidoreductase, putative OS=Deinococcus radiodurans (strain ATCC 13939 / DSM 20539 / JCM 16871 / LMG 4051 / NBRC 15346 / NCIMB 9279 / R1 / VKM B-1422) OX=243230 GN=DR_A0203 PE=4 SV=1	0	1481.77	0.927	0.996372	4.32467e+06	4.00976e+06	17.08	21.28		High	High	High	High	High	High	High	High	High	High	High	7.043e-05	3.948e-08	3.41	47.28
FALSE	High	[R].NSGETSYQNYSSQLQQVR.[T]		3.8851e-06	0.000180344	1	1	8	Q9RZD1	Q9RZD1 [427-444]		Uncharacterized protein OS=Deinococcus radiodurans (strain ATCC 13939 / DSM 20539 / JCM 16871 / LMG 4051 / NBRC 15346 / NCIMB 9279 / R1 / VKM B-1422) OX=243230 GN=DR_A0022 PE=4 SV=1	0	2088.96	0.87	0.443856	100075	87063.4	16.06	15.1		High	High	Peak Found	High	High	Peak Found	High	High	High	High	High	7.556e-05	7.943e-08	3.58	36.18
FALSE	High	[K].NSASASEVVGGALQDNK.[R]	1xDeamidated [N1]	1.2791e-05	0.000180344	1	1	4	Q9RU43	Q9RU43 [301-317]		Carboxyl-terminal protease, putative OS=Deinococcus radiodurans (strain ATCC 13939 / DSM 20539 / JCM 16871 / LMG 4051 / NBRC 15346 / NCIMB 9279 / R1 / VKM B-1422) OX=243230 GN=DR_1551 PE=3 SV=1	0	1647.78	0.996	0.854061	228078	227228	14.89	13.29		High	Peak Found	Peak Found	High	Peak Found	Peak Found	Peak Found	Peak Found	High	High	High	7.043e-05	3.491e-07	2.78	41
FALSE	High	[K].NSASASEVVGGALQDNK.[R]		3.14824e-07	0.000180344	1	1	32	Q9RU43	Q9RU43 [301-317]		Carboxyl-terminal protease, putative OS=Deinococcus radiodurans (strain ATCC 13939 / DSM 20539 / JCM 16871 / LMG 4051 / NBRC 15346 / NCIMB 9279 / R1 / VKM B-1422) OX=243230 GN=DR_1551 PE=3 SV=1	0	1646.8	1.188	0.236559	4.43305e+06	5.26596e+06	17.05	17.85		High	High	High	High	High	High	High	High	High	High	High	6.378e-05	4.6e-09	3.81	32.08
FALSE	High	[K].NSALPIIVLTAR.[D]		8.11976e-05	0.000180344	1	1	47	Q9RRR8	Q9RRR8 [72-83]		DNA-binding response regulator OS=Deinococcus radiodurans (strain ATCC 13939 / DSM 20539 / JCM 16871 / LMG 4051 / NBRC 15346 / NCIMB 9279 / R1 / VKM B-1422) OX=243230 GN=DR_2418 PE=1 SV=1	0	1267.77	0.999	0.909752	6.63567e+06	6.62591e+06	7.19	7.45		High	High	High	High	High	High	High	High	High	High	High	6.378e-05	2.755e-06	2.94	56.32
FALSE	High	[K].NSADFDQLSDYVADSGEGR.[W]		9.95788e-08	0.000180344	1	1	15	Q9RU02	Q9RU02 [238-256]		6-phosphogluconate dehydrogenase OS=Deinococcus radiodurans (strain ATCC 13939 / DSM 20539 / JCM 16871 / LMG 4051 / NBRC 15346 / NCIMB 9279 / R1 / VKM B-1422) OX=243230 GN=DR_1595 PE=4 SV=1	0	2045.87	1.227	0.64779	1.495e+06	1.83443e+06	31.63	18.94		High	High	High	High	High	High	High	High	High	High	High	7.043e-05	1.33e-09	4.67	51.25
FALSE	High	[R].NRVEVQLNVPGGIIR.[A]		5.41676e-06	0.000180344	1	1	52	Q9RVE7	Q9RVE7 [54-68]		Ribosome hibernation promotion factor OS=Deinococcus radiodurans (strain ATCC 13939 / DSM 20539 / JCM 16871 / LMG 4051 / NBRC 15346 / NCIMB 9279 / R1 / VKM B-1422) OX=243230 GN=hpf PE=1 SV=1	1	1663.96	1.148	0.933034	1.05809e+07	1.21493e+07	39.13	22.05		High	High	High	High	High	High	High	High	High	High	High	6.378e-05	1.214e-07	3.52	43.62
FALSE	High	[K].NRPPLAIVALTPNEITR.[N]		9.03077e-07	0.000180344	1	1	16	Q9RR62	Q9RR62 [392-408]		Pyruvate kinase OS=Deinococcus radiodurans (strain ATCC 13939 / DSM 20539 / JCM 16871 / LMG 4051 / NBRC 15346 / NCIMB 9279 / R1 / VKM B-1422) OX=243230 GN=DR_2635 PE=3 SV=1	0	1875.08	1.112	0.740874	1.34845e+06	1.49922e+06	19.88	14.24		High	High	High	High	High	High	High	High	High	High	High	7.556e-05	1.499e-08	3.32	48.78
FALSE	High	[R].NRLDEQGNAVGTGEYETLPVQLVLR.[S]		1.18058e-07	0.000180344	1	1	10	Q9RX19	Q9RX19 [323-347]		Ferredoxin/ferredoxin--NADP reductase, putative OS=Deinococcus radiodurans (strain ATCC 13939 / DSM 20539 / JCM 16871 / LMG 4051 / NBRC 15346 / NCIMB 9279 / R1 / VKM B-1422) OX=243230 GN=DR_0496 PE=4 SV=1	1	2771.43	1.322	0.610189	791577	1.04653e+06	30.11	16.89		High	High	High	High	High	High	High	High	High	High	High	7.043e-05	1.616e-09	4.62	57.28
FALSE	High	[K].NQTMLAGCSYGPYSR.[A]	1xCarbamidomethyl [C8]	9.16951e-05	0.000180344	1	1	4	Q9RRU9	Q9RRU9 [148-162]		Phenylacetic acid degradation protein PaaA OS=Deinococcus radiodurans (strain ATCC 13939 / DSM 20539 / JCM 16871 / LMG 4051 / NBRC 15346 / NCIMB 9279 / R1 / VKM B-1422) OX=243230 GN=DR_2386 PE=4 SV=1	0	1704.75	0.609	0.289286	270703	164796	35.32	28.09		High	High	High	Peak Found	Peak Found	Peak Found	Peak Found	Peak Found	High	Peak Found	High	8.193e-05	3.048e-06	2.69	36.5
FALSE	High	[K].NQQTLGSLKDSLQGIETFYVVDYQGLTAGQLTQLR.[K]	2xDeamidated [Q13; Q24]	2.71832e-05	0.000180344	1	1	1	Q9RSS9	Q9RSS9 [6-40]		50S ribosomal protein L10 OS=Deinococcus radiodurans (strain ATCC 13939 / DSM 20539 / JCM 16871 / LMG 4051 / NBRC 15346 / NCIMB 9279 / R1 / VKM B-1422) OX=243230 GN=rplJ PE=1 SV=1	1	3886.97							No Quan Values	Not Found	Not Found	Not Found	Not Found	Not Found	High	Not Found	Not Found	Not Found	Not Found	High	6.546e-05	6.125e-07	4.9
FALSE	High	[K].NQQTLGSLKDSLQGIETFYVVDYQGLTAGQLTQLR.[K]	1xDeamidated [Q]	1.3648e-05	0.000180344	1	1	17	Q9RSS9	Q9RSS9 [6-40]		50S ribosomal protein L10 OS=Deinococcus radiodurans (strain ATCC 13939 / DSM 20539 / JCM 16871 / LMG 4051 / NBRC 15346 / NCIMB 9279 / R1 / VKM B-1422) OX=243230 GN=rplJ PE=1 SV=1	1	3885.99	1000			248301				High	High	High	High	High	High	High	High	High	High	High	8.193e-05	2.494e-07	5.67	73.66
FALSE	High	[K].NQQTLGSLKDSLQGIETFYVVDYQGLTAGQLTQLR.[K]		1.90373e-06	0.000180344	1	1	22	Q9RSS9	Q9RSS9 [6-40]		50S ribosomal protein L10 OS=Deinococcus radiodurans (strain ATCC 13939 / DSM 20539 / JCM 16871 / LMG 4051 / NBRC 15346 / NCIMB 9279 / R1 / VKM B-1422) OX=243230 GN=rplJ PE=1 SV=1	1	3885	0.973	0.893847	930587	905111	62.83	46.59		High	High	High	High	High	High	High	High	High	High	High	7.043e-05	3.941e-08	5.65	73.74
FALSE	High	[R].NPDLAPIFPADLSETAR.[K]		8.11976e-05	0.000180344	1	1	8	Q9RVM5	Q9RVM5 [35-51]		Uncharacterized protein OS=Deinococcus radiodurans (strain ATCC 13939 / DSM 20539 / JCM 16871 / LMG 4051 / NBRC 15346 / NCIMB 9279 / R1 / VKM B-1422) OX=243230 GN=DR_1002 PE=4 SV=1	0	1826.93	1.041	0.984208	287376	299178	4.75	6.94		Peak Found	High	Peak Found	High	High	High	High	High	High	High	High	6.496e-05	3.504e-06	3.16	59.65
FALSE	High	[K].NQILNLTTDNANILLQIDNAR.[L]		4.04764e-07	0.000180344	1	2	15	CP_ker10	CP_ker10 [208-228]		keratin 10 [Homo sapiens]	0	2367.26	1.216	0.84087	929431	1.1306e+06	55.46	55.22		High	Peak Found	High	High	Peak Found	High	High	High	High	High	High	6.378e-05	6.105e-09	3.84	66.68
FALSE	High	[K].NQLAPGTEGGFTTNFLNGEVTSIFDASTAYK.[E]		1.88749e-05	0.000180344	1	1	10	Q9RTN7	Q9RTN7 [735-765]		Aconitate hydratase A OS=Deinococcus radiodurans (strain ATCC 13939 / DSM 20539 / JCM 16871 / LMG 4051 / NBRC 15346 / NCIMB 9279 / R1 / VKM B-1422) OX=243230 GN=acn PE=1 SV=1	0	3250.55	1.006	0.940618	1.72715e+06	1.73754e+06	19.93	12.34		High	High	High	Peak Found	High	High	High	High	High	Peak Found	High	7.178e-05	3.816e-07	4.48	75.53
FALSE	High	[R].NQDVPVYVDLGVADAGIVGK.[D]		5.87128e-05	0.000180344	1	1	5	Q9RUE2	Q9RUE2 [61-80]		ATP phosphoribosyltransferase OS=Deinococcus radiodurans (strain ATCC 13939 / DSM 20539 / JCM 16871 / LMG 4051 / NBRC 15346 / NCIMB 9279 / R1 / VKM B-1422) OX=243230 GN=hisG PE=3 SV=1	0	2029.06	1.06	0.981642	546066	578951	30.34	42.3		High	Peak Found	Peak Found	High	High	High	Peak Found	Peak Found	High	Peak Found	High	7.043e-05	2.008e-06	2.95	61.2
FALSE	High	[R].NQATPGQYQLTNYLFNDTNAK.[T]		7.37082e-06	0.000180344	1	1	17	Q9RS17	Q9RS17 [518-538]		Uncharacterized protein OS=Deinococcus radiodurans (strain ATCC 13939 / DSM 20539 / JCM 16871 / LMG 4051 / NBRC 15346 / NCIMB 9279 / R1 / VKM B-1422) OX=243230 GN=DR_2310 PE=4 SV=1	0	2401.14	0.888	0.95157	2.80129e+06	2.4883e+06	27.98	30.51		High	High	High	High	High	High	High	High	High	High	High	6.496e-05	2.35e-07	4.13	54.45
FALSE	High	[R].NPVPEDVETLSAVFLPLGR.[E]		8.31963e-05	0.000180344	1	1	18	Q9RZV8	Q9RZV8 [155-173]		Probable plasmid-partitioning protein ParB OS=Deinococcus radiodurans (strain ATCC 13939 / DSM 20539 / JCM 16871 / LMG 4051 / NBRC 15346 / NCIMB 9279 / R1 / VKM B-1422) OX=243230 GN=DR_B0002 PE=3 SV=1	0	2053.1	1.487	0.112652	738841	1.09883e+06	16.58	12.88		High	High	High	High	High	High	High	High	High	High	High	6.546e-05	2.267e-06	3.46	75.22
FALSE	High	[R].NPVEELQQLQAELR.[A]		6.41883e-05	0.000180344	1	1	9	Q9RY66	Q9RY66 [256-269]		GTPase Obg OS=Deinococcus radiodurans (strain ATCC 13939 / DSM 20539 / JCM 16871 / LMG 4051 / NBRC 15346 / NCIMB 9279 / R1 / VKM B-1422) OX=243230 GN=obg PE=3 SV=1	0	1666.88	1.525	0.252904	159093	242565	31.12	16.31		High	Peak Found	Peak Found	High	Peak Found	High	High	High	High	High	High	6.217e-05	1.816e-06	3.44	60.64
FALSE	High	[R].NPTEAQALDLVR.[A]		9.70482e-05	0.000180344	1	1	12	Q9RWQ4	Q9RWQ4 [429-440]		Arginine utilization protein RocB, putative OS=Deinococcus radiodurans (strain ATCC 13939 / DSM 20539 / JCM 16871 / LMG 4051 / NBRC 15346 / NCIMB 9279 / R1 / VKM B-1422) OX=243230 GN=DR_0612 PE=4 SV=1	0	1326.7	0.85	0.476129	1.6118e+06	1.36941e+06	8.3	8.89		High	High	High	High	High	High	High	High	High	Peak Found	High	8.193e-05	2.454e-06	3.12	41.06
FALSE	High	[R].NPIYAGGENSLLEQR.[G]		6.41883e-05	0.000180344	1	1	12	Q9RSD8	Q9RSD8 [238-252]		O-acetylhomoserine (Thiol)-lyase/O-acetylserine (Thiol)-lyase OS=Deinococcus radiodurans (strain ATCC 13939 / DSM 20539 / JCM 16871 / LMG 4051 / NBRC 15346 / NCIMB 9279 / R1 / VKM B-1422) OX=243230 GN=DR_2186 PE=3 SV=1	0	1660.83	0.855	0.80863	1.19342e+06	1.02074e+06	24.99	30.87		High	High	High	High	High	High	High	High	High	High	High	7.556e-05	1.967e-06	2.97	41.67
FALSE	High	[R].NPGNVLGIYSQNGNVIVR.[T]	1xDeamidated [N12]	4.01314e-06	0.000180344	1	1	7	Q9RUZ9	Q9RUZ9 [672-689]		Uncharacterized protein OS=Deinococcus radiodurans (strain ATCC 13939 / DSM 20539 / JCM 16871 / LMG 4051 / NBRC 15346 / NCIMB 9279 / R1 / VKM B-1422) OX=243230 GN=DR_1231 PE=4 SV=1	0	1915	1.134	0.824177	184922	209672	13.92	14.83		High	High	High	High	Peak Found	High	High	Peak Found	Peak Found	High	High	6.217e-05	5.915e-08	3.16	53.18
FALSE	High	[R].NPGLSEEGYTFLLSDQLGVK.[K]		4.9523e-05	0.000180344	1	1	9	Q9RRX3	Q9RRX3 [184-203]		Uncharacterized protein OS=Deinococcus radiodurans (strain ATCC 13939 / DSM 20539 / JCM 16871 / LMG 4051 / NBRC 15346 / NCIMB 9279 / R1 / VKM B-1422) OX=243230 GN=DR_2359 PE=3 SV=1	0	2167.09	0.981	0.811574	184373	180841	10.77	10.94		Peak Found	High	High	High	High	High	High	High	High	High	High	6.496e-05	2.018e-06	3.61	64.51
FALSE	High	[K].NPGGGFLGGAQAQEEDLCR.[G]	1xCarbamidomethyl [C18]	5.50263e-05	0.000180344	1	1	1	Q9RZM4	Q9RZM4 [98-116]		Uncharacterized protein OS=Deinococcus radiodurans (strain ATCC 13939 / DSM 20539 / JCM 16871 / LMG 4051 / NBRC 15346 / NCIMB 9279 / R1 / VKM B-1422) OX=243230 GN=DR_B0099 PE=4 SV=1	0	1975.89							No Quan Values	Not Found	Not Found	Not Found	Not Found	Not Found	Not Found	Not Found	Not Found	High	Not Found	High	7.043e-05	1.861e-06	2.84
FALSE	High	[R].NPENVFAETEQAAFGTGVLVDGLDFSDDK.[M]	1xDeamidated [Q/N]	2.08222e-07	0.000180344	1	1	11	Q59337	Q59337 [332-360]		Catalase OS=Deinococcus radiodurans (strain ATCC 13939 / DSM 20539 / JCM 16871 / LMG 4051 / NBRC 15346 / NCIMB 9279 / R1 / VKM B-1422) OX=243230 GN=katA PE=1 SV=2	0	3086.41	0.522	0.619272	189806	99112.6	46.92	47.37		Not Found	Peak Found	High	High	High	High	High	High	High	High	High	6.496e-05	4.242e-09	4.57	80
FALSE	High	[R].NPENVFAETEQAAFGTGVLVDGLDFSDDK.[M]		5.83201e-08	0.000180344	1	1	37	Q59337	Q59337 [332-360]		Catalase OS=Deinococcus radiodurans (strain ATCC 13939 / DSM 20539 / JCM 16871 / LMG 4051 / NBRC 15346 / NCIMB 9279 / R1 / VKM B-1422) OX=243230 GN=katA PE=1 SV=2	0	3085.43	2.016	0.390722	973541	1.96251e+06	58.66	21.94		High	High	High	High	High	High	High	High	High	High	High	7.043e-05	7.173e-10	6.36	79.36
FALSE	High	[K].NQLAPGTEGGFTTNFLNGEVTSIFDASTAYK.[E]	1xDeamidated [Q/N]	6.06477e-05	0.000180344	1	1	31	Q9RTN7	Q9RTN7 [735-765]		Aconitate hydratase A OS=Deinococcus radiodurans (strain ATCC 13939 / DSM 20539 / JCM 16871 / LMG 4051 / NBRC 15346 / NCIMB 9279 / R1 / VKM B-1422) OX=243230 GN=acn PE=1 SV=1	0	3251.54	1.075	0.58415	4.54019e+06	4.88038e+06	18.8	12.97		High	High	High	Peak Found	High	High	High	High	High	High	High	8.193e-05	1.421e-06	3.95	74.23
FALSE	High	[-].MNQYDLNLILNPNISAEQVQTEKDYIENAVR.[N]	1xDeamidated [Q/N]	4.0458e-06	0.000180344	1	1	69	Q9RY52	Q9RY52 [1-31]		30S ribosomal protein S6 OS=Deinococcus radiodurans (strain ATCC 13939 / DSM 20539 / JCM 16871 / LMG 4051 / NBRC 15346 / NCIMB 9279 / R1 / VKM B-1422) OX=243230 GN=rpsF PE=3 SV=1	1	3636.79	0.677	0.833953	1.6831e+06	1.14023e+06	45.46	24.38		High	High	High	High	High	High	High	High	High	High	High	0.0001289	1.086e-07	5.34	64.1
FALSE	High	[R].NITPNLTASANVAFNNR.[T]	1xDeamidated [N]	4.31481e-05	0.000180344	1	1	23	Q9RXD5	Q9RXD5 [594-610]		Outer membrane protein OS=Deinococcus radiodurans (strain ATCC 13939 / DSM 20539 / JCM 16871 / LMG 4051 / NBRC 15346 / NCIMB 9279 / R1 / VKM B-1422) OX=243230 GN=DR_0379 PE=4 SV=1	0	1817.91	0.73	0.72495	494654	361002	81.41	113.13		High	High	High	High	Peak Found	High	High	High	High	High	High	8.193e-05	9.786e-07	2.3	48.03
FALSE	High	[R].NLTPGEIVGQVLAVAGGEGISPR.[E]		8.59379e-05	0.000180344	1	1	2	Q9RVT6	Q9RVT6 [120-142]		Probable dual-specificity RNA methyltransferase RlmN OS=Deinococcus radiodurans (strain ATCC 13939 / DSM 20539 / JCM 16871 / LMG 4051 / NBRC 15346 / NCIMB 9279 / R1 / VKM B-1422) OX=243230 GN=rlmN PE=3 SV=1	0	2234.21	0.001		91603.9		16.22			Not Found	High	Peak Found	Peak Found	High	Not Found	Not Found	Not Found	Not Found	Not Found	High	6.496e-05	3.732e-06	2.7	78.75
FALSE	High	[R].NGLTIDEIIQNPVIEK.[L]		8.66373e-05	0.000180344	1	1	3	Q9RWG8	Q9RWG8 [535-550]		V-type ATP synthase alpha chain OS=Deinococcus radiodurans (strain ATCC 13939 / DSM 20539 / JCM 16871 / LMG 4051 / NBRC 15346 / NCIMB 9279 / R1 / VKM B-1422) OX=243230 GN=atpA PE=3 SV=1	0	1795.98	1.488	0.153213	854894	1.27211e+06	11.78	21.34		Peak Found	Peak Found	Peak Found	Peak Found	Peak Found	Peak Found	High	High	High	Peak Found	High	7.043e-05	3.128e-06	3.38	60.66
FALSE	High	[K].NGLEVLEEIKADADLR.[S]	1xDeamidated [N1]	6.06477e-05	0.000180344	1	1	6	Q9RRR6	Q9RRR6 [75-90]		Response regulator OS=Deinococcus radiodurans (strain ATCC 13939 / DSM 20539 / JCM 16871 / LMG 4051 / NBRC 15346 / NCIMB 9279 / R1 / VKM B-1422) OX=243230 GN=DR_2420 PE=4 SV=1	1	1785.92	0.941	0.94746	88842	83577.5	27.67	21.4		High	High	High	Peak Found	Peak Found	High	High	High	Peak Found	Peak Found	High	7.556e-05	1.846e-06	3.48	67.02
FALSE	High	[R].NGGYQAMSGSSQASPITAGAVAVLLSAKPGASVDAIK.[N]	2xDeamidated [Q5; N/Q]	6.63036e-05	0.000180344	1	1	5	Q9RUD0	Q9RUD0 [369-405]		Serine protease, subtilase family OS=Deinococcus radiodurans (strain ATCC 13939 / DSM 20539 / JCM 16871 / LMG 4051 / NBRC 15346 / NCIMB 9279 / R1 / VKM B-1422) OX=243230 GN=DR_1459 PE=4 SV=1	0	3476.76	1.425	0.629396	43689.2	62274.1	43	5.02		High	Peak Found	Peak Found	High	Peak Found	High	Not Found	High	High	Peak Found	High	6.378e-05	2.17e-06	4.62	70.35
FALSE	High	[R].NGGYQAMSGSSQASPITAGAVAVLLSAKPGASVDAIK.[N]	1xDeamidated [N1]	4.7556e-05	0.000180344	1	1	1	Q9RUD0	Q9RUD0 [369-405]		Serine protease, subtilase family OS=Deinococcus radiodurans (strain ATCC 13939 / DSM 20539 / JCM 16871 / LMG 4051 / NBRC 15346 / NCIMB 9279 / R1 / VKM B-1422) OX=243230 GN=DR_1459 PE=4 SV=1	0	3475.77	1.289	0.859817	41678.4	53727.6	110.36	34.37		Peak Found	Not Found	Peak Found	High	Not Found	Peak Found	Peak Found	Peak Found	Peak Found	Peak Found	High	6.217e-05	1.092e-06	4.7	70.36
FALSE	High	[K].NGGLTDVIESGGK.[F]	1xDeamidated [N1]	1.15117e-05	0.000180344	1	1	10	Q9RY79	Q9RY79 [281-293]		Peptidylprolyl isomerase OS=Deinococcus radiodurans (strain ATCC 13939 / DSM 20539 / JCM 16871 / LMG 4051 / NBRC 15346 / NCIMB 9279 / R1 / VKM B-1422) OX=243230 GN=DR_0071 PE=4 SV=1	0	1247.61	1.502	0.76223	785866	1.18054e+06	48.32	16.8		High	High	High	High	High	High	High	High	High	High	High	6.546e-05	2.233e-07	2.85	46.78
FALSE	High	[K].NGGLTDVIESGGK.[F]		5.59257e-05	0.000180344	1	1	9	Q9RY79	Q9RY79 [281-293]		Peptidylprolyl isomerase OS=Deinococcus radiodurans (strain ATCC 13939 / DSM 20539 / JCM 16871 / LMG 4051 / NBRC 15346 / NCIMB 9279 / R1 / VKM B-1422) OX=243230 GN=DR_0071 PE=4 SV=1	0	1246.63	1.557	0.574091	336461	523975	43.37	28.28		High	High	High	High	High	High	High	High	Peak Found	High	High	6.546e-05	1.54e-06	3.43	36.85
FALSE	High	[K].NGGILQTVLR.[G]	1xDeamidated [N/Q]	8.80532e-05	0.000180344	1	1	51	Q9RTN7	Q9RTN7 [885-894]		Aconitate hydratase A OS=Deinococcus radiodurans (strain ATCC 13939 / DSM 20539 / JCM 16871 / LMG 4051 / NBRC 15346 / NCIMB 9279 / R1 / VKM B-1422) OX=243230 GN=acn PE=1 SV=1	0	1071.62	0.933	0.777183	1.71933e+07	1.60348e+07	11.04	15.15		High	High	High	High	High	High	High	High	High	High	High	7.556e-05	2.838e-06	2.32	58.74
FALSE	High	[R].NGGLLGAMQQAAAGLDLQLATDAQPAHFSCR.[C]	1xCarbamidomethyl [C30]; 2xDeamidated [N/Q]	4.10998e-05	0.000180344	1	1	6	P56925	P56925 [206-236]		33 kDa chaperonin OS=Deinococcus radiodurans (strain ATCC 13939 / DSM 20539 / JCM 16871 / LMG 4051 / NBRC 15346 / NCIMB 9279 / R1 / VKM B-1422) OX=243230 GN=hslO PE=3 SV=3	0	3184.52	1.097		139263	152720		20.35		Peak Found	High	Not Found	High	High	Peak Found	High	High	Peak Found	Not Found	High	6.569e-05	1.414e-06	5.14	79.92
FALSE	High	[R].NGGLLGAMQQAAAGLDLQLATDAQPAHFSCR.[C]	1xCarbamidomethyl [C30]; 1xDeamidated [N/Q]	1.49344e-07	0.000180344	1	1	8	P56925	P56925 [206-236]		33 kDa chaperonin OS=Deinococcus radiodurans (strain ATCC 13939 / DSM 20539 / JCM 16871 / LMG 4051 / NBRC 15346 / NCIMB 9279 / R1 / VKM B-1422) OX=243230 GN=hslO PE=3 SV=3	0	3183.53	0.789	0.670971	130615	103001	34.83	48.86		High	High	High	High	High	High	High	Peak Found	High	Peak Found	High	7.043e-05	2.122e-09	5.72	79.93
FALSE	High	[K].NGETADSLGINGDETFEFVLPGDLKPR.[Q]	2xDeamidated [N1; N11]	3.8261e-08	0.000180344	1	1	74	Q9RTN7	Q9RTN7 [825-851]		Aconitate hydratase A OS=Deinococcus radiodurans (strain ATCC 13939 / DSM 20539 / JCM 16871 / LMG 4051 / NBRC 15346 / NCIMB 9279 / R1 / VKM B-1422) OX=243230 GN=acn PE=1 SV=1	0	2893.37	0.969	0.904505	3.5876e+06	3.47652e+06	12.79	18.1		High	High	High	High	High	High	High	High	High	High	High	7.043e-05	4.446e-10	5.49	73.34
FALSE	High	[K].NGETADSLGINGDETFEFVLPGDLKPR.[Q]	1xDeamidated [N]	4.28396e-07	0.000180344	1	1	56	Q9RTN7	Q9RTN7 [825-851]		Aconitate hydratase A OS=Deinococcus radiodurans (strain ATCC 13939 / DSM 20539 / JCM 16871 / LMG 4051 / NBRC 15346 / NCIMB 9279 / R1 / VKM B-1422) OX=243230 GN=acn PE=1 SV=1	0	2892.39	1.132	0.681187	2.40432e+06	2.72275e+06	23.13	15.24		High	High	High	High	High	High	High	High	High	High	High	7.043e-05	8.344e-09	4.58	66.12
FALSE	High	[K].NGETADSLGINGDETFEFVLPGDLKPR.[Q]		3.12141e-06	0.000180344	1	1	11	Q9RTN7	Q9RTN7 [825-851]		Aconitate hydratase A OS=Deinococcus radiodurans (strain ATCC 13939 / DSM 20539 / JCM 16871 / LMG 4051 / NBRC 15346 / NCIMB 9279 / R1 / VKM B-1422) OX=243230 GN=acn PE=1 SV=1	0	2891.41	0.394	0.555095	589094	232153	39.47	54.24		High	High	High	Peak Found	High	High	Peak Found	Peak Found	High	High	High	6.569e-05	7.426e-08	4.48	64.13
FALSE	High	[R].NGLTIDEIIQNPVIEK.[L]	1xDeamidated [N/Q]	3.0232e-07	0.000180344	1	1	30	Q9RWG8	Q9RWG8 [535-550]		V-type ATP synthase alpha chain OS=Deinococcus radiodurans (strain ATCC 13939 / DSM 20539 / JCM 16871 / LMG 4051 / NBRC 15346 / NCIMB 9279 / R1 / VKM B-1422) OX=243230 GN=atpA PE=3 SV=1	0	1796.96	1.505	0.193934	3.39249e+06	5.10526e+06	8.76	29.58		High	High	High	High	High	High	High	High	High	High	High	7.043e-05	4.773e-09	4.08	70.7
FALSE	High	[R].NGEPHSATETAVDTIVISTQHSDDVTQEQIR.[A]	2xDeamidated [N1; Q20]	3.19675e-05	0.000180344	1	1	1	Q9RWM6	Q9RWM6 [195-225]		S-adenosylmethionine synthase OS=Deinococcus radiodurans (strain ATCC 13939 / DSM 20539 / JCM 16871 / LMG 4051 / NBRC 15346 / NCIMB 9279 / R1 / VKM B-1422) OX=243230 GN=metK PE=3 SV=1	0	3380.57							No Quan Values	Not Found	Not Found	Not Found	Not Found	Not Found	High	Not Found	Not Found	Not Found	Not Found	High	6.546e-05	7.417e-07	4.86
FALSE	High	[R].NGEAVGAVGLEHGDGVSLLR.[G]	1xDeamidated [N1]	1.85799e-06	0.000180344	1	1	21	Q9RWI6	Q9RWI6 [90-109]		Uncharacterized protein OS=Deinococcus radiodurans (strain ATCC 13939 / DSM 20539 / JCM 16871 / LMG 4051 / NBRC 15346 / NCIMB 9279 / R1 / VKM B-1422) OX=243230 GN=DR_0682 PE=4 SV=1	0	1950.99	0.765	0.488772	1.43929e+06	1.10068e+06	12.59	24.82		High	High	High	High	High	High	High	High	High	High	High	7.178e-05	2.868e-08	4.19	50.22
FALSE	High	[R].NGEAVGAVGLEHGDGVSLLR.[G]		6.11413e-05	0.000180344	1	1	7	Q9RWI6	Q9RWI6 [90-109]		Uncharacterized protein OS=Deinococcus radiodurans (strain ATCC 13939 / DSM 20539 / JCM 16871 / LMG 4051 / NBRC 15346 / NCIMB 9279 / R1 / VKM B-1422) OX=243230 GN=DR_0682 PE=4 SV=1	0	1950	1.024	0.818727	240488	246168	31.13	31.01		High	High	High	Peak Found	High	Peak Found	High	Peak Found	High	Peak Found	High	8.193e-05	1.434e-06	3.67	43.44
FALSE	High	[R].NGDPTSILAIYKFPK.[G]	1xDeamidated [N1]	2.18399e-05	0.000180344	1	1	21	Q9RX80	Q9RX80 [46-60]		Cytochrome complex iron-sulfur subunit, putative OS=Deinococcus radiodurans (strain ATCC 13939 / DSM 20539 / JCM 16871 / LMG 4051 / NBRC 15346 / NCIMB 9279 / R1 / VKM B-1422) OX=243230 GN=DR_0435 PE=4 SV=1	1	1664.89	1.1	0.926177	465873	512627	14.56	23.59		High	High	High	High	High	High	High	High	High	High	High	0.0001289	5.89e-07	3.72	61.41
FALSE	High	[K].NGAQLAVNEYK.[A]	1xDeamidated [N]	7.60994e-05	0.000180344	1	1	19	Q9RVJ0	Q9RVJ0 [55-65]		Branched-chain amino acid ABC transporter, periplasmic amino acid-binding protein OS=Deinococcus radiodurans (strain ATCC 13939 / DSM 20539 / JCM 16871 / LMG 4051 / NBRC 15346 / NCIMB 9279 / R1 / VKM B-1422) OX=243230 GN=DR_1038 PE=4 SV=1	0	1207.6	1.263	0.282539	1.26136e+07	15934335	14.6	25.69		High	High	High	High	High	High	High	High	High	High	High	6.378e-05	2.542e-06	3.69	35.01
FALSE	High	[K].NGAQLAVNEYK.[A]		9.31937e-05	0.000180344	1	1	10	Q9RVJ0	Q9RVJ0 [55-65]		Branched-chain amino acid ABC transporter, periplasmic amino acid-binding protein OS=Deinococcus radiodurans (strain ATCC 13939 / DSM 20539 / JCM 16871 / LMG 4051 / NBRC 15346 / NCIMB 9279 / R1 / VKM B-1422) OX=243230 GN=DR_1038 PE=4 SV=1	0	1206.61	0.746	0.119724	2.90977e+06	2.17038e+06	8.31	11.91		High	High	High	High	High	High	High	High	High	High	High	6.217e-05	2.415e-06	3.4	26.17
FALSE	High	[R].NGAALSEEEVQAAHER.[R]	1xDeamidated [N/Q]	2.06352e-05	0.000180344	1	1	11	Q9RUK7	Q9RUK7 [284-299]		Amidase, putative OS=Deinococcus radiodurans (strain ATCC 13939 / DSM 20539 / JCM 16871 / LMG 4051 / NBRC 15346 / NCIMB 9279 / R1 / VKM B-1422) OX=243230 GN=DR_1377 PE=3 SV=1	0	1711.79	1.138	0.810547	556343	632923	13.04	17.92		High	High	Peak Found	High	High	High	High	High	High	High	High	6.569e-05	6.451e-07	2.85	29.85
FALSE	High	[K].NFTYSYDSTAAAGNR.[V]		2.56837e-05	0.000180344	1	1	58	Q9RX10	Q9RX10 [477-491]		5`-nucleotidase family protein OS=Deinococcus radiodurans (strain ATCC 13939 / DSM 20539 / JCM 16871 / LMG 4051 / NBRC 15346 / NCIMB 9279 / R1 / VKM B-1422) OX=243230 GN=DR_0505 PE=3 SV=1	0	1637.72	1.246	0.408794	5.93855e+06	7.39773e+06	9.36	22.67		High	High	High	High	High	High	High	High	High	High	High	6.496e-05	9.634e-07	2.92	33.1
FALSE	High	[K].NFTVDGETVGNMVAATAGK.[I]	1xOxidation [M/N/T/V]	2.48643e-05	0.000180344	1	1	69	Q9RU80	Q9RU80 [109-127]	Q9RU80 1xOxidation [N]	Elongation factor Ts OS=Deinococcus radiodurans (strain ATCC 13939 / DSM 20539 / JCM 16871 / LMG 4051 / NBRC 15346 / NCIMB 9279 / R1 / VKM B-1422) OX=243230 GN=tsf PE=3 SV=1	0	1897.9	1.136	0.570458	3.48958e+06	3.96279e+06	30.22	13.4		High	High	High	High	High	High	High	High	High	High	High	6.496e-05	9.241e-07	2.3	42.04
FALSE	High	[K].NFTVDGETVGNMVAATAGK.[I]		1.35378e-05	0.000180344	1	1	41	Q9RU80	Q9RU80 [109-127]		Elongation factor Ts OS=Deinococcus radiodurans (strain ATCC 13939 / DSM 20539 / JCM 16871 / LMG 4051 / NBRC 15346 / NCIMB 9279 / R1 / VKM B-1422) OX=243230 GN=tsf PE=3 SV=1	0	1881.9	0.953	0.881342	1.32492e+07	1.26244e+07	25.97	18.94		High	High	High	High	High	High	High	High	High	High	High	6.217e-05	2.5e-07	2.69	52.45
FALSE	High	[R].NFLLPDSFPGYDASIPAPK.[F]		4.75787e-06	0.000180344	1	1	15	Q9RVP1	Q9RVP1 [451-469]		Extracellular solute binding protein, family 5 OS=Deinococcus radiodurans (strain ATCC 13939 / DSM 20539 / JCM 16871 / LMG 4051 / NBRC 15346 / NCIMB 9279 / R1 / VKM B-1422) OX=243230 GN=DR_0986 PE=4 SV=1	0	2049.03	1.176	0.565952	3.3479e+06	3.93748e+06	23.04	16.55		High	High	High	High	High	High	High	High	High	High	High	6.378e-05	1.05e-07	3.06	66.72
FALSE	High	[R].NFDVDRLFPLNADGTVANNAFTSGGIDTDTGAQRR.[D]	1xDeamidated [Q/N]	4.83564e-06	0.000180344	1	1	29	Q9RRB6	Q9RRB6 [272-306]		S-layer protein SlpA OS=Deinococcus radiodurans (strain ATCC 13939 / DSM 20539 / JCM 16871 / LMG 4051 / NBRC 15346 / NCIMB 9279 / R1 / VKM B-1422) OX=243230 GN=slpA PE=1 SV=1	2	3726.77	1.489	0.835451	1.68355e+06	2.50646e+06	53.73	21.22		High	High	High	High	High	High	High	High	High	High	High	7.178e-05	7.872e-08	4.97	61.79
FALSE	High	[R].NFDVDRLFPLNADGTVANNAFTSGGIDTDTGAQRR.[D]		1.91922e-06	0.000180344	1	1	45	Q9RRB6	Q9RRB6 [272-306]		S-layer protein SlpA OS=Deinococcus radiodurans (strain ATCC 13939 / DSM 20539 / JCM 16871 / LMG 4051 / NBRC 15346 / NCIMB 9279 / R1 / VKM B-1422) OX=243230 GN=slpA PE=1 SV=1	2	3725.79	0.763	0.634383	1.27192e+07	9.70863e+06	28.16	34.51		High	High	High	High	High	High	High	High	High	High	High	7.178e-05	2.679e-08	5.68	60.77
FALSE	High	[R].NGEPHSATETAVDTIVISTQHSDDVTQEQIR.[A]	1xDeamidated [N/Q]	2.14986e-06	0.000180344	1	1	6	Q9RWM6	Q9RWM6 [195-225]		S-adenosylmethionine synthase OS=Deinococcus radiodurans (strain ATCC 13939 / DSM 20539 / JCM 16871 / LMG 4051 / NBRC 15346 / NCIMB 9279 / R1 / VKM B-1422) OX=243230 GN=metK PE=3 SV=1	0	3379.59	1.172	0.904246	581892	681980	46.57	34.97		High	High	Peak Found	Peak Found	Peak Found	High	High	Peak Found	Peak Found	High	High	6.546e-05	3.158e-08	4.47	49.15
FALSE	High	[R].NITPNLTASANVAFNNR.[T]		1.98247e-06	0.000180344	1	1	89	Q9RXD5	Q9RXD5 [594-610]		Outer membrane protein OS=Deinococcus radiodurans (strain ATCC 13939 / DSM 20539 / JCM 16871 / LMG 4051 / NBRC 15346 / NCIMB 9279 / R1 / VKM B-1422) OX=243230 GN=DR_0379 PE=4 SV=1	0	1816.93	0.725	0.533234	5.25057e+06	3.80644e+06	21.03	25.97		High	High	High	High	High	High	High	High	High	High	High	6.217e-05	2.589e-08	3.64	45.42
FALSE	High	[K].NGQGIVGVAPDSK.[F]		1.71253e-05	0.000180344	1	1	10	Q9RYM8	Q9RYM8 [255-267]		Probable subtilase-type serine protease DR_A0283 OS=Deinococcus radiodurans (strain ATCC 13939 / DSM 20539 / JCM 16871 / LMG 4051 / NBRC 15346 / NCIMB 9279 / R1 / VKM B-1422) OX=243230 GN=DR_A0283 PE=1 SV=1	0	1241.65	0.764	0.394971	2.89205e+06	2.20946e+06	24.89	21.08		High	High	High	High	High	High	High	High	High	High	High	6.378e-05	4.573e-07	3.15	26.3
FALSE	High	[R].NGVYDYLVDLPCPK.[A]	1xCarbamidomethyl [C12]; 1xDeamidated [N1]	1.67139e-05	0.000180344	1	1	15	Q9RWI2	Q9RWI2 [804-817]		Uncharacterized protein OS=Deinococcus radiodurans (strain ATCC 13939 / DSM 20539 / JCM 16871 / LMG 4051 / NBRC 15346 / NCIMB 9279 / R1 / VKM B-1422) OX=243230 GN=DR_0686 PE=4 SV=1	0	1653.78	0.847	0.445916	1.38537e+06	1.17371e+06	20.3	16.13		High	High	High	High	High	High	High	High	High	High	High	6.378e-05	4.455e-07	3.19	69.36
FALSE	High	[R].NLSEQSGWSSGAVR.[H]		0.000154039	0.000180344	1	1	4	Q9RVM4	Q9RVM4 [34-47]		Transcriptional regulator OS=Deinococcus radiodurans (strain ATCC 13939 / DSM 20539 / JCM 16871 / LMG 4051 / NBRC 15346 / NCIMB 9279 / R1 / VKM B-1422) OX=243230 GN=DR_1003 PE=4 SV=1	0	1477.7	0.758	0.382869	190640	144542	18.62	20.35		Peak Found	High	High	High	Not Found	High	Peak Found	Peak Found	Peak Found	Peak Found	High	8.193e-05	4.224e-06	2.81	30.75
FALSE	High	[R].NLSAADALGADLSK.[A]		4.35199e-06	0.000180344	1	1	58	Q9RX56	Q9RX56 [121-134]		Uncharacterized protein OS=Deinococcus radiodurans (strain ATCC 13939 / DSM 20539 / JCM 16871 / LMG 4051 / NBRC 15346 / NCIMB 9279 / R1 / VKM B-1422) OX=243230 GN=DR_0459 PE=4 SV=1	0	1345.7	0.987	0.963455	1.80927e+07	1.78593e+07	17.04	19.75		High	High	High	High	High	High	High	High	High	High	High	6.378e-05	9.441e-08	3.1	43.64
FALSE	High	[R].NLREEVGESPAADMTAPAPADTAPADTAPADPAASEPDEPRDA.[-]	1xDeamidated [N1]	3.88326e-05	0.000180344	1	1	14	Q9RSQ7	Q9RSQ7 [150-192]		Transcription antitermination protein NusB OS=Deinococcus radiodurans (strain ATCC 13939 / DSM 20539 / JCM 16871 / LMG 4051 / NBRC 15346 / NCIMB 9279 / R1 / VKM B-1422) OX=243230 GN=nusB PE=3 SV=1	2	4287.91	0.453		1.0513e+06	476294				High	High	High	High	High	High	High	High	High	High	High	6.569e-05	1.32e-06	3.99	45.14
FALSE	High	[R].NLREEVGESPAADMTAPAPADTAPADTAPADPAASEPDEPRDA.[-]		1.99768e-05	0.000180344	1	1	16	Q9RSQ7	Q9RSQ7 [150-192]		Transcription antitermination protein NusB OS=Deinococcus radiodurans (strain ATCC 13939 / DSM 20539 / JCM 16871 / LMG 4051 / NBRC 15346 / NCIMB 9279 / R1 / VKM B-1422) OX=243230 GN=nusB PE=3 SV=1	2	4286.93	0.971	0.963455	1.83659e+06	1.78253e+06	28.65	15.08		High	High	High	High	High	High	High	High	High	High	High	6.496e-05	7.236e-07	4.34	45.11
FALSE	High	[K].NLQAQESDPNVLPTLTLADVPAR.[V]		8.52441e-05	0.000180344	1	1	11	Q9RWP9	Q9RWP9 [529-551]		Metalloprotease, putative OS=Deinococcus radiodurans (strain ATCC 13939 / DSM 20539 / JCM 16871 / LMG 4051 / NBRC 15346 / NCIMB 9279 / R1 / VKM B-1422) OX=243230 GN=DR_0617 PE=4 SV=1	0	2462.29	1.181	0.332983	357888	422799	9.08	19.26		High	High	High	Peak Found	High	High	High	High	High	Peak Found	High	7.043e-05	3.066e-06	3.69	60.64
FALSE	High	[K].NLPAGVTYVQTR.[D]		6.01581e-05	0.000180344	1	1	21	Q9RTM4	Q9RTM4 [656-667]		2`,3`-cyclic-nucleotide 2`-phosphodiesterase OS=Deinococcus radiodurans (strain ATCC 13939 / DSM 20539 / JCM 16871 / LMG 4051 / NBRC 15346 / NCIMB 9279 / R1 / VKM B-1422) OX=243230 GN=DR_1736 PE=3 SV=1	0	1318.71	0.997	0.958402	4.7235e+06	4.70845e+06	8.21	15.08		High	High	High	High	High	High	High	High	High	High	High	6.378e-05	1.943e-06	2.22	35.35
FALSE	High	[K].NLIQAPLAVVTQQAAK.[S]		1.16054e-05	0.000180344	1	1	20	Q9RS07	Q9RS07 [154-169]		Uncharacterized protein OS=Deinococcus radiodurans (strain ATCC 13939 / DSM 20539 / JCM 16871 / LMG 4051 / NBRC 15346 / NCIMB 9279 / R1 / VKM B-1422) OX=243230 GN=DR_2320 PE=4 SV=1	0	1664.97	0.834	0.58415	1.35273e+06	1.12799e+06	17.45	23.12		High	High	High	High	High	High	High	High	High	High	High	8.193e-05	2.111e-07	3.83	53.12
FALSE	High	[R].NLLANSGTVLMGIGAGR.[G]	1xOxidation [M/T/I/N/L]	3.49488e-05	0.000180344	1	1	31	Q9RWN5	Q9RWN5 [208-224]		Cell division protein FtsZ OS=Deinococcus radiodurans (strain ATCC 13939 / DSM 20539 / JCM 16871 / LMG 4051 / NBRC 15346 / NCIMB 9279 / R1 / VKM B-1422) OX=243230 GN=ftsZ PE=3 SV=1	0	1659.88	1.048	0.997067	2.6639e+06	2.79174e+06	20.61	21.19		High	High	High	High	High	High	High	High	High	High	High	7.556e-05	9.803e-07	2.44	51.87
FALSE	High	[R].NLLANSGTVLMGIGAGR.[G]		7.6757e-06	0.000180344	1	1	15	Q9RWN5	Q9RWN5 [208-224]		Cell division protein FtsZ OS=Deinococcus radiodurans (strain ATCC 13939 / DSM 20539 / JCM 16871 / LMG 4051 / NBRC 15346 / NCIMB 9279 / R1 / VKM B-1422) OX=243230 GN=ftsZ PE=3 SV=1	0	1643.89	1.103	0.932228	897806	989868	36.65	30.46		High	High	High	High	High	High	High	High	High	High	High	7.043e-05	1.948e-07	2.7	56.23
FALSE	High	[R].NLHATVGDKEILR.[G]		8.52871e-06	0.000180344	1	1	44	Q9RSL7	Q9RSL7 [10-22]		ABC transporter, ATP-binding protein, Ycf16 family OS=Deinococcus radiodurans (strain ATCC 13939 / DSM 20539 / JCM 16871 / LMG 4051 / NBRC 15346 / NCIMB 9279 / R1 / VKM B-1422) OX=243230 GN=DR_2107 PE=4 SV=1	1	1465.81	0.909	0.706204	6.55238e+06	5.95699e+06	16.89	9.7		High	High	High	High	High	High	High	High	High	High	High	6.378e-05	2.052e-07	3.18	23.11
FALSE	High	[R].NIGIAAHIDAGK.[T]		1.52881e-05	0.000180344	1	1	73	Q9RXK5	Q9RXK5 [15-26]		Elongation factor G OS=Deinococcus radiodurans (strain ATCC 13939 / DSM 20539 / JCM 16871 / LMG 4051 / NBRC 15346 / NCIMB 9279 / R1 / VKM B-1422) OX=243230 GN=fusA PE=3 SV=1	0	1179.65	1.098	0.714734	3.51325e+06	3.85652e+06	26.61	18.51		High	High	High	High	High	High	High	High	High	High	High	6.217e-05	2.875e-07	3.14	27.13
FALSE	High	[R].NLGGELVELELSGQELSVR.[S]		2.80922e-06	0.000180344	1	1	15	Q9RYE8	Q9RYE8 [81-99]		Beta sliding clamp OS=Deinococcus radiodurans (strain ATCC 13939 / DSM 20539 / JCM 16871 / LMG 4051 / NBRC 15346 / NCIMB 9279 / R1 / VKM B-1422) OX=243230 GN=DR_0001 PE=1 SV=1	0	2042.08	1.113	0.504307	762453	848617	23.32	14.53		High	High	High	High	High	High	High	High	High	High	High	7.043e-05	6.149e-08	4.69	65.63
FALSE	High	[K].NGQGIVGVAPDSK.[F]	1xDeamidated [N/Q]	1.14187e-05	0.000180344	1	1	35	Q9RYM8	Q9RYM8 [255-267]		Probable subtilase-type serine protease DR_A0283 OS=Deinococcus radiodurans (strain ATCC 13939 / DSM 20539 / JCM 16871 / LMG 4051 / NBRC 15346 / NCIMB 9279 / R1 / VKM B-1422) OX=243230 GN=DR_A0283 PE=1 SV=1	0	1242.63	1.72	0.394121	1.58839e+07	2.73152e+07	28.18	35.92		High	High	High	High	High	High	High	High	High	High	High	6.217e-05	2.032e-07	3.58	34.92
FALSE	High	[K].NLFSFQLTDTAPR.[Y]	1xDeamidated [N/Q]	0.00016041	0.000180344	1	1	7	Q9RUR2	Q9RUR2 [146-158]		Uncharacterized protein OS=Deinococcus radiodurans (strain ATCC 13939 / DSM 20539 / JCM 16871 / LMG 4051 / NBRC 15346 / NCIMB 9279 / R1 / VKM B-1422) OX=243230 GN=DR_1320 PE=4 SV=1	0	1510.75	0.955	0.903354	186269	177813	20.98	24.77		High	High	Peak Found	Peak Found	High	High	High	High	High	Peak Found	High	7.043e-05	6.353e-06	1.76	69.72
FALSE	High	[R].NLEQAVLNLTMTNIR.[T]		4.04388e-05	0.000180344	1	1	21	Q9RSI1	Q9RSI1 [105-119]		Uncharacterized protein OS=Deinococcus radiodurans (strain ATCC 13939 / DSM 20539 / JCM 16871 / LMG 4051 / NBRC 15346 / NCIMB 9279 / R1 / VKM B-1422) OX=243230 GN=DR_2143 PE=4 SV=1	0	1729.93	1.121	0.713819	519556	582269	30.35	29.58		High	High	High	High	High	High	High	High	High	High	High	7.556e-05	1.157e-06	2.52	66.22
FALSE	High	[K].NLDDLGGLVFSQR.[V]		0.000146728	0.000180344	1	1	10	Q9RSE6	Q9RSE6 [350-362]		Adenylosuccinate lyase OS=Deinococcus radiodurans (strain ATCC 13939 / DSM 20539 / JCM 16871 / LMG 4051 / NBRC 15346 / NCIMB 9279 / R1 / VKM B-1422) OX=243230 GN=purB PE=3 SV=1	0	1433.74	1.388	0.480885	291498	404647	26.38	12.21		High	High	High	High	High	High	High	High	High	High	High	6.569e-05	6.038e-06	2.88	59.1
FALSE	High	[K].NLAYNDDANGQDSVITFK.[L]	2xDeamidated [N9; Q/N]	0.0001409	0.000180344	1	1	11	Q9RYM8	Q9RYM8 [665-682]		Probable subtilase-type serine protease DR_A0283 OS=Deinococcus radiodurans (strain ATCC 13939 / DSM 20539 / JCM 16871 / LMG 4051 / NBRC 15346 / NCIMB 9279 / R1 / VKM B-1422) OX=243230 GN=DR_A0283 PE=1 SV=1	0	1986.89	0.931	0.598286	378139	351931	22.73	11.95		High	High	High	High	High	High	Peak Found	Peak Found	High	High	High	8.193e-05	5.004e-06	2.29	51.51
FALSE	High	[K].NLAYNDDANGQDSVITFK.[L]	1xDeamidated [N/Q]	5.19911e-05	0.000180344	1	1	71	Q9RYM8	Q9RYM8 [665-682]		Probable subtilase-type serine protease DR_A0283 OS=Deinococcus radiodurans (strain ATCC 13939 / DSM 20539 / JCM 16871 / LMG 4051 / NBRC 15346 / NCIMB 9279 / R1 / VKM B-1422) OX=243230 GN=DR_A0283 PE=1 SV=1	0	1985.91	0.77	0.302129	1.127e+07	8.67339e+06	19.88	20.92		High	High	High	High	High	High	High	High	High	High	High	6.378e-05	1.755e-06	3.1	48.61
FALSE	High	[K].NLAYNDDANGQDSVITFK.[L]		3.49488e-05	0.000180344	1	1	25	Q9RYM8	Q9RYM8 [665-682]		Probable subtilase-type serine protease DR_A0283 OS=Deinococcus radiodurans (strain ATCC 13939 / DSM 20539 / JCM 16871 / LMG 4051 / NBRC 15346 / NCIMB 9279 / R1 / VKM B-1422) OX=243230 GN=DR_A0283 PE=1 SV=1	0	1984.92	0.758	0.26681	3.91031e+06	2.96483e+06	22.03	20.39		High	High	High	High	High	High	High	High	High	High	High	6.496e-05	1.355e-06	3.44	46.25
FALSE	High	[R].NLALSGISGEQAER.[A]		0.000100246	0.000180344	1	1	8	Q9RVX8	Q9RVX8 [190-203]		Uncharacterized protein DR_0893 OS=Deinococcus radiodurans (strain ATCC 13939 / DSM 20539 / JCM 16871 / LMG 4051 / NBRC 15346 / NCIMB 9279 / R1 / VKM B-1422) OX=243230 GN=DR_0893 PE=3 SV=1	0	1444.74	0.907	0.805223	277765	251982	22.38	22.44		High	High	Peak Found	High	High	High	Peak Found	Peak Found	High	High	High	6.378e-05	3.491e-06	1.66	35.88
FALSE	High	[K].NKLNDLEDALQQAKEDLAR.[L]	1xOxidation [Q12]	0.00016041	0.000180344	1	2	3	CP_ker1_2	CP_ker1_2 [442-460]		Keratin 1 [Homo sapiens]	2	2200.12	0.594	0.908299	313324	186103	67.97	122.86		Peak Found	High	Peak Found	High	Peak Found	High	Peak Found	Peak Found	Peak Found	Peak Found	High	6.546e-05	4.887e-06	4.81	46.09
FALSE	High	[K].NKLNDLEDALQQAKEDLAR.[L]		5.03324e-05	0.000180344	1	2	8	CP_ker1_2	CP_ker1_2 [442-460]		Keratin 1 [Homo sapiens]	2	2184.13	0.654	0.888851	317808	207734	57.19	100.85		High	High	High	High	Peak Found	High	Peak Found	Peak Found	Peak Found	Peak Found	High	6.569e-05	1.772e-06	4.33	54.23
FALSE	High	[R].NGYVPGLVIAGDQTASGVGGGICQVSTTVFR.[T]	1xCarbamidomethyl [C23]; 1xDeamidated [N/Q]	2.83208e-06	0.000180344	1	1	4	Q9RYE0	Q9RYE0 [272-302]		Uncharacterized protein OS=Deinococcus radiodurans (strain ATCC 13939 / DSM 20539 / JCM 16871 / LMG 4051 / NBRC 15346 / NCIMB 9279 / R1 / VKM B-1422) OX=243230 GN=DR_0009 PE=4 SV=1	0	3081.53	0.821	0.53206	246264	202239	26.74	33.64		High	High	Peak Found	Peak Found	Peak Found	Peak Found	High	High	Peak Found	Peak Found	High	6.378e-05	5.768e-08	3.82	74.92
FALSE	High	[R].NGWYLENYDLAQALQTGSVLGAAGTGR.[I]	2xDeamidated [N7; N/Q]	1.64751e-09	0.000180344	1	1	6	Q9RYD9	Q9RYD9 [145-171]		Uncharacterized protein OS=Deinococcus radiodurans (strain ATCC 13939 / DSM 20539 / JCM 16871 / LMG 4051 / NBRC 15346 / NCIMB 9279 / R1 / VKM B-1422) OX=243230 GN=DR_0011 PE=4 SV=1	0	2827.35							No Quan Values	High	High	High	High	Not Found	Not Found	High	Not Found	High	Not Found	High	6.569e-05	1.34e-11	5.64
FALSE	High	[R].NGWYLENYDLAQALQTGSVLGAAGTGR.[I]	1xDeamidated [N/Q]	3.44342e-08	0.000180344	1	1	30	Q9RYD9	Q9RYD9 [145-171]		Uncharacterized protein OS=Deinococcus radiodurans (strain ATCC 13939 / DSM 20539 / JCM 16871 / LMG 4051 / NBRC 15346 / NCIMB 9279 / R1 / VKM B-1422) OX=243230 GN=DR_0011 PE=4 SV=1	0	2826.37	1.09	0.354227	1.30996e+06	1.42837e+06	20.01	19.59		High	High	High	High	High	High	High	High	High	High	High	0.0001289	3.581e-10	5.05	79.46
FALSE	High	[R].NGWYLENYDLAQALQTGSVLGAAGTGR.[I]		4.99954e-08	0.000180344	1	1	12	Q9RYD9	Q9RYD9 [145-171]		Uncharacterized protein OS=Deinococcus radiodurans (strain ATCC 13939 / DSM 20539 / JCM 16871 / LMG 4051 / NBRC 15346 / NCIMB 9279 / R1 / VKM B-1422) OX=243230 GN=DR_0011 PE=4 SV=1	0	2825.39	0.915	0.968029	819592	750035	5.53	20.53		High	High	High	High	High	High	High	High	High	Peak Found	High	7.043e-05	6.053e-10	4.98	73.15
FALSE	High	[K].NLFSFQLTDTAPR.[Y]		0.000116937	0.000180344	1	1	23	Q9RUR2	Q9RUR2 [146-158]		Uncharacterized protein OS=Deinococcus radiodurans (strain ATCC 13939 / DSM 20539 / JCM 16871 / LMG 4051 / NBRC 15346 / NCIMB 9279 / R1 / VKM B-1422) OX=243230 GN=DR_1320 PE=4 SV=1	0	1509.77	0.919	0.999151	5.01936e+06	4612189	20.47	23		High	High	High	High	High	High	High	High	High	High	High	7.178e-05	3.53e-06	2.7	57.57
FALSE	High	[-].MNQYDLNLILNPNISAEQVQTEKDYIENAVR.[N]		4.14728e-07	0.000180344	1	1	72	Q9RY52	Q9RY52 [1-31]		30S ribosomal protein S6 OS=Deinococcus radiodurans (strain ATCC 13939 / DSM 20539 / JCM 16871 / LMG 4051 / NBRC 15346 / NCIMB 9279 / R1 / VKM B-1422) OX=243230 GN=rpsF PE=3 SV=1	1	3635.8	1.208	0.504307	1.30495e+07	1.57673e+07	29.31	16.07		High	High	High	High	High	High	High	High	High	High	High	8.193e-05	4.178e-09	5.54	67.78
FALSE	High	[-].MNQYDLNLILNPNISAEQVQTEK.[D]	1xDeamidated [Q/N]	0.000145543	0.000180344	1	1	3	Q9RY52	Q9RY52 [1-23]		30S ribosomal protein S6 OS=Deinococcus radiodurans (strain ATCC 13939 / DSM 20539 / JCM 16871 / LMG 4051 / NBRC 15346 / NCIMB 9279 / R1 / VKM B-1422) OX=243230 GN=rpsF PE=3 SV=1	0	2676.32							No Quan Values	Not Found	Not Found	Not Found	High	Not Found	Not Found	High	Not Found	Not Found	Not Found	High	6.217e-05	4.087e-06	4.37
FALSE	High	[-].MNQYDLNLILNPNISAEQVQTEK.[D]		3.33054e-06	0.000180344	1	1	9	Q9RY52	Q9RY52 [1-23]		30S ribosomal protein S6 OS=Deinococcus radiodurans (strain ATCC 13939 / DSM 20539 / JCM 16871 / LMG 4051 / NBRC 15346 / NCIMB 9279 / R1 / VKM B-1422) OX=243230 GN=rpsF PE=3 SV=1	0	2675.33	0.75	0.229417	147675	110784	20.01	8.07		High	High	High	Peak Found	High	High	High	High	High	High	High	6.569e-05	8.045e-08	4.05	62.61
FALSE	High	[K].IVFIDTPGHEAFTTIR.[A]		1.95059e-06	0.000180344	1	1	15	Q9RTG5	Q9RTG5 [149-164]		Translation initiation factor IF-2 OS=Deinococcus radiodurans (strain ATCC 13939 / DSM 20539 / JCM 16871 / LMG 4051 / NBRC 15346 / NCIMB 9279 / R1 / VKM B-1422) OX=243230 GN=infB PE=3 SV=1	0	1816.96	1.082	0.986086	1.46588e+06	1.58593e+06	27.25	23.6		High	High	High	High	High	High	High	High	High	High	High	6.496e-05	5.287e-08	2.45	48.74
FALSE	High	[R].IVETGASVAIIDITGVPTVDTLVAQHLLR.[T]		3.33205e-07	0.000180344	1	1	8	Q9RZT9	Q9RZT9 [211-239]		Sigma-B regulator RsbR OS=Deinococcus radiodurans (strain ATCC 13939 / DSM 20539 / JCM 16871 / LMG 4051 / NBRC 15346 / NCIMB 9279 / R1 / VKM B-1422) OX=243230 GN=DR_B0024 PE=4 SV=1	0	3001.69	1.152	0.78246	718501	827417	51.64	15.82		High	High	High	Peak Found	Peak Found	Peak Found	High	High	High	High	High	6.378e-05	4.9e-09	4.47	74.11
FALSE	High	[R].LVEHAGQQQGIR.[A]		0.000112292	0.000180344	1	1	12	Q9RSH6	Q9RSH6 [83-94]		Transcriptional regulator, TetR family OS=Deinococcus radiodurans (strain ATCC 13939 / DSM 20539 / JCM 16871 / LMG 4051 / NBRC 15346 / NCIMB 9279 / R1 / VKM B-1422) OX=243230 GN=DR_2148 PE=4 SV=1	0	1335.71	0.687	0.178912	2.16806e+06	1.48934e+06	14.08	10.9		High	High	High	High	High	Peak Found	Peak Found	High	High	High	High	8.193e-05	3.448e-06	3.1	13.48
FALSE	High	[R].LVEGAELAFVQHGGK.[T]		1.78419e-06	0.000180344	1	1	15	Q9RXZ8	Q9RXZ8 [30-44]		6,7-dimethyl-8-ribityllumazine synthase OS=Deinococcus radiodurans (strain ATCC 13939 / DSM 20539 / JCM 16871 / LMG 4051 / NBRC 15346 / NCIMB 9279 / R1 / VKM B-1422) OX=243230 GN=ribH PE=3 SV=1	0	1554.83	0.845	0.475839	5.50722e+06	4.65179e+06	13.86	10.81		High	High	High	High	High	High	High	Peak Found	High	High	High	6.378e-05	3.385e-08	3.79	37.69
FALSE	High	[K].IVEEFAEGDHSSR.[R]		7.49129e-06	0.000180344	1	1	116	Q9RV31	Q9RV31 [176-188]		Protease I OS=Deinococcus radiodurans (strain ATCC 13939 / DSM 20539 / JCM 16871 / LMG 4051 / NBRC 15346 / NCIMB 9279 / R1 / VKM B-1422) OX=243230 GN=DR_1199 PE=1 SV=1	0	1475.68	0.782	0.297167	2.32586e+07	1.81992e+07	14.34	14.33		High	High	High	High	High	High	High	High	High	High	High	7.178e-05	1.455e-07	3.33	23.22
FALSE	High	[R].LVEDSLDAPLSPEEPAWR.[A]		9.17418e-06	0.000180344	1	1	2	Q9RZD7	Q9RZD7 [232-249]		Uncharacterized protein OS=Deinococcus radiodurans (strain ATCC 13939 / DSM 20539 / JCM 16871 / LMG 4051 / NBRC 15346 / NCIMB 9279 / R1 / VKM B-1422) OX=243230 GN=DR_A0012 PE=4 SV=1	0	2024	0.702	0.638963	150249	105496	55.61	47.65		High	Peak Found	Peak Found	High	Peak Found	Peak Found	Peak Found	Peak Found	Peak Found	Peak Found	High	6.378e-05	2.237e-07	3.75	55.28
FALSE	High	[K].LVDGVGTPNHWVIDR.[N]		2.61035e-05	0.000180344	1	1	11	Q9RZI0	Q9RZI0 [212-226]		Phosphoenolpyruvate synthase-related protein OS=Deinococcus radiodurans (strain ATCC 13939 / DSM 20539 / JCM 16871 / LMG 4051 / NBRC 15346 / NCIMB 9279 / R1 / VKM B-1422) OX=243230 GN=DR_C0003 PE=4 SV=1	0	1677.87	0.814	0.782329	564549	459543	53.55	19.31		High	High	High	High	High	High	High	High	High	High	High	7.178e-05	5.579e-07	2.9	41.56
FALSE	High	[R].IVDEGAAEGTVTGVNTTGTDQR.[R]	1xDeamidated [N15]	4.45912e-06	0.000180344	1	1	16	Q9RUR7	Q9RUR7 [188-209]		Uncharacterized protein OS=Deinococcus radiodurans (strain ATCC 13939 / DSM 20539 / JCM 16871 / LMG 4051 / NBRC 15346 / NCIMB 9279 / R1 / VKM B-1422) OX=243230 GN=DR_1315 PE=4 SV=1	0	2192.03	1.682	0.563552	76194.1	128124	57.12	49.99		High	High	Peak Found	High	High	High	Peak Found	High	High	High	High	7.043e-05	1.042e-07	3.41	34.53
FALSE	High	[R].IVDEGAAEGTVTGVNTTGTDQR.[R]		4.32274e-09	0.000180344	1	1	63	Q9RUR7	Q9RUR7 [188-209]		Uncharacterized protein OS=Deinococcus radiodurans (strain ATCC 13939 / DSM 20539 / JCM 16871 / LMG 4051 / NBRC 15346 / NCIMB 9279 / R1 / VKM B-1422) OX=243230 GN=DR_1315 PE=4 SV=1	0	2191.05	1.658	0.17644	4.6122e+06	7.6481e+06	24.13	31.79		High	High	High	High	High	High	High	High	High	High	High	6.378e-05	3.284e-11	3.34	33.44
FALSE	High	[K].LVDDVSQIPADVR.[A]		1.79788e-05	0.000180344	1	1	7	Q9RX44	Q9RX44 [216-228]		Cytokinin riboside 5'-monophosphate phosphoribohydrolase OS=Deinococcus radiodurans (strain ATCC 13939 / DSM 20539 / JCM 16871 / LMG 4051 / NBRC 15346 / NCIMB 9279 / R1 / VKM B-1422) OX=243230 GN=DR_0471 PE=3 SV=1	0	1426.75	0.672	0.234896	737298	495301	23.65	24.36		High	High	High	Peak Found	Peak Found	High	High	High	High	Peak Found	High	6.378e-05	4.836e-07	3.04	42.22
FALSE	High	[R].LVCAGTSLWTLSTSAAPQR.[L]	1xCarbamidomethyl [C3]	1.34285e-05	0.000180344	1	1	7	Q9RTR8	Q9RTR8 [50-68]		Uncharacterized protein OS=Deinococcus radiodurans (strain ATCC 13939 / DSM 20539 / JCM 16871 / LMG 4051 / NBRC 15346 / NCIMB 9279 / R1 / VKM B-1422) OX=243230 GN=DR_1688 PE=4 SV=1	0	2019.03	0.581	0.55997	107713	62548.5	21.4	38.12		High	High	High	High	Not Found	Peak Found	Not Found	Not Found	High	Not Found	High	6.378e-05	3.458e-07	2.75	53.59
FALSE	High	[K].IVAVPSLGNTQDISLR.[H]	1xDeamidated [N9]	4.7943e-05	0.000180344	1	1	5	Q9RUV4	Q9RUV4 [137-152]		ABC transporter, periplasmic substrate-binding protein, putative OS=Deinococcus radiodurans (strain ATCC 13939 / DSM 20539 / JCM 16871 / LMG 4051 / NBRC 15346 / NCIMB 9279 / R1 / VKM B-1422) OX=243230 GN=DR_1277 PE=4 SV=1	0	1683.93	0.825	0.8892	579326	478058	46.74	52.34		High	Peak Found	Peak Found	High	Peak Found	High	High	Peak Found	High	Peak Found	High	6.546e-05	1.305e-06	2.35	55.54
FALSE	High	[K].LVGADDIVVKPVSGK.[L]		8.25661e-06	0.000180344	1	1	10	Q9RUG8	Q9RUG8 [99-113]		Response regulator OS=Deinococcus radiodurans (strain ATCC 13939 / DSM 20539 / JCM 16871 / LMG 4051 / NBRC 15346 / NCIMB 9279 / R1 / VKM B-1422) OX=243230 GN=DR_1418 PE=4 SV=1	0	1496.87	1.046	0.681301	643544	673418	8.98	13.96		High	High	High	High	High	High	High	High	High	High	High	6.546e-05	1.851e-07	3.46	35.26
FALSE	High	[K].IVAVPSLGNTQDISLR.[H]		3.41252e-06	0.000180344	1	1	55	Q9RUV4	Q9RUV4 [137-152]		ABC transporter, periplasmic substrate-binding protein, putative OS=Deinococcus radiodurans (strain ATCC 13939 / DSM 20539 / JCM 16871 / LMG 4051 / NBRC 15346 / NCIMB 9279 / R1 / VKM B-1422) OX=243230 GN=DR_1277 PE=4 SV=1	0	1682.94	0.96	0.918216	2.64294e+07	2.5374e+07	48.38	49.47		High	High	High	High	High	High	High	High	High	High	High	6.378e-05	7.122e-08	2.62	52.07
FALSE	High	[R].IVAVGTSQEEIGVFGAQTSAYR.[L]		2.18699e-08	0.000180344	1	1	17	Q9RXS7	Q9RXS7 [224-245]		Endoglucanase, putative OS=Deinococcus radiodurans (strain ATCC 13939 / DSM 20539 / JCM 16871 / LMG 4051 / NBRC 15346 / NCIMB 9279 / R1 / VKM B-1422) OX=243230 GN=DR_0229 PE=3 SV=1	0	2283.16	0.693	0.358475	651156	451120	25.32	30.97		Peak Found	Peak Found	High	High	High	High	High	High	High	High	High	6.496e-05	3.353e-10	4.05	51.71
FALSE	High	[K].LVAVDTYSNFPR.[R]		0.000114128	0.000180344	1	1	59	Q9RZV4	Q9RZV4 [126-137]		Metal binding protein, putative OS=Deinococcus radiodurans (strain ATCC 13939 / DSM 20539 / JCM 16871 / LMG 4051 / NBRC 15346 / NCIMB 9279 / R1 / VKM B-1422) OX=243230 GN=DR_B0007 PE=4 SV=1	0	1381.71	0.766	0.555095	1.56938e+07	1.20207e+07	16.05	16.48		High	High	High	High	High	High	High	High	High	High	High	7.556e-05	3.791e-06	3.01	43.79
FALSE	High	[K].IVAQVAQAENAGLILVGGQEADWDSQALGAATAER.[L]	2xDeamidated [Q/N]	4.7556e-05	0.000180344	1	1	9	Q9RVQ1	Q9RVQ1 [99-133]		Electron transfer flavoprotein, beta subunit OS=Deinococcus radiodurans (strain ATCC 13939 / DSM 20539 / JCM 16871 / LMG 4051 / NBRC 15346 / NCIMB 9279 / R1 / VKM B-1422) OX=243230 GN=DR_0971 PE=4 SV=1	0	3524.75	1.133		229086	259639		25.93		Not Found	High	High	Not Found	High	High	High	High	High	High	High	6.569e-05	1.67e-06	5.94	70.12
FALSE	High	[K].IVAQVAQAENAGLILVGGQEADWDSQALGAATAER.[L]	1xDeamidated [Q/N]	3.074e-08	0.000180344	1	1	234	Q9RVQ1	Q9RVQ1 [99-133]		Electron transfer flavoprotein, beta subunit OS=Deinococcus radiodurans (strain ATCC 13939 / DSM 20539 / JCM 16871 / LMG 4051 / NBRC 15346 / NCIMB 9279 / R1 / VKM B-1422) OX=243230 GN=DR_0971 PE=4 SV=1	0	3523.77	1.886	0.381378	1.47489e+06	2.78132e+06	44.61	19.28		High	High	High	High	High	High	High	High	High	High	High	7.178e-05	2.166e-10	5.25	69.39
FALSE	High	[K].IVAQVAQAENAGLILVGGQEADWDSQALGAATAER.[L]		1.09901e-10	0.000180344	1	1	234	Q9RVQ1	Q9RVQ1 [99-133]		Electron transfer flavoprotein, beta subunit OS=Deinococcus radiodurans (strain ATCC 13939 / DSM 20539 / JCM 16871 / LMG 4051 / NBRC 15346 / NCIMB 9279 / R1 / VKM B-1422) OX=243230 GN=DR_0971 PE=4 SV=1	0	3522.78	1.097	0.922785	4.16224e+06	4.56532e+06	9.67	19.62		High	High	High	High	High	High	High	High	High	High	High	7.178e-05	3.055e-13	6.15	69.07
FALSE	High	[K].LVAITGEDALTETDK.[L]		4.49327e-05	0.000180344	1	1	10	Q9RWG7	Q9RWG7 [388-402]		V-type ATP synthase beta chain OS=Deinococcus radiodurans (strain ATCC 13939 / DSM 20539 / JCM 16871 / LMG 4051 / NBRC 15346 / NCIMB 9279 / R1 / VKM B-1422) OX=243230 GN=atpB PE=3 SV=1	0	1575.81	1.396	0.379813	690992	964362	33.81	4.69		High	High	High	High	High	High	High	High	High	High	High	6.217e-05	1.025e-06	2.78	43.16
FALSE	High	[R].LVALGGSPLAAPADLAR.[Y]		1.10695e-08	0.000180344	1	1	38	Q9RS64	Q9RS64 [116-132]		DNA protection during starvation protein 1 OS=Deinococcus radiodurans (strain ATCC 13939 / DSM 20539 / JCM 16871 / LMG 4051 / NBRC 15346 / NCIMB 9279 / R1 / VKM B-1422) OX=243230 GN=dps1 PE=1 SV=1	0	1591.92	0.997	0.76669	9.18985e+06	9.16311e+06	4.67	31.58		High	High	High	High	High	High	High	High	High	High	High	7.043e-05	1.068e-10	3.69	53.69
FALSE	High	[R].LVAATQAPGLQTPPVPDR.[A]		1.06154e-05	0.000180344	1	1	28	Q9RVX7	Q9RVX7 [366-383]		Uncharacterized protein OS=Deinococcus radiodurans (strain ATCC 13939 / DSM 20539 / JCM 16871 / LMG 4051 / NBRC 15346 / NCIMB 9279 / R1 / VKM B-1422) OX=243230 GN=DR_0894 PE=4 SV=1	0	1831.01	1.676	0.845627	1.48893e+06	2.49567e+06	63.53	42.63		High	High	High	High	High	High	High	High	High	High	High	6.217e-05	1.868e-07	3.84	43.12
FALSE	High	[R].LVAAQAGLTDEQWSWSYQSAGR.[S]		0.000149126	0.000180344	1	1	3	Q9RV98	Q9RV98 [209-230]		Ferrochelatase OS=Deinococcus radiodurans (strain ATCC 13939 / DSM 20539 / JCM 16871 / LMG 4051 / NBRC 15346 / NCIMB 9279 / R1 / VKM B-1422) OX=243230 GN=hemH PE=3 SV=1	0	2424.16	1.001	0.830769	791757	792803	25.89	33.63		High	High	Peak Found	Peak Found	Peak Found	Peak Found	High	Peak Found	Peak Found	Peak Found	High	6.569e-05	6.167e-06	3.25	55.2
FALSE	High	[R].LTYRPPGGSAGAVIAR.[M]		3.76457e-08	0.000180344	1	1	35	Q9RZE3	Q9RZE3 [204-219]		Uncharacterized protein OS=Deinococcus radiodurans (strain ATCC 13939 / DSM 20539 / JCM 16871 / LMG 4051 / NBRC 15346 / NCIMB 9279 / R1 / VKM B-1422) OX=243230 GN=DR_A0006 PE=1 SV=1	0	1585.88	1.135	0.474637	5.45718e+06	6.19457e+06	19.75	13.5		High	High	High	High	High	High	High	High	High	High	High	6.217e-05	2.408e-10	3.99	30.28
FALSE	High	[R].LTVTVVDTEGRPIAGADYTAQNGVATPR.[L]	2xDeamidated [Q21; N22]	2.71959e-06	0.000180344	1	1	22	Q9RUE0	Q9RUE0 [24-51]		Uncharacterized protein OS=Deinococcus radiodurans (strain ATCC 13939 / DSM 20539 / JCM 16871 / LMG 4051 / NBRC 15346 / NCIMB 9279 / R1 / VKM B-1422) OX=243230 GN=DR_1447 PE=4 SV=1	0	2874.45	1.039	0.9354	340735	354150	13.72	22.5		High	High	High	High	High	High	High	High	High	High	High	6.569e-05	6.366e-08	3.95	47.47
FALSE	High	[R].LTVTVVDTEGRPIAGADYTAQNGVATPR.[L]	1xDeamidated [N/Q]	3.252e-07	0.000180344	1	1	64	Q9RUE0	Q9RUE0 [24-51]		Uncharacterized protein OS=Deinococcus radiodurans (strain ATCC 13939 / DSM 20539 / JCM 16871 / LMG 4051 / NBRC 15346 / NCIMB 9279 / R1 / VKM B-1422) OX=243230 GN=DR_1447 PE=4 SV=1	0	2873.46	0.802	0.44414	1.1768e+07	9.44295e+06	14.27	10.36		High	High	High	High	High	High	High	High	High	High	High	6.378e-05	4.744e-09	4.21	46.85
FALSE	High	[R].IVAVGTSQEEIGVFGAQTSAYR.[L]	1xDeamidated [Q17]	2.27433e-05	0.000180344	1	1	5	Q9RXS7	Q9RXS7 [224-245]		Endoglucanase, putative OS=Deinococcus radiodurans (strain ATCC 13939 / DSM 20539 / JCM 16871 / LMG 4051 / NBRC 15346 / NCIMB 9279 / R1 / VKM B-1422) OX=243230 GN=DR_0229 PE=3 SV=1	0	2284.15							No Quan Values	High	High	Not Found	Not Found	Not Found	Not Found	High	Not Found	High	Not Found	High	6.378e-05	6.349e-07	3.56
FALSE	High	[R].LTVTVVDTEGRPIAGADYTAQNGVATPR.[L]		1.37653e-06	0.000180344	1	1	16	Q9RUE0	Q9RUE0 [24-51]		Uncharacterized protein OS=Deinococcus radiodurans (strain ATCC 13939 / DSM 20539 / JCM 16871 / LMG 4051 / NBRC 15346 / NCIMB 9279 / R1 / VKM B-1422) OX=243230 GN=DR_1447 PE=4 SV=1	0	2872.48	0.819	0.18053	1.86621e+06	1.52851e+06	19.05	10.49		High	High	High	High	High	High	High	High	High	High	High	8.193e-05	1.696e-08	3.54	45.32
FALSE	High	[R].IVGDPTETFNPAEYEAQLNYLR.[N]		5.64082e-06	0.000180344	1	1	5	Q9RZC7	Q9RZC7 [163-184]		Uncharacterized protein OS=Deinococcus radiodurans (strain ATCC 13939 / DSM 20539 / JCM 16871 / LMG 4051 / NBRC 15346 / NCIMB 9279 / R1 / VKM B-1422) OX=243230 GN=DR_A0027 PE=4 SV=1	0	2540.23	1.081	0.861534	45962	49696.2	42.09	40.11		Peak Found	High	Peak Found	Peak Found	High	High	High	High	Not Found	Peak Found	High	6.569e-05	1.467e-07	3.63	66.1
FALSE	High	[K].LVGIDTHTNEVVK.[T]		5.28408e-05	0.000180344	1	1	20	Q9RTH4	Q9RTH4 [138-150]		Yellow-related protein OS=Deinococcus radiodurans (strain ATCC 13939 / DSM 20539 / JCM 16871 / LMG 4051 / NBRC 15346 / NCIMB 9279 / R1 / VKM B-1422) OX=243230 GN=DR_1790 PE=4 SV=1	0	1424.77	0.906	0.827358	1.26338e+07	1.14505e+07	12.91	33.44		High	High	High	High	High	High	High	High	High	High	High	7.043e-05	1.783e-06	2.72	29.86
FALSE	High	[K].IVVDYYGSQMPIDQVASITTPDPR.[T]		2.37057e-07	0.000180344	1	1	19	Q9RU82	Q9RU82 [42-65]		Ribosome-recycling factor OS=Deinococcus radiodurans (strain ATCC 13939 / DSM 20539 / JCM 16871 / LMG 4051 / NBRC 15346 / NCIMB 9279 / R1 / VKM B-1422) OX=243230 GN=frr PE=3 SV=1	0	2665.32	0.774	0.166687	2.57624e+06	1.99364e+06	18.43	6.43		High	High	High	High	High	High	High	High	High	High	High	6.378e-05	3.294e-09	4.37	62.87
FALSE	High	[K].IVTYPGAPEILADLVAGR.[I]		1.31178e-07	0.000180344	1	1	28	Q9RWV1	Q9RWV1 [167-184]		Amino acid ABC transporter, periplasmic amino acid-binding protein OS=Deinococcus radiodurans (strain ATCC 13939 / DSM 20539 / JCM 16871 / LMG 4051 / NBRC 15346 / NCIMB 9279 / R1 / VKM B-1422) OX=243230 GN=DR_0564 PE=3 SV=1	0	1855.03	0.941	0.976499	1.1333e+07	1.06629e+07	15.31	14.15		High	High	High	High	High	High	High	High	High	High	High	8.193e-05	1.102e-09	4.28	73.03
FALSE	High	[R].LVTSPSFAENVQDK.[A]		4.24542e-05	0.000180344	1	1	11	Q9RU42	Q9RU42 [39-52]		Uncharacterized protein OS=Deinococcus radiodurans (strain ATCC 13939 / DSM 20539 / JCM 16871 / LMG 4051 / NBRC 15346 / NCIMB 9279 / R1 / VKM B-1422) OX=243230 GN=DR_1552 PE=4 SV=1	0	1534.77	0.883	0.881176	609039	537601	28.84	35.71		High	High	High	High	High	High	High	High	High	High	High	6.217e-05	1.474e-06	3.17	35.99
FALSE	High	[R].LVTGNAYATGQYGVVSYLAGDR.[T]		1.17105e-07	0.000180344	1	1	26	Q9RT74	Q9RT74 [371-392]		Tetratricopeptide repeat family protein OS=Deinococcus radiodurans (strain ATCC 13939 / DSM 20539 / JCM 16871 / LMG 4051 / NBRC 15346 / NCIMB 9279 / R1 / VKM B-1422) OX=243230 GN=DR_1891 PE=4 SV=1	0	2275.14	1.014	0.819029	1.43562e+06	1.45532e+06	10.62	12.66		High	High	High	High	High	High	High	High	High	High	High	6.546e-05	1.315e-09	4.4	55.92
FALSE	High	[K].IVSLKPDLVIVSK.[Y]		3.82262e-06	0.000180344	1	1	75	Q9RRA6	Q9RRA6 [140-152]		Iron ABC transporter, periplasmic substrate-binding protein, putative OS=Deinococcus radiodurans (strain ATCC 13939 / DSM 20539 / JCM 16871 / LMG 4051 / NBRC 15346 / NCIMB 9279 / R1 / VKM B-1422) OX=243230 GN=DR_2588 PE=4 SV=1	0	1410.89	1.118	0.958402	2.68488e+07	3.00046e+07	19.11	12.29		High	High	High	High	High	High	High	High	High	High	High	6.378e-05	8.103e-08	3.32	44.04
FALSE	High	[R].LVSLGLGTPTFEAEAHGPAHER.[T]		7.07805e-06	0.000180344	1	1	16	Q9RS46	Q9RS46 [36-57]		Uncharacterized protein OS=Deinococcus radiodurans (strain ATCC 13939 / DSM 20539 / JCM 16871 / LMG 4051 / NBRC 15346 / NCIMB 9279 / R1 / VKM B-1422) OX=243230 GN=DR_2281 PE=4 SV=1	0	2289.16	0.905	0.861527	1.18634e+06	1.07322e+06	6.46	18.8		High	High	High	High	High	High	Peak Found	High	High	High	High	6.217e-05	1.16e-07	4.22	40.95
FALSE	High	[R].IVSGTGTSNPVYTGTNGVR.[E]	1xDeamidated [N16]	1.45623e-05	0.000180344	1	1	2	Q9RYQ9	Q9RYQ9 [238-256]		Zinc metalloendopeptidase, leishmanolysin family OS=Deinococcus radiodurans (strain ATCC 13939 / DSM 20539 / JCM 16871 / LMG 4051 / NBRC 15346 / NCIMB 9279 / R1 / VKM B-1422) OX=243230 GN=DR_A0249 PE=4 SV=1	0	1880.93	1.398		46695.9	65260.6				Not Found	Not Found	Not Found	Peak Found	Not Found	High	Not Found	Not Found	High	Not Found	High	7.043e-05	4.054e-07	2.8	33.59
FALSE	High	[R].IVSGSTGEEGTVSIVR.[G]		2.83208e-06	0.000180344	1	1	74	Q9RV50	Q9RV50 [31-46]		Uncharacterized protein OS=Deinococcus radiodurans (strain ATCC 13939 / DSM 20539 / JCM 16871 / LMG 4051 / NBRC 15346 / NCIMB 9279 / R1 / VKM B-1422) OX=243230 GN=DR_1180 PE=4 SV=1	0	1590.83	1.176	0.239754	5.18772e+06	6.10028e+06	10.81	16.38		High	High	High	High	High	High	High	High	High	High	High	6.378e-05	5.762e-08	2.69	33.17
FALSE	High	[R].LVSAGTVAVNVAEIPNPNISAPLVALR.[I]	1xDeamidated [N]	4.56889e-06	0.000180344	1	1	6	Q9RXJ6	Q9RXJ6 [94-120]		30S ribosomal protein S3 OS=Deinococcus radiodurans (strain ATCC 13939 / DSM 20539 / JCM 16871 / LMG 4051 / NBRC 15346 / NCIMB 9279 / R1 / VKM B-1422) OX=243230 GN=rpsC PE=3 SV=1	0	2686.51							No Quan Values	Not Found	High	Not Found	High	Not Found	High	Not Found	Not Found	Not Found	High	High	6.546e-05	7.611e-08	4.33
FALSE	High	[R].LVSAGTVAVNVAEIPNPNISAPLVALR.[I]		3.14681e-06	0.000180344	1	1	22	Q9RXJ6	Q9RXJ6 [94-120]		30S ribosomal protein S3 OS=Deinococcus radiodurans (strain ATCC 13939 / DSM 20539 / JCM 16871 / LMG 4051 / NBRC 15346 / NCIMB 9279 / R1 / VKM B-1422) OX=243230 GN=rpsC PE=3 SV=1	0	2685.53	1.326	0.647455	2.35799e+06	3.1264e+06	33.8	12.08		High	High	High	High	High	High	High	High	High	High	High	0.0001289	6.358e-08	4.61	68.7
FALSE	High	[K].IVRPEDMPYLEDGTPVDIVFNPLGVPSR.[M]	1xDeamidated [N21]	0.000151563	0.000180344	1	1	6	Q9RVV9	Q9RVV9 [891-918]		DNA-directed RNA polymerase subunit beta OS=Deinococcus radiodurans (strain ATCC 13939 / DSM 20539 / JCM 16871 / LMG 4051 / NBRC 15346 / NCIMB 9279 / R1 / VKM B-1422) OX=243230 GN=rpoB PE=3 SV=2	0	3126.58	0.001		395669					Not Found	High	Not Found	Not Found	High	High	Not Found	Not Found	High	High	High	0.0001289	5.392e-06	4.06	71.31
FALSE	High	[K].IVRPEDMPYLEDGTPVDIVFNPLGVPSR.[M]		2.99743e-06	0.000180344	1	1	8	Q9RVV9	Q9RVV9 [891-918]		DNA-directed RNA polymerase subunit beta OS=Deinococcus radiodurans (strain ATCC 13939 / DSM 20539 / JCM 16871 / LMG 4051 / NBRC 15346 / NCIMB 9279 / R1 / VKM B-1422) OX=243230 GN=rpoB PE=3 SV=2	0	3125.6	0.853	0.84574	427615	364592	20.18	8.44		High	Peak Found	Peak Found	High	High	High	High	High	High	High	High	0.0001289	6.009e-08	4.56	71.29
FALSE	High	[K].IVGFEAELAELLAK.[Q]		1.64451e-05	0.000180344	1	1	18	Q9RR85	Q9RR85 [53-66]		Amino acid ABC transporter, periplasmic amino acid-binding protein OS=Deinococcus radiodurans (strain ATCC 13939 / DSM 20539 / JCM 16871 / LMG 4051 / NBRC 15346 / NCIMB 9279 / R1 / VKM B-1422) OX=243230 GN=DR_2610 PE=4 SV=1	0	1502.85	1.096	0.728388	569357	624175	5.93	22.99		High	High	High	High	High	High	High	High	High	High	High	0.0001289	4.23e-07	3.03	73.89
FALSE	High	[K].LVQGTTTTTGDAVYYNDDKDVAYVVGNAVSVDSK.[S]	1xDeamidated [N/Q]	1.11444e-05	0.000180344	1	1	36	Q9RS08	Q9RS08 [228-261]		Uncharacterized protein OS=Deinococcus radiodurans (strain ATCC 13939 / DSM 20539 / JCM 16871 / LMG 4051 / NBRC 15346 / NCIMB 9279 / R1 / VKM B-1422) OX=243230 GN=DR_2319 PE=4 SV=1	1	3566.7	0.78	0.72314	639843	499234	40	58.81		High	High	High	High	High	High	High	Peak Found	High	High	High	6.378e-05	2.782e-07	4.45	49.45
FALSE	High	[K].LVQAANGAALAQLQVK.[L]	1xDeamidated [N/Q]	1.19878e-05	0.000180344	1	1	29	Q9RWD1	Q9RWD1 [209-224]		Uncharacterized protein OS=Deinococcus radiodurans (strain ATCC 13939 / DSM 20539 / JCM 16871 / LMG 4051 / NBRC 15346 / NCIMB 9279 / R1 / VKM B-1422) OX=243230 GN=DR_0738 PE=4 SV=1	0	1595.91	0.934	0.64632	1.88303e+06	1.75942e+06	9.18	7.83		High	High	High	High	High	High	High	High	High	High	High	7.556e-05	2.896e-07	2.75	46.24
FALSE	High	[K].LVPQAPTTWNALLSAAQSAQK.[A]	1xDeamidated [N/Q]	8.52441e-05	0.000180344	1	1	10	Q9RWV4	Q9RWV4 [139-159]		Maltose ABC transporter, periplasmic maltose-binding protein OS=Deinococcus radiodurans (strain ATCC 13939 / DSM 20539 / JCM 16871 / LMG 4051 / NBRC 15346 / NCIMB 9279 / R1 / VKM B-1422) OX=243230 GN=DR_0561 PE=4 SV=1	0	2196.17	0.561	0.19357	231024	129601	32.81	29.28		High	High	High	High	High	High	Peak Found	Peak Found	Peak Found	Peak Found	High	6.546e-05	2.327e-06	2.19	58.63
FALSE	High	[K].LVPQAPTTWNALLSAAQSAQK.[A]		2.14986e-06	0.000180344	1	1	32	Q9RWV4	Q9RWV4 [139-159]		Maltose ABC transporter, periplasmic maltose-binding protein OS=Deinococcus radiodurans (strain ATCC 13939 / DSM 20539 / JCM 16871 / LMG 4051 / NBRC 15346 / NCIMB 9279 / R1 / VKM B-1422) OX=243230 GN=DR_0561 PE=4 SV=1	0	2195.18	0.916	0.485749	1.70305e+07	1.55954e+07	11.5	6.8		High	High	High	High	High	High	High	High	High	High	High	7.043e-05	4.496e-08	3.62	62.84
FALSE	High	[R].IVNVSSVVALAGNPGQANYVASK.[A]		9.7933e-07	0.000180344	1	1	24	Q9RT26	Q9RT26 [143-165]		3-oxoacyl-acyl carrier protein reductase OS=Deinococcus radiodurans (strain ATCC 13939 / DSM 20539 / JCM 16871 / LMG 4051 / NBRC 15346 / NCIMB 9279 / R1 / VKM B-1422) OX=243230 GN=DR_1943 PE=4 SV=1	0	2258.21	1.046	0.896127	2.90624e+06	3.0397e+06	6.72	12.08		High	High	High	High	High	High	High	High	High	High	High	6.378e-05	1.692e-08	4.59	55.23
FALSE	High	[K].IVNNSDFFNCVGK.[R]	1xCarbamidomethyl [C10]	0.000104392	0.000180344	1	1	11	Q9RZ56	Q9RZ56 [70-82]		Uncharacterized protein OS=Deinococcus radiodurans (strain ATCC 13939 / DSM 20539 / JCM 16871 / LMG 4051 / NBRC 15346 / NCIMB 9279 / R1 / VKM B-1422) OX=243230 GN=DR_A0098 PE=4 SV=1	0	1513.71	1.048	0.961864	1.26435e+06	1.32529e+06	20.91	24.6		High	High	High	High	High	High	High	High	High	High	High	7.556e-05	3.74e-06	2.88	42.72
FALSE	High	[R].IVLVHNGIIENYLPLKEELLAR.[G]	1xDeamidated [N6]	6.26769e-06	0.000180344	1	1	10	Q9RXK9	Q9RXK9 [131-152]		Glutamine--fructose-6-phosphate aminotransferase [isomerizing] OS=Deinococcus radiodurans (strain ATCC 13939 / DSM 20539 / JCM 16871 / LMG 4051 / NBRC 15346 / NCIMB 9279 / R1 / VKM B-1422) OX=243230 GN=glmS PE=3 SV=1	1	2547.45	1.403	0.493221	132530	185885	22.15	37.3		High	High	High	High	High	High	High	High	High	High	High	7.556e-05	1.371e-07	4.64	62.47
FALSE	High	[K].IVLLVQDDQAPTTPLLQIK.[F]		1.09702e-06	0.000180344	1	1	48	Q9RS76	Q9RS76 [113-131]		Uncharacterized protein OS=Deinococcus radiodurans (strain ATCC 13939 / DSM 20539 / JCM 16871 / LMG 4051 / NBRC 15346 / NCIMB 9279 / R1 / VKM B-1422) OX=243230 GN=DR_2251 PE=4 SV=1	0	2105.22	0.934	0.868591	5.78112e+06	5.40011e+06	16.26	16.62		High	High	High	High	High	High	High	High	High	High	High	6.569e-05	2.256e-08	3.94	64.91
FALSE	High	[R].LVIGDGLVDPAITGVDR.[L]		2.61035e-05	0.000180344	1	1	11	Q9RRK0	Q9RRK0 [349-365]		Uncharacterized protein OS=Deinococcus radiodurans (strain ATCC 13939 / DSM 20539 / JCM 16871 / LMG 4051 / NBRC 15346 / NCIMB 9279 / R1 / VKM B-1422) OX=243230 GN=DR_2489 PE=4 SV=1	0	1709.94	0.766	0.702218	1.41762e+06	1.0857e+06	15.36	27.19		High	High	High	High	High	High	High	High	High	High	High	6.378e-05	7.437e-07	3.58	59.41
FALSE	High	[R].LVLDISPAMANLTPLSPR.[D]		0.000154039	0.000180344	1	1	3	Q9RRU1	Q9RRU1 [357-374]		N-acetylmuramoyl-L-alanine amidase OS=Deinococcus radiodurans (strain ATCC 13939 / DSM 20539 / JCM 16871 / LMG 4051 / NBRC 15346 / NCIMB 9279 / R1 / VKM B-1422) OX=243230 GN=DR_2394 PE=4 SV=1	0	1908.06	0.673	0.286346	182295	122626	33.04	10.26		Peak Found	High	High	Peak Found	Peak Found	High	Peak Found	Peak Found	Peak Found	Peak Found	High	6.569e-05	6.363e-06	4.44	68.05
FALSE	High	[K].LVLAALESKPEWVETELAK.[T]		2.83594e-09	0.000180344	1	1	46	Q9RUG4	Q9RUG4 [38-56]		Uncharacterized protein OS=Deinococcus radiodurans (strain ATCC 13939 / DSM 20539 / JCM 16871 / LMG 4051 / NBRC 15346 / NCIMB 9279 / R1 / VKM B-1422) OX=243230 GN=DR_1422 PE=4 SV=1	0	2126.17	1.023	0.821245	6.61599e+06	6.76524e+06	8.91	9.89		High	High	High	High	High	High	High	High	High	High	High	6.496e-05	3.361e-11	3.88	55.75
FALSE	High	[K].LVGVDDYSDFPAQVAK.[L]		5.73301e-06	0.000180344	1	1	37	Q9RRA6	Q9RRA6 [110-125]		Iron ABC transporter, periplasmic substrate-binding protein, putative OS=Deinococcus radiodurans (strain ATCC 13939 / DSM 20539 / JCM 16871 / LMG 4051 / NBRC 15346 / NCIMB 9279 / R1 / VKM B-1422) OX=243230 GN=DR_2588 PE=4 SV=1	0	1723.85	0.966	0.361909	3.02918e+07	2.92579e+07	18.6	14.09		High	High	High	High	High	High	High	High	High	High	High	7.556e-05	1.397e-07	2.92	50.65
FALSE	High	[K].LVGIDTHTNEVVK.[T]	1xDeamidated [N9]	5.54742e-05	0.000180344	1	1	9	Q9RTH4	Q9RTH4 [138-150]		Yellow-related protein OS=Deinococcus radiodurans (strain ATCC 13939 / DSM 20539 / JCM 16871 / LMG 4051 / NBRC 15346 / NCIMB 9279 / R1 / VKM B-1422) OX=243230 GN=DR_1790 PE=4 SV=1	0	1425.76	1.573	0.300255	541950	852705	15.59	24.9		High	High	High	Peak Found	High	High	High	High	High	High	High	7.556e-05	1.665e-06	3.02	31.98
FALSE	High	[K].LVQGTTTTTGDAVYYNDDKDVAYVVGNAVSVDSK.[S]		2.90044e-05	0.000180344	1	1	36	Q9RS08	Q9RS08 [228-261]		Uncharacterized protein OS=Deinococcus radiodurans (strain ATCC 13939 / DSM 20539 / JCM 16871 / LMG 4051 / NBRC 15346 / NCIMB 9279 / R1 / VKM B-1422) OX=243230 GN=DR_2319 PE=4 SV=1	1	3565.72	1.011	0.729822	797362	806170	29.19	36.93		High	High	High	High	High	High	High	High	High	High	High	7.043e-05	8.926e-07	4.05	52.78
FALSE	High	[K].IVVDYYGSQMPIDQVASITTPDPR.[T]	1xOxidation [S/M/Y]	8.94923e-05	0.000180344	1	1	12	Q9RU82	Q9RU82 [42-65]	Q9RU82 1xOxidation [Y]	Ribosome-recycling factor OS=Deinococcus radiodurans (strain ATCC 13939 / DSM 20539 / JCM 16871 / LMG 4051 / NBRC 15346 / NCIMB 9279 / R1 / VKM B-1422) OX=243230 GN=frr PE=3 SV=1	0	2681.31	1.116	0.45147	1.29433e+06	1.4446e+06	28.98	14.34		High	High	High	High	High	High	Peak Found	High	High	High	High	7.043e-05	3.259e-06	4.18	57.2
FALSE	High	[K].LTVTSGSVLSTVAPQR.[V]		1.48071e-06	0.000180344	1	1	102	Q9RYM8	Q9RYM8 [564-579]		Probable subtilase-type serine protease DR_A0283 OS=Deinococcus radiodurans (strain ATCC 13939 / DSM 20539 / JCM 16871 / LMG 4051 / NBRC 15346 / NCIMB 9279 / R1 / VKM B-1422) OX=243230 GN=DR_A0283 PE=1 SV=1	0	1615.9	0.931	0.812932	4.14773e+07	3.86187e+07	21.41	21.17		High	High	High	High	High	High	High	High	High	High	High	6.217e-05	1.831e-08	3.51	44.41
FALSE	High	[K].LTVPNRPIIPFVEGDGTGPDIWAASVR.[V]		1.85968e-08	0.000180344	1	1	55	Q9RU54	Q9RU54 [35-61]		Isocitrate dehydrogenase [NADP] OS=Deinococcus radiodurans (strain ATCC 13939 / DSM 20539 / JCM 16871 / LMG 4051 / NBRC 15346 / NCIMB 9279 / R1 / VKM B-1422) OX=243230 GN=DR_1540 PE=4 SV=1	0	2877.53	0.795	0.757799	2.55992e+07	2.03602e+07	14.37	39.28		High	High	High	High	High	High	High	High	High	High	High	7.556e-05	1.772e-10	6.64	65.76
FALSE	High	[R].ITLIDTGGLWSGDEWEQAIR.[E]		8.06192e-07	0.000180344	1	1	7	Q9RS19	Q9RS19 [51-70]		GTPase Der OS=Deinococcus radiodurans (strain ATCC 13939 / DSM 20539 / JCM 16871 / LMG 4051 / NBRC 15346 / NCIMB 9279 / R1 / VKM B-1422) OX=243230 GN=der PE=3 SV=1	0	2260.12	1.5	0.105321	272885	409412	11.05	13.96		Peak Found	High	High	Peak Found	High	High	Peak Found	High	High	High	High	0.0001289	1.333e-08	4.29	71.86
FALSE	High	[K].ITLGLENSSLTISEPEKR.[A]		0.000135304	0.000180344	1	1	10	Q9RYM2	Q9RYM2 [440-457]		ATP-dependent zinc metalloprotease FtsH OS=Deinococcus radiodurans (strain ATCC 13939 / DSM 20539 / JCM 16871 / LMG 4051 / NBRC 15346 / NCIMB 9279 / R1 / VKM B-1422) OX=243230 GN=ftsH PE=3 SV=1	1	1987.07	0.937	0.690536	1.58117e+06	1.48186e+06	12.44	34.71		High	High	High	High	High	High	High	High	High	High	High	7.043e-05	5.217e-06	4.09	45.14
FALSE	High	[R].LTLDDAAPLLAALSPK.[L]		6.96079e-05	0.000180344	1	1	8	Q9RYD2	Q9RYD2 [22-37]		Uncharacterized protein OS=Deinococcus radiodurans (strain ATCC 13939 / DSM 20539 / JCM 16871 / LMG 4051 / NBRC 15346 / NCIMB 9279 / R1 / VKM B-1422) OX=243230 GN=DR_0018 PE=4 SV=1	0	1608.92	1.341	0.174831	134748	180642	8.13	15.12		Peak Found	High	High	High	High	High	High	Peak Found	High	High	High	6.217e-05	2.318e-06	2.07	73.88
FALSE	High	[R].ITKDETTIVDGKGEQAQIDAR.[V]		2.76655e-08	0.000180344	1	1	13	Q9RWQ9	Q9RWQ9 [323-343]		60 kDa chaperonin OS=Deinococcus radiodurans (strain ATCC 13939 / DSM 20539 / JCM 16871 / LMG 4051 / NBRC 15346 / NCIMB 9279 / R1 / VKM B-1422) OX=243230 GN=groL PE=1 SV=3	2	2288.17	1.036	0.886765	1.01229e+06	1.04827e+06	22.48	22.28		High	High	High	High	High	High	High	High	High	High	High	6.546e-05	1.932e-10	4.9	25.6
FALSE	High	[R].LTHTQEEEQAAALHEIGR.[I]		0.000156557	0.000180344	1	1	6	Q9RV72	Q9RV72 [144-161]		Uncharacterized protein OS=Deinococcus radiodurans (strain ATCC 13939 / DSM 20539 / JCM 16871 / LMG 4051 / NBRC 15346 / NCIMB 9279 / R1 / VKM B-1422) OX=243230 GN=DR_1158 PE=4 SV=1	0	2033	0.745	0.317916	161017	120013	16.69	20.9		High	Peak Found	High	Peak Found	High	Peak Found	High	High	Peak Found	Peak Found	High	7.556e-05	5.448e-06	2.91	28
FALSE	High	[R].LTGVHSVVKDGDNYIVDCFDTVCSAGEEQGSDRK.[C]	2xCarbamidomethyl [C18; C23]	4.35397e-07	0.000180344	1	1	2	Q9RSE5	Q9RSE5 [79-112]		Uncharacterized protein OS=Deinococcus radiodurans (strain ATCC 13939 / DSM 20539 / JCM 16871 / LMG 4051 / NBRC 15346 / NCIMB 9279 / R1 / VKM B-1422) OX=243230 GN=DR_2179 PE=4 SV=1	2	3757.71	0.508	0.48372	185602	94214.7	67.11	74.92		High	Peak Found	Peak Found	Peak Found	Peak Found	Peak Found	Peak Found	Peak Found	Peak Found	High	High	6.378e-05	6.63e-09	6.06	45.98
FALSE	High	[K].LTGSLAPGAVLVLVNGSAVPELK.[A]	1xDeamidated [N15]	2.56957e-06	0.000180344	1	1	57	Q9RZQ3	Q9RZQ3 [964-986]		Extracellular nuclease, putative OS=Deinococcus radiodurans (strain ATCC 13939 / DSM 20539 / JCM 16871 / LMG 4051 / NBRC 15346 / NCIMB 9279 / R1 / VKM B-1422) OX=243230 GN=DR_B0067 PE=4 SV=1	0	2206.27	0.281	0.0235769	8.58753e+06	2.41026e+06	14.27	25.43		High	High	High	High	High	High	High	High	High	High	High	8.193e-05	3.522e-08	2.76	69.71
FALSE	High	[R].LTGQVFDAVYSSDLTR.[A]		7.2556e-07	0.000180344	1	1	11	Q9RUJ3	Q9RUJ3 [60-75]		Phosphoglycerate mutase, putative OS=Deinococcus radiodurans (strain ATCC 13939 / DSM 20539 / JCM 16871 / LMG 4051 / NBRC 15346 / NCIMB 9279 / R1 / VKM B-1422) OX=243230 GN=DR_1393 PE=3 SV=1	0	1771.89	0.968	0.910939	1.01518e+06	982194	8.02	16.46		High	High	High	High	High	High	Peak Found	High	High	High	High	7.043e-05	1.302e-08	3.32	52.66
FALSE	High	[K].LTGDETVKPVPGFVPYVEGQALFQRPK.[G]		5.12029e-07	0.000180344	1	1	26	Q9RTH4	Q9RTH4 [207-233]		Yellow-related protein OS=Deinococcus radiodurans (strain ATCC 13939 / DSM 20539 / JCM 16871 / LMG 4051 / NBRC 15346 / NCIMB 9279 / R1 / VKM B-1422) OX=243230 GN=DR_1790 PE=4 SV=1	0	2972.59	0.996	0.613857	9.63435e+06	9.59377e+06	10.75	14.68		High	High	High	High	High	High	High	High	High	High	High	8.193e-05	7.606e-09	4.57	53.55
FALSE	High	[K].ITGAMPEGATATDLALR.[V]	1xOxidation [M/E/P/T]	3.252e-07	0.000180344	1	1	174	Q9RTN7	Q9RTN7 [255-271]	Q9RTN7 1xOxidation [P]	Aconitate hydratase A OS=Deinococcus radiodurans (strain ATCC 13939 / DSM 20539 / JCM 16871 / LMG 4051 / NBRC 15346 / NCIMB 9279 / R1 / VKM B-1422) OX=243230 GN=acn PE=1 SV=1	0	1703.86	1.1	0.967224	1.22635e+07	1.34932e+07	9.42	16.57		High	High	High	High	High	High	High	High	High	High	High	6.378e-05	5.133e-09	3.33	39.01
FALSE	High	[K].ITGAMPEGATATDLALR.[V]		6.02148e-07	0.000180344	1	1	34	Q9RTN7	Q9RTN7 [255-271]		Aconitate hydratase A OS=Deinococcus radiodurans (strain ATCC 13939 / DSM 20539 / JCM 16871 / LMG 4051 / NBRC 15346 / NCIMB 9279 / R1 / VKM B-1422) OX=243230 GN=acn PE=1 SV=1	0	1687.87	0.819	0.100283	1.29086e+07	1.05678e+07	11.13	9.8		High	High	High	High	High	High	High	High	High	High	High	7.556e-05	1.373e-08	2.16	45.14
FALSE	High	[K].LTFINGSEGILTHLGIPIQEWAEK.[S]	1xDeamidated [N/Q]	9.39522e-05	0.000180344	1	1	14	Q9RWB2	Q9RWB2 [18-41]		Citrate synthase OS=Deinococcus radiodurans (strain ATCC 13939 / DSM 20539 / JCM 16871 / LMG 4051 / NBRC 15346 / NCIMB 9279 / R1 / VKM B-1422) OX=243230 GN=gltA PE=1 SV=3	0	2667.4	1.106	0.717517	3.59003e+06	3.97005e+06	19.75	25.66		High	High	High	Peak Found	High	High	High	High	High	Peak Found	High	8.193e-05	2.372e-06	3.6	75.75
FALSE	High	[R].LTLPTTTITQAGNYTVR.[V]		9.94882e-06	0.000180344	1	1	8	Q9RRH4	Q9RRH4 [250-266]		Uncharacterized protein OS=Deinococcus radiodurans (strain ATCC 13939 / DSM 20539 / JCM 16871 / LMG 4051 / NBRC 15346 / NCIMB 9279 / R1 / VKM B-1422) OX=243230 GN=DR_2517 PE=4 SV=1	0	1850	0.715	0.0569159	457043	326807	11.84	10.65		High	High	High	High	High	Peak Found	Peak Found	High	High	High	High	6.569e-05	2.801e-07	3.17	49.9
FALSE	High	[K].ITFAGAGLGFVGSSEDNIGWLGK.[Y]		1.4219e-06	0.000180344	1	1	41	Q9RU17	Q9RU17 [281-303]		Uncharacterized protein OS=Deinococcus radiodurans (strain ATCC 13939 / DSM 20539 / JCM 16871 / LMG 4051 / NBRC 15346 / NCIMB 9279 / R1 / VKM B-1422) OX=243230 GN=DR_1579 PE=4 SV=1	0	2296.16	0.738	0.729739	1.61555e+06	1.19158e+06	29.06	12.25		High	High	High	High	High	High	High	High	High	High	High	6.496e-05	3.71e-08	2.72	70.27
FALSE	High	[K].LTEQLEQLGVPTVAVNPETYADVFSK.[T]	1xDeamidated [N16]	4.31481e-05	0.000180344	1	1	11	Q9RRA6	Q9RRA6 [156-181]		Iron ABC transporter, periplasmic substrate-binding protein, putative OS=Deinococcus radiodurans (strain ATCC 13939 / DSM 20539 / JCM 16871 / LMG 4051 / NBRC 15346 / NCIMB 9279 / R1 / VKM B-1422) OX=243230 GN=DR_2588 PE=4 SV=1	0	2849.45							No Quan Values	High	High	High	High	High	High	High	High	Not Found	High	High	6.217e-05	9.689e-07	3.97
FALSE	High	[K].LTEQLEQLGVPTVAVNPETYADVFSK.[T]		2.63402e-07	0.000180344	1	1	59	Q9RRA6	Q9RRA6 [156-181]		Iron ABC transporter, periplasmic substrate-binding protein, putative OS=Deinococcus radiodurans (strain ATCC 13939 / DSM 20539 / JCM 16871 / LMG 4051 / NBRC 15346 / NCIMB 9279 / R1 / VKM B-1422) OX=243230 GN=DR_2588 PE=4 SV=1	0	2848.46	1.12	0.283205	3.0562e+07	3.42166e+07	7.29	8.79		High	High	High	High	High	High	High	High	High	High	High	7.556e-05	3.66e-09	4.22	71.1
FALSE	High	[K].LTEQGLVSHAPYQGAR.[L]		8.4556e-05	0.000180344	1	1	8	Q9RRF3	Q9RRF3 [48-63]		Iron dependent repressor, putative OS=Deinococcus radiodurans (strain ATCC 13939 / DSM 20539 / JCM 16871 / LMG 4051 / NBRC 15346 / NCIMB 9279 / R1 / VKM B-1422) OX=243230 GN=DR_2539 PE=4 SV=1	0	1726.89	0.789	0.468675	338674	267137	10.34	23.43		High	High	High	High	High	Peak Found	High	Peak Found	High	High	High	6.496e-05	3.664e-06	3.35	29.34
FALSE	High	[R].LTELTGDPLGVAAR.[L]		2.99603e-05	0.000180344	1	1	10	Q9RXI3	Q9RXI3 [373-386]		Uncharacterized protein OS=Deinococcus radiodurans (strain ATCC 13939 / DSM 20539 / JCM 16871 / LMG 4051 / NBRC 15346 / NCIMB 9279 / R1 / VKM B-1422) OX=243230 GN=DR_0330 PE=4 SV=1	0	1412.77	0.92	0.433547	772639	710773	7.96	9.97		High	High	High	High	High	High	High	High	High	High	High	6.378e-05	8.7e-07	2.8	46.42
FALSE	High	[R].LTEIFETAPGVYSNLDAAGLLAAQR.[G]	1xDeamidated [N14]	5.5078e-07	0.000180344	1	1	5	Q9RX29	Q9RX29 [83-107]		Uncharacterized protein OS=Deinococcus radiodurans (strain ATCC 13939 / DSM 20539 / JCM 16871 / LMG 4051 / NBRC 15346 / NCIMB 9279 / R1 / VKM B-1422) OX=243230 GN=DR_0486 PE=4 SV=1	0	2621.35							No Quan Values	High	Not Found	High	Not Found	High	Not Found	Not Found	Not Found	Not Found	High	High	6.378e-05	8.718e-09	3.66
FALSE	High	[R].LTEIFETAPGVYSNLDAAGLLAAQR.[G]		1.88921e-07	0.000180344	1	1	44	Q9RX29	Q9RX29 [83-107]		Uncharacterized protein OS=Deinococcus radiodurans (strain ATCC 13939 / DSM 20539 / JCM 16871 / LMG 4051 / NBRC 15346 / NCIMB 9279 / R1 / VKM B-1422) OX=243230 GN=DR_0486 PE=4 SV=1	0	2620.36	0.919	0.932228	6.27521e+06	5.76509e+06	12.96	15.82		High	High	High	High	High	High	High	High	High	High	High	6.546e-05	1.838e-09	4.15	69.36
FALSE	High	[R].LTDLPAWQALEDHYYELQGTHLR.[E]		1.07067e-06	0.000180344	1	1	20	Q9RTL8	Q9RTL8 [4-26]		Glucose-6-phosphate isomerase OS=Deinococcus radiodurans (strain ATCC 13939 / DSM 20539 / JCM 16871 / LMG 4051 / NBRC 15346 / NCIMB 9279 / R1 / VKM B-1422) OX=243230 GN=pgi PE=3 SV=1	0	2769.36	1.142	0.874683	1.4012e+06	1.60082e+06	19.67	33.9		High	High	High	High	High	High	High	High	High	High	High	8.193e-05	1.824e-08	4.22	58.34
FALSE	High	[R].LTDLLTWDAPLTVLSGPEGGLSTAEVEHLTR.[Q]		1.07067e-06	0.000180344	1	1	4	Q9RU73	Q9RU73 [181-211]		Ribosomal RNA small subunit methyltransferase E OS=Deinococcus radiodurans (strain ATCC 13939 / DSM 20539 / JCM 16871 / LMG 4051 / NBRC 15346 / NCIMB 9279 / R1 / VKM B-1422) OX=243230 GN=DR_1520 PE=3 SV=1	0	3291.71	0.962	0.967114	164531	158341	41.92	41.25		Not Found	High	Not Found	Not Found	High	High	Not Found	Not Found	High	Peak Found	High	6.546e-05	1.392e-08	4	74.34
FALSE	High	[R].LTDDGDIEILTDGRPSAR.[V]		4.49746e-07	0.000180344	1	1	6	O32504	O32504 [87-104]		DNA repair protein PprA OS=Deinococcus radiodurans (strain ATCC 13939 / DSM 20539 / JCM 16871 / LMG 4051 / NBRC 15346 / NCIMB 9279 / R1 / VKM B-1422) OX=243230 GN=pprA PE=1 SV=2	0	1943.97	1.378	0.789893	1.2382e+06	1.70599e+06	32.71	24.06		High	Peak Found	High	High	Peak Found	High	High	Peak Found	High	Peak Found	High	7.043e-05	7.504e-09	3.05	41.43
FALSE	High	[K].ITDAVITVPAYFDNSQR.[E]	1xDeamidated [N14]	1.44448e-05	0.000180344	1	1	12	Q9RY23	Q9RY23 [132-148]		Chaperone protein DnaK OS=Deinococcus radiodurans (strain ATCC 13939 / DSM 20539 / JCM 16871 / LMG 4051 / NBRC 15346 / NCIMB 9279 / R1 / VKM B-1422) OX=243230 GN=dnaK PE=1 SV=3	0	1910.95	1.444	0.655994	393695	568614	40.5	22.75		High	High	High	High	High	High	Peak Found	High	High	High	High	0.0001289	3.637e-07	3.46	57.46
FALSE	High	[K].ITDAVITVPAYFDNSQR.[E]		1.7141e-07	0.000180344	1	1	42	Q9RY23	Q9RY23 [132-148]		Chaperone protein DnaK OS=Deinococcus radiodurans (strain ATCC 13939 / DSM 20539 / JCM 16871 / LMG 4051 / NBRC 15346 / NCIMB 9279 / R1 / VKM B-1422) OX=243230 GN=dnaK PE=1 SV=3	0	1909.97	1.61	0.711082	6.84654e+06	1.10251e+07	47.11	19.97		High	High	High	High	High	High	High	High	High	High	High	7.043e-05	2.484e-09	3.53	55.85
FALSE	High	[R].LTDAGGPFPTFVK.[H]		3.46667e-05	0.000180344	1	1	17	Q9RYU9	Q9RYU9 [445-457]		Uncharacterized protein OS=Deinococcus radiodurans (strain ATCC 13939 / DSM 20539 / JCM 16871 / LMG 4051 / NBRC 15346 / NCIMB 9279 / R1 / VKM B-1422) OX=243230 GN=DR_A0207 PE=4 SV=1	0	1349.71	0.835	0.463501	2.0994e+06	1.7522e+06	17.11	10.95		High	High	High	High	High	High	High	High	High	High	High	7.556e-05	9.773e-07	3.04	49.06
FALSE	High	[R].LTEQSELGVLAVDK.[T]		0.000142047	0.000180344	1	1	2	Q9RTW8	Q9RTW8 [143-156]		Uncharacterized protein OS=Deinococcus radiodurans (strain ATCC 13939 / DSM 20539 / JCM 16871 / LMG 4051 / NBRC 15346 / NCIMB 9279 / R1 / VKM B-1422) OX=243230 GN=DR_1634 PE=4 SV=1	0	1501.81	0.986	0.89665	591144	583089	16.05	6.25		Peak Found	Peak Found	Peak Found	Peak Found	Peak Found	Peak Found	High	Peak Found	Peak Found	High	High	0.0001289	5.015e-06	2.76	44.94
FALSE	High	[K].LTVPNRPIIPFVEGDGTGPDIWAASVR.[V]	1xDeamidated [N5]	0.000145543	0.000180344	1	1	7	Q9RU54	Q9RU54 [35-61]		Isocitrate dehydrogenase [NADP] OS=Deinococcus radiodurans (strain ATCC 13939 / DSM 20539 / JCM 16871 / LMG 4051 / NBRC 15346 / NCIMB 9279 / R1 / VKM B-1422) OX=243230 GN=DR_1540 PE=4 SV=1	0	2878.51	0.475	0.556762	355749	168893	36.82	54.98		Peak Found	High	High	High	High	High	High	Peak Found	High	Peak Found	High	7.178e-05	6.325e-06	3.8	67.85
FALSE	High	[R].LTLVLPTSFNVGLLNMNVR.[H]		9.78883e-06	0.000180344	1	1	13	Q9RT14	Q9RT14 [268-286]		Extracellular solute-binding protein, family 5 OS=Deinococcus radiodurans (strain ATCC 13939 / DSM 20539 / JCM 16871 / LMG 4051 / NBRC 15346 / NCIMB 9279 / R1 / VKM B-1422) OX=243230 GN=DR_1955 PE=4 SV=1	0	2101.18	0.996	0.83218	446873	445160	27.39	10.68		High	High	High	High	High	High	High	High	High	High	High	7.178e-05	1.789e-07	2.65	77.66
FALSE	High	[R].LTNGTPYNEAGIALLVNPQGYPLPADPQAALDLPADRR.[Q]	1xDeamidated [Q/N]	7.43081e-06	0.000180344	1	1	28	Q9RY02	Q9RY02 [90-127]		Uncharacterized protein OS=Deinococcus radiodurans (strain ATCC 13939 / DSM 20539 / JCM 16871 / LMG 4051 / NBRC 15346 / NCIMB 9279 / R1 / VKM B-1422) OX=243230 GN=DR_0152 PE=4 SV=1	1	4003.06	1.013	0.874706	3.42096e+06	3.4667e+06	13.19	11		High	High	High	High	High	High	High	High	High	High	High	6.378e-05	1.745e-07	4.54	72.61
FALSE	High	[K].ITVPGMTVDDLGAQR.[E]		0.000121773	0.000180344	1	1	4	Q9RX65	Q9RX65 [54-68]		Uncharacterized protein OS=Deinococcus radiodurans (strain ATCC 13939 / DSM 20539 / JCM 16871 / LMG 4051 / NBRC 15346 / NCIMB 9279 / R1 / VKM B-1422) OX=243230 GN=DR_0450 PE=4 SV=1	0	1572.81	0.768	0.876183	236529	181712	46.39	23.64		Peak Found	Not Found	Peak Found	High	High	Peak Found	Peak Found	Peak Found	High	High	High	7.043e-05	4.628e-06	2.32	49.28
FALSE	High	[R].LTVNMPASVAAEPVTSAQTVIVPHSVR.[A]	1xOxidation [L/S/N/V/M/P]	5.19911e-05	0.000180344	1	1	7	Q9RTK7	Q9RTK7 [41-67]	Q9RTK7 1xOxidation [N/P]	Probable septum site-determining protein MinC OS=Deinococcus radiodurans (strain ATCC 13939 / DSM 20539 / JCM 16871 / LMG 4051 / NBRC 15346 / NCIMB 9279 / R1 / VKM B-1422) OX=243230 GN=minC PE=3 SV=1	0	2790.48	0.915	0.636535	156922	143660	7.89	21.36		High	High	High	High	Not Found	High	Peak Found	High	High	Peak Found	High	7.043e-05	1.74e-06	4.01	46.5
FALSE	High	[R].LTVNMPASVAAEPVTSAQTVIVPHSVR.[A]		4.64357e-06	0.000180344	1	1	9	Q9RTK7	Q9RTK7 [41-67]		Probable septum site-determining protein MinC OS=Deinococcus radiodurans (strain ATCC 13939 / DSM 20539 / JCM 16871 / LMG 4051 / NBRC 15346 / NCIMB 9279 / R1 / VKM B-1422) OX=243230 GN=minC PE=3 SV=1	0	2774.49	0.827	0.17502	622277	514662	12.3	4.58		High	High	Peak Found	High	High	High	High	High	High	High	High	0.0001289	9.936e-08	5.03	51.76
FALSE	High	[R].LTVLGSTGSIGTQTLDVAR.[Q]		7.31465e-07	0.000180344	1	1	9	Q9RU84	Q9RU84 [6-24]		1-deoxy-D-xylulose 5-phosphate reductoisomerase OS=Deinococcus radiodurans (strain ATCC 13939 / DSM 20539 / JCM 16871 / LMG 4051 / NBRC 15346 / NCIMB 9279 / R1 / VKM B-1422) OX=243230 GN=dxr PE=3 SV=1	0	1889.03	1.042	0.574486	394296	410890	6.63	20.84		High	High	High	High	High	High	High	High	High	Peak Found	High	6.217e-05	7.926e-09	3.67	51.63
FALSE	High	[R].ITVDLTDLQKPGTALR.[V]		8.26038e-07	0.000180344	1	1	22	Q9RYL0	Q9RYL0 [197-212]		Uncharacterized protein OS=Deinococcus radiodurans (strain ATCC 13939 / DSM 20539 / JCM 16871 / LMG 4051 / NBRC 15346 / NCIMB 9279 / R1 / VKM B-1422) OX=243230 GN=DR_A0302 PE=4 SV=1	0	1740.99	1.127	0.888851	1.02045e+07	1.1499e+07	28.95	26.24		High	High	High	High	High	High	High	High	High	High	High	6.217e-05	9.142e-09	3.6	46.79
FALSE	High	[R].LTVDANSAYTLADAGR.[L]		1.65866e-06	0.000180344	1	1	10	Q9RYA6	Q9RYA6 [192-207]		o-succinylbenzoate synthase OS=Deinococcus radiodurans (strain ATCC 13939 / DSM 20539 / JCM 16871 / LMG 4051 / NBRC 15346 / NCIMB 9279 / R1 / VKM B-1422) OX=243230 GN=menC PE=1 SV=1	0	1637.81	0.937	0.606466	755102	707287	17.84	18.69		High	High	High	High	High	High	High	High	High	High	High	7.043e-05	3.36e-08	3.82	44.74
FALSE	High	[R].LTTVTITTPYTEPQGISGSSDTAVAAGSVEQR.[V]		6.80001e-07	0.000180344	1	1	10	Q9RWV5	Q9RWV5 [97-128]		Uncharacterized protein OS=Deinococcus radiodurans (strain ATCC 13939 / DSM 20539 / JCM 16871 / LMG 4051 / NBRC 15346 / NCIMB 9279 / R1 / VKM B-1422) OX=243230 GN=DR_0560 PE=4 SV=1	0	3237.61	0.97	0.951671	686378	665660	11.3	9.55		High	High	High	High	High	High	High	High	High	High	High	6.217e-05	7.328e-09	5.21	52.25
FALSE	High	[R].LTTVDPQNVSGYVALSQAYQQQYMGSGDR.[A]		1.79788e-05	0.000180344	1	1	9	Q9RT74	Q9RT74 [212-240]		Tetratricopeptide repeat family protein OS=Deinococcus radiodurans (strain ATCC 13939 / DSM 20539 / JCM 16871 / LMG 4051 / NBRC 15346 / NCIMB 9279 / R1 / VKM B-1422) OX=243230 GN=DR_1891 PE=4 SV=1	0	3176.5	0.71	0.125544	579245	411184	15.02	16.92		High	Peak Found	High	High	High	Peak Found	High	High	High	High	High	8.193e-05	3.448e-07	3.91	61.65
FALSE	High	[K].LTTGGIEVIGGYLDQER.[A]		2.4487e-07	0.000180344	1	1	77	Q9RX10	Q9RX10 [70-86]		5`-nucleotidase family protein OS=Deinococcus radiodurans (strain ATCC 13939 / DSM 20539 / JCM 16871 / LMG 4051 / NBRC 15346 / NCIMB 9279 / R1 / VKM B-1422) OX=243230 GN=DR_0505 PE=3 SV=1	0	1820.94	0.804	0.370717	1.79084e+07	1.43918e+07	10.15	14.64		High	High	High	High	High	High	High	High	High	High	High	7.556e-05	3.376e-09	3.68	56.06
FALSE	High	[K].ITSNALTLTGDLMSIYYR.[K]		2.33139e-06	0.000180344	1	1	8	Q9RVS0	Q9RVS0 [207-224]		Succinate dehydrogenase flavoprotein subunit OS=Deinococcus radiodurans (strain ATCC 13939 / DSM 20539 / JCM 16871 / LMG 4051 / NBRC 15346 / NCIMB 9279 / R1 / VKM B-1422) OX=243230 GN=DR_0952 PE=3 SV=1	0	2032.04	0.673	0.44018	484600	326045	23.93	18.41		High	High	High	Peak Found	High	High	High	Peak Found	High	High	High	6.496e-05	6.449e-08	3.24	70.07
FALSE	High	[K].ITQTDPGVRGDTVSGGTKPATLETGAVVQVPLFVEQGTDVK.[V]	1xDeamidated [Q]	7.61721e-07	0.000180344	1	1	16	Q9RY32	Q9RY32 [133-173]		Elongation factor P OS=Deinococcus radiodurans (strain ATCC 13939 / DSM 20539 / JCM 16871 / LMG 4051 / NBRC 15346 / NCIMB 9279 / R1 / VKM B-1422) OX=243230 GN=efp PE=3 SV=1	1	4169.16	1.035		465386	481781				High	High	High	High	Not Found	High	High	High	High	High	High	8.193e-05	8.503e-09	6.78	53.19
FALSE	High	[K].ITQTDPGVRGDTVSGGTKPATLETGAVVQVPLFVEQGTDVK.[V]		2.94922e-06	0.000180344	1	1	33	Q9RY32	Q9RY32 [133-173]		Elongation factor P OS=Deinococcus radiodurans (strain ATCC 13939 / DSM 20539 / JCM 16871 / LMG 4051 / NBRC 15346 / NCIMB 9279 / R1 / VKM B-1422) OX=243230 GN=efp PE=3 SV=1	1	4168.18	0.912	0.908878	2.92814e+07	2.67029e+07	15.06	23.77		High	High	High	High	High	High	High	High	High	High	High	6.378e-05	6.011e-08	6.19	53.21
FALSE	High	[R].LTNGTPYNEAGIALLVNPQGYPLPADPQAALDLPADR.[R]	2xDeamidated [N/Q]	9.7838e-05	0.000180344	1	1	9	Q9RY02	Q9RY02 [90-126]		Uncharacterized protein OS=Deinococcus radiodurans (strain ATCC 13939 / DSM 20539 / JCM 16871 / LMG 4051 / NBRC 15346 / NCIMB 9279 / R1 / VKM B-1422) OX=243230 GN=DR_0152 PE=4 SV=1	0	3847.94	1.289		184497	237751		17.7		Not Found	High	Not Found	High	High	High	High	High	High	High	High	6.546e-05	2.741e-06	4.86	81.03
FALSE	High	[R].LTQRPLSQDGTTQGGTVATLTLAAK.[M]		3.85549e-07	0.000180344	1	1	45	Q9RY37	Q9RY37 [8-32]		Enoyl-CoA hydratase, putative OS=Deinococcus radiodurans (strain ATCC 13939 / DSM 20539 / JCM 16871 / LMG 4051 / NBRC 15346 / NCIMB 9279 / R1 / VKM B-1422) OX=243230 GN=DR_0114 PE=1 SV=1	0	2528.37	1.137	0.638476	7.32853e+06	8.33467e+06	7.97	13.05		High	High	High	High	High	High	High	High	High	High	High	8.193e-05	7.269e-09	5.62	39.69
FALSE	High	[R].ITQCGLIQGFPDGTFRGNENLTR.[Y]	1xCarbamidomethyl [C4]	0.000113206	0.000180344	1	1	5	Q9RVA5	Q9RVA5 [53-75]		SLH family protein OS=Deinococcus radiodurans (strain ATCC 13939 / DSM 20539 / JCM 16871 / LMG 4051 / NBRC 15346 / NCIMB 9279 / R1 / VKM B-1422) OX=243230 GN=DR_1124 PE=4 SV=1	1	2594.28	0.785	0.759621	2.37062e+06	1.86e+06	55.92	35.92		High	High	High	Peak Found	High	High	Peak Found	Peak Found	Peak Found	Peak Found	High	8.193e-05	2.955e-06	3.86	48.79
FALSE	High	[R].ITQCGLIQGFPDGTFR.[G]	1xCarbamidomethyl [C4]; 1xOxidation [L/Q/I/T]	7.60994e-05	0.000180344	1	1	61	Q9RVA5	Q9RVA5 [53-68]		SLH family protein OS=Deinococcus radiodurans (strain ATCC 13939 / DSM 20539 / JCM 16871 / LMG 4051 / NBRC 15346 / NCIMB 9279 / R1 / VKM B-1422) OX=243230 GN=DR_1124 PE=4 SV=1	0	1825.89	1.028	0.598884	2.16399e+06	2.22521e+06	11.01	25.33		High	High	High	High	High	High	High	High	High	High	High	6.378e-05	2.551e-06	2.1	53.07
FALSE	High	[R].ITQCGLIQGFPDGTFR.[G]	1xCarbamidomethyl [C4]	2.4487e-07	0.000180344	1	1	78	Q9RVA5	Q9RVA5 [53-68]		SLH family protein OS=Deinococcus radiodurans (strain ATCC 13939 / DSM 20539 / JCM 16871 / LMG 4051 / NBRC 15346 / NCIMB 9279 / R1 / VKM B-1422) OX=243230 GN=DR_1124 PE=4 SV=1	0	1809.9	1.052	0.856613	1.46469e+08	1.54037e+08	22.51	11.9		High	High	High	High	High	High	High	High	High	High	High	6.378e-05	3.42e-09	2.87	54.41
FALSE	High	[R].ITQCGLIQGFPDGTFR.[G]	1xOxidation [Q/C/I/T]; 1xDioxidation [C/I/L]; 1xTrioxidation [C4]	1.07889e-05	0.000180344	1	1	12	Q9RVA5	Q9RVA5 [53-68]	Q9RVA5 1xOxidation [C]; 1xDioxidation [C]	SLH family protein OS=Deinococcus radiodurans (strain ATCC 13939 / DSM 20539 / JCM 16871 / LMG 4051 / NBRC 15346 / NCIMB 9279 / R1 / VKM B-1422) OX=243230 GN=DR_1124 PE=4 SV=1	0	1800.86	1.432	0.354051	836249	1.19756e+06	31.63	18.52		Peak Found	High	High	High	High	High	High	High	High	High	High	6.496e-05	3.626e-07	3.32	64.54
FALSE	High	[R].LTPVDDLPPVHLVLANAGAEVSAGDAYR.[W]		7.13213e-05	0.000180344	1	1	3	Q9RR89	Q9RR89 [161-188]		4-diphosphocytidyl-2-C-methyl-D-erythritol kinase OS=Deinococcus radiodurans (strain ATCC 13939 / DSM 20539 / JCM 16871 / LMG 4051 / NBRC 15346 / NCIMB 9279 / R1 / VKM B-1422) OX=243230 GN=ispE PE=3 SV=1	0	2860.48	1.205	0.670971	220868	266251	29.74	14.88		Peak Found	High	Peak Found	Not Found	High	High	Peak Found	Not Found	Not Found	Peak Found	High	6.546e-05	1.884e-06	3.82	65.2
FALSE	High	[R].LTPQVIGGVIYLPLSPIAAGLGYQVQAGSPTR.[A]	1xDeamidated [Q]	9.25727e-08	0.000180344	1	1	11	Q9RTJ3	Q9RTJ3 [467-498]		Desiccation/radiation resistance protein DR_1769 OS=Deinococcus radiodurans (strain ATCC 13939 / DSM 20539 / JCM 16871 / LMG 4051 / NBRC 15346 / NCIMB 9279 / R1 / VKM B-1422) OX=243230 GN=DR_1769 PE=1 SV=1	0	3237.79	3.328	0.190929	205994	685507	10.13	31.03		High	High	High	High	High	High	Not Found	High	High	High	High	6.546e-05	7.936e-10	6.3	82.24
FALSE	High	[R].LTPQVIGGVIYLPLSPIAAGLGYQVQAGSPTR.[A]		1.3006e-06	0.000180344	1	1	16	Q9RTJ3	Q9RTJ3 [467-498]		Desiccation/radiation resistance protein DR_1769 OS=Deinococcus radiodurans (strain ATCC 13939 / DSM 20539 / JCM 16871 / LMG 4051 / NBRC 15346 / NCIMB 9279 / R1 / VKM B-1422) OX=243230 GN=DR_1769 PE=1 SV=1	0	3236.8	0.568	0.847912	893511	507414	31.4	62.02		High	High	High	High	High	High	High	High	High	Peak Found	High	7.178e-05	1.697e-08	4.77	82.06
FALSE	High	[R].LTPIQYQVTQHEGTER.[A]		4.49542e-06	0.000180344	1	1	36	Q9RUK6	Q9RUK6 [21-36]		Peptide methionine sulfoxide reductase MsrB OS=Deinococcus radiodurans (strain ATCC 13939 / DSM 20539 / JCM 16871 / LMG 4051 / NBRC 15346 / NCIMB 9279 / R1 / VKM B-1422) OX=243230 GN=msrB PE=3 SV=1	0	1899.96	0.926	0.516967	6.25794e+06	5.79593e+06	10.5	24.05		High	High	High	High	High	High	High	High	High	High	High	6.217e-05	6.799e-08	2.9	29.79
FALSE	High	[R].LTPDTSPESDELTELLR.[G]		6.96423e-06	0.000180344	1	1	5	Q9RW37	Q9RW37 [64-80]		Uncharacterized protein OS=Deinococcus radiodurans (strain ATCC 13939 / DSM 20539 / JCM 16871 / LMG 4051 / NBRC 15346 / NCIMB 9279 / R1 / VKM B-1422) OX=243230 GN=DR_0832 PE=4 SV=1	0	1915.95	0.822	0.332656	447527	368072	14.08	11.99		Peak Found	High	Peak Found	High	High	Peak Found	High	Peak Found	High	Peak Found	High	7.043e-05	1.732e-07	2.65	58.53
FALSE	High	[K].ITNQARPLLGGFDAFKR.[N]		4.95467e-06	0.000180344	2	2	13	P13126; P56867	P13126 [841-857]; P56867 [753-769]		Hexagonally packed intermediate-layer surface protein OS=Deinococcus radiodurans OX=1299 GN=hpi PE=1 SV=1 Hexagonally packed intermediate-layer surface protein OS=Deinococcus radiodurans (strain ATCC 13939 / DSM 20539 / JCM 16871 / LMG 4051 / NBRC 15346 / NCIMB 9279 / R1 / VKM B-1422) OX=243230 GN=hpi PE=3 SV=1	1	1904.05	0.899	0.331865	1.29323e+06	1.16292e+06	13.16	22.93	Shared	High	High	High	High	High	High	High	High	High	Peak Found	High	8.193e-05	7.603e-08	3.85	39.95
FALSE	High	[K].ITNQARPLLGGFDAFK.[R]		1.19933e-06	0.000180344	2	2	21	P13126; P56867	P13126 [841-856]; P56867 [753-768]		Hexagonally packed intermediate-layer surface protein OS=Deinococcus radiodurans OX=1299 GN=hpi PE=1 SV=1 Hexagonally packed intermediate-layer surface protein OS=Deinococcus radiodurans (strain ATCC 13939 / DSM 20539 / JCM 16871 / LMG 4051 / NBRC 15346 / NCIMB 9279 / R1 / VKM B-1422) OX=243230 GN=hpi PE=3 SV=1	0	1747.95	0.9	0.443403	4.1805e+06	3.76401e+06	6.32	21.91	Shared	High	High	High	High	High	High	High	Peak Found	High	High	High	8.193e-05	1.449e-08	2.82	46.64
FALSE	High	[R].LTNGTPYNEAGIALLVNPQGYPLPADPQAALDLPADRR.[Q]	2xDeamidated [N/Q]	1.72727e-06	0.000180344	1	1	24	Q9RY02	Q9RY02 [90-127]		Uncharacterized protein OS=Deinococcus radiodurans (strain ATCC 13939 / DSM 20539 / JCM 16871 / LMG 4051 / NBRC 15346 / NCIMB 9279 / R1 / VKM B-1422) OX=243230 GN=DR_0152 PE=4 SV=1	1	4004.04	1.221		275012	335718		11.59		High	High	High	High	High	High	High	High	High	High	High	7.556e-05	3.144e-08	4.97	71.12
FALSE	High	[K].ITQQPDVISFAGGLPAPELFPLDAVR.[Q]		5.73023e-05	0.000180344	1	1	5	Q9RU08	Q9RU08 [45-70]		Aminotransferase, class I, putative OS=Deinococcus radiodurans (strain ATCC 13939 / DSM 20539 / JCM 16871 / LMG 4051 / NBRC 15346 / NCIMB 9279 / R1 / VKM B-1422) OX=243230 GN=DR_1588 PE=4 SV=1	0	2751.47	1.197	0.443856	559654	669675	14.02	22.17		Peak Found	High	Peak Found	High	Peak Found	Peak Found	High	Peak Found	High	Peak Found	High	7.178e-05	1.402e-06	3.18	80.14
FALSE	High	[R].IGLDVSCNLASLVIEQTMHGGDLGR.[V]	1xCarbamidomethyl [C7]	4.21115e-05	0.000180344	1	1	6	Q9RZL7	Q9RZL7 [405-429]		Ribonucleoside-diphosphate reductase OS=Deinococcus radiodurans (strain ATCC 13939 / DSM 20539 / JCM 16871 / LMG 4051 / NBRC 15346 / NCIMB 9279 / R1 / VKM B-1422) OX=243230 GN=DR_B0108 PE=3 SV=1	0	2655.32	1.14	0.574935	132853	151485	25.41	23.6		High	High	Peak Found	High	Peak Found	High	Not Found	High	Peak Found	High	High	6.378e-05	1.284e-06	4.31	72.69
FALSE	High	[R].IVVELYPDEAPMTVNSFAYLLR.[H]		5.07895e-07	0.000180344	1	1	52	Q9RXR9	Q9RXR9 [54-75]		Peptidyl-prolyl cis-trans isomerase OS=Deinococcus radiodurans (strain ATCC 13939 / DSM 20539 / JCM 16871 / LMG 4051 / NBRC 15346 / NCIMB 9279 / R1 / VKM B-1422) OX=243230 GN=DR_0237 PE=3 SV=1	0	2540.31	1.092	0.933864	3.86065e+06	4.21583e+06	38.19	16.18		High	High	High	High	High	High	High	High	High	High	High	6.378e-05	7.986e-09	4.42	78.94
FALSE	High	[R].IVVELYPDEAPMTVNSFAYLLR.[H]	1xOxidation [P/T/M/E/D/V/Y/L]	1.35378e-05	0.000180344	1	1	103	Q9RXR9	Q9RXR9 [54-75]	Q9RXR9 1xOxidation [P/D/Y]	Peptidyl-prolyl cis-trans isomerase OS=Deinococcus radiodurans (strain ATCC 13939 / DSM 20539 / JCM 16871 / LMG 4051 / NBRC 15346 / NCIMB 9279 / R1 / VKM B-1422) OX=243230 GN=DR_0237 PE=3 SV=1	0	2556.31	0.997	0.792589	6.63527e+06	6.61581e+06	17.06	24.46		High	High	High	High	High	High	High	High	High	High	High	6.546e-05	2.708e-07	3.74	73.92
FALSE	High	[K].MLEYFTAADADYGQR.[V]	1xOxidation [M/L]	2.44645e-05	0.000180344	1	1	52	Q59337	Q59337 [492-506]		Catalase OS=Deinococcus radiodurans (strain ATCC 13939 / DSM 20539 / JCM 16871 / LMG 4051 / NBRC 15346 / NCIMB 9279 / R1 / VKM B-1422) OX=243230 GN=katA PE=1 SV=2	0	1766.77	1.424	0.509621	962624	1.37113e+06	38.74	14.7		High	High	High	High	High	High	High	High	High	High	High	0.0001289	6.702e-07	3.54	45.37
FALSE	High	[K].MLEYFTAADADYGQR.[V]		5.82388e-05	0.000180344	1	1	19	Q59337	Q59337 [492-506]		Catalase OS=Deinococcus radiodurans (strain ATCC 13939 / DSM 20539 / JCM 16871 / LMG 4051 / NBRC 15346 / NCIMB 9279 / R1 / VKM B-1422) OX=243230 GN=katA PE=1 SV=2	0	1750.77	1.114	0.978307	756797	842805	39.92	37.98		High	High	High	High	High	High	High	High	High	High	High	6.496e-05	2.423e-06	2.7	50.21
FALSE	High	[R].MIESGLEGVEFIAGNTDAQVLAK.[S]		3.38497e-06	0.000180344	1	1	12	Q9RWN5	Q9RWN5 [22-44]		Cell division protein FtsZ OS=Deinococcus radiodurans (strain ATCC 13939 / DSM 20539 / JCM 16871 / LMG 4051 / NBRC 15346 / NCIMB 9279 / R1 / VKM B-1422) OX=243230 GN=ftsZ PE=3 SV=1	0	2392.21	1.136	0.917898	700828	796045	31.9	24.36		High	High	High	High	High	High	High	Peak Found	High	High	High	0.0001289	6.923e-08	4.3	63.99
FALSE	High	[-].MIDKQQVISDNAAGANDTGSTAVQVALLTAR.[I]	2xDeamidated [N/Q]; 1xOxidation [I/Q/D/M]	6.26463e-05	0.000180344	1	1	14	Q9RXH2	Q9RXH2 [1-31]	Q9RXH2 1xOxidation [D]	30S ribosomal protein S15 OS=Deinococcus radiodurans (strain ATCC 13939 / DSM 20539 / JCM 16871 / LMG 4051 / NBRC 15346 / NCIMB 9279 / R1 / VKM B-1422) OX=243230 GN=rpsO PE=3 SV=1	1	3176.57	0.803	0.82237	139449	112019	49.24	23.49		High	High	High	High	Peak Found	Not Found	High	High	High	High	High	7.178e-05	1.546e-06	5.85	52.12
FALSE	High	[-].MIDKQQVISDNAAGANDTGSTAVQVALLTAR.[I]	1xDeamidated [Q/N]; 1xOxidation [I/Q/S/M/D/V]	1.18005e-06	0.000180344	1	1	54	Q9RXH2	Q9RXH2 [1-31]	Q9RXH2 1xOxidation [D]	30S ribosomal protein S15 OS=Deinococcus radiodurans (strain ATCC 13939 / DSM 20539 / JCM 16871 / LMG 4051 / NBRC 15346 / NCIMB 9279 / R1 / VKM B-1422) OX=243230 GN=rpsO PE=3 SV=1	1	3175.59	1.454	0.717517	564489	820518	36.23	41.52		High	High	High	High	High	High	High	High	High	High	High	7.043e-05	2.259e-08	4.3	51.85
FALSE	High	[-].MIDKQQVISDNAAGANDTGSTAVQVALLTAR.[I]	1xOxidation [Q/I/M/D/V]	3.02457e-08	0.000180344	1	1	73	Q9RXH2	Q9RXH2 [1-31]	Q9RXH2 1xOxidation [D]	30S ribosomal protein S15 OS=Deinococcus radiodurans (strain ATCC 13939 / DSM 20539 / JCM 16871 / LMG 4051 / NBRC 15346 / NCIMB 9279 / R1 / VKM B-1422) OX=243230 GN=rpsO PE=3 SV=1	1	3174.61	0.942	0.823963	2.92946e+06	2.75994e+06	16.2	14.85		High	High	High	High	High	High	High	High	High	High	High	6.569e-05	3.728e-10	4.87	49.65
FALSE	High	[-].MIDKQQVISDNAAGANDTGSTAVQVALLTAR.[I]	1xCarbonyl [S9]	0.000139763	0.000180344	1	1	1	Q9RXH2	Q9RXH2 [1-31]		30S ribosomal protein S15 OS=Deinococcus radiodurans (strain ATCC 13939 / DSM 20539 / JCM 16871 / LMG 4051 / NBRC 15346 / NCIMB 9279 / R1 / VKM B-1422) OX=243230 GN=rpsO PE=3 SV=1	1	3172.59	0.828	0.801808	88271	73048.3	29.77	45.16		Peak Found	Peak Found	Peak Found	Peak Found	High	Peak Found	Peak Found	Peak Found	Peak Found	Peak Found	High	6.496e-05	6.486e-06	3.66	50.97
FALSE	High	[-].MIDKQQVISDNAAGANDTGSTAVQVALLTAR.[I]	2xDeamidated [Q/N]	1.63199e-06	0.000180344	1	1	12	Q9RXH2	Q9RXH2 [1-31]		30S ribosomal protein S15 OS=Deinococcus radiodurans (strain ATCC 13939 / DSM 20539 / JCM 16871 / LMG 4051 / NBRC 15346 / NCIMB 9279 / R1 / VKM B-1422) OX=243230 GN=rpsO PE=3 SV=1	1	3160.58							No Quan Values	High	High	High	High	High	Not Found	High	Not Found	High	Not Found	High	6.378e-05	3.04e-08	4.44
FALSE	High	[-].MIDKQQVISDNAAGANDTGSTAVQVALLTAR.[I]	1xDeamidated [Q/N]	2.06541e-07	0.000180344	1	1	39	Q9RXH2	Q9RXH2 [1-31]		30S ribosomal protein S15 OS=Deinococcus radiodurans (strain ATCC 13939 / DSM 20539 / JCM 16871 / LMG 4051 / NBRC 15346 / NCIMB 9279 / R1 / VKM B-1422) OX=243230 GN=rpsO PE=3 SV=1	1	3159.6	0.659	0.127908	1.09836e+06	724047	15.19	11.84		High	High	High	High	High	High	High	High	High	High	High	6.378e-05	2.812e-09	5.45	53.29
FALSE	High	[-].MIDKQQVISDNAAGANDTGSTAVQVALLTAR.[I]		2.17031e-09	0.000180344	1	1	48	Q9RXH2	Q9RXH2 [1-31]		30S ribosomal protein S15 OS=Deinococcus radiodurans (strain ATCC 13939 / DSM 20539 / JCM 16871 / LMG 4051 / NBRC 15346 / NCIMB 9279 / R1 / VKM B-1422) OX=243230 GN=rpsO PE=3 SV=1	1	3158.61	0.754	0.168938	6.02665e+06	4.54635e+06	16.24	8.6		High	High	High	High	High	High	High	High	High	High	High	6.496e-05	2.501e-11	5.06	51.01
FALSE	High	[K].MIDGKDPQAAAAELLNLLR.[N]	1xOxidation [M/I/D]	7.55226e-06	0.000180344	1	1	95	Q9RVQ1	Q9RVQ1 [228-246]	Q9RVQ1 1xOxidation [D]	Electron transfer flavoprotein, beta subunit OS=Deinococcus radiodurans (strain ATCC 13939 / DSM 20539 / JCM 16871 / LMG 4051 / NBRC 15346 / NCIMB 9279 / R1 / VKM B-1422) OX=243230 GN=DR_0971 PE=4 SV=1	1	2055.09	0.942	0.640861	4.96492e+06	4.67456e+06	24.34	33.11		High	High	High	High	High	High	High	High	High	High	High	0.0001289	1.736e-07	3.74	67.51
FALSE	High	[K].MIDGKDPQAAAAELLNLLR.[N]	1xDeamidated [Q/N]	0.000126809	0.000180344	1	1	3	Q9RVQ1	Q9RVQ1 [228-246]		Electron transfer flavoprotein, beta subunit OS=Deinococcus radiodurans (strain ATCC 13939 / DSM 20539 / JCM 16871 / LMG 4051 / NBRC 15346 / NCIMB 9279 / R1 / VKM B-1422) OX=243230 GN=DR_0971 PE=4 SV=1	1	2040.08	0.001		499456					High	Not Found	Not Found	High	Not Found	Not Found	Not Found	Not Found	Not Found	Not Found	High	6.217e-05	3.474e-06	2.91	69.36
FALSE	High	[K].MLGGASAVGAVIGLVLGR.[Q]		3.35917e-07	0.000180344	1	1	39	Q9RW05	Q9RW05 [104-121]		Uncharacterized protein OS=Deinococcus radiodurans (strain ATCC 13939 / DSM 20539 / JCM 16871 / LMG 4051 / NBRC 15346 / NCIMB 9279 / R1 / VKM B-1422) OX=243230 GN=DR_0864 PE=4 SV=1	0	1640.95	1.214	0.687122	1.03923e+06	1.26166e+06	39.36	20.8		High	High	High	High	High	High	High	High	High	High	High	6.217e-05	3.986e-09	3.65	80.82
FALSE	High	[K].MIDGKDPQAAAAELLNLLR.[N]		3.07261e-07	0.000180344	1	1	77	Q9RVQ1	Q9RVQ1 [228-246]		Electron transfer flavoprotein, beta subunit OS=Deinococcus radiodurans (strain ATCC 13939 / DSM 20539 / JCM 16871 / LMG 4051 / NBRC 15346 / NCIMB 9279 / R1 / VKM B-1422) OX=243230 GN=DR_0971 PE=4 SV=1	1	2039.1	1.023	0.744702	6.17738e+06	6.31847e+06	24.71	19.77		High	High	High	High	High	High	High	High	High	High	High	6.217e-05	2.848e-09	4.01	69.5
FALSE	High	[R].MIAQFSTIIAAINR.[A]	1xOxidation [M/I/Q]	8.05421e-05	0.000180344	1	1	18	Q9RWB2	Q9RWB2 [125-138]		Citrate synthase OS=Deinococcus radiodurans (strain ATCC 13939 / DSM 20539 / JCM 16871 / LMG 4051 / NBRC 15346 / NCIMB 9279 / R1 / VKM B-1422) OX=243230 GN=gltA PE=1 SV=3	0	1564.85	1.15	0.606466	617129	709740	19.27	25.97		High	High	High	High	High	High	High	High	High	High	High	6.217e-05	2.471e-06	3.01	60.55
FALSE	High	[R].MIAQFSTIIAAINR.[A]		6.26463e-05	0.000180344	1	1	36	Q9RWB2	Q9RWB2 [125-138]		Citrate synthase OS=Deinococcus radiodurans (strain ATCC 13939 / DSM 20539 / JCM 16871 / LMG 4051 / NBRC 15346 / NCIMB 9279 / R1 / VKM B-1422) OX=243230 GN=gltA PE=1 SV=3	0	1548.86	0.594	0.351057	1.08619e+06	645255	27.51	30.61		High	High	High	High	High	High	High	High	High	High	High	6.378e-05	2.031e-06	2.53	64.86
FALSE	High	[-].MKHILFPTVSAADAFIADLQSR.[G]	1xOxidation [I/M/F/L/V/P]	5.5501e-06	0.000180344	1	1	67	Q9RSY2	Q9RSY2 [1-22]	Q9RSY2 1xOxidation [P]	Uncharacterized protein DR_1987 OS=Deinococcus radiodurans (strain ATCC 13939 / DSM 20539 / JCM 16871 / LMG 4051 / NBRC 15346 / NCIMB 9279 / R1 / VKM B-1422) OX=243230 GN=DR_1987 PE=1 SV=2	1	2447.28	0.839	0.81636	4.70839e+06	3.95075e+06	25.6	55.5		High	High	High	High	High	High	High	High	High	High	High	6.546e-05	9.561e-08	5.09	59.97
FALSE	High	[-].MKHILFPTVSAADAFIADLQSR.[G]		1.39967e-07	0.000180344	1	1	56	Q9RSY2	Q9RSY2 [1-22]		Uncharacterized protein DR_1987 OS=Deinococcus radiodurans (strain ATCC 13939 / DSM 20539 / JCM 16871 / LMG 4051 / NBRC 15346 / NCIMB 9279 / R1 / VKM B-1422) OX=243230 GN=DR_1987 PE=1 SV=2	1	2431.28	1.064	0.907687	2.77938e+06	2.95654e+06	55.63	48.67		High	High	High	High	High	High	High	High	High	High	High	6.496e-05	2.72e-09	5.52	61.89
FALSE	High	[-].MKEPMTTEQLLQGLK.[H]		2.56837e-05	0.000180344	1	1	14	Q9RTL0	Q9RTL0 [1-15]		Uncharacterized protein OS=Deinococcus radiodurans (strain ATCC 13939 / DSM 20539 / JCM 16871 / LMG 4051 / NBRC 15346 / NCIMB 9279 / R1 / VKM B-1422) OX=243230 GN=DR_1750 PE=4 SV=1	1	1746.91	0.757	0.226413	949128	718100	16.45	19.49		High	High	High	High	High	High	High	High	High	Peak Found	High	8.193e-05	5.195e-07	3.22	44.89
FALSE	High	[R].MKDEDWDAVLQTNLSSAFAACR.[A]	1xCarbamidomethyl [C21]	8.52441e-05	0.000180344	1	1	4	Q9RT26	Q9RT26 [108-129]		3-oxoacyl-acyl carrier protein reductase OS=Deinococcus radiodurans (strain ATCC 13939 / DSM 20539 / JCM 16871 / LMG 4051 / NBRC 15346 / NCIMB 9279 / R1 / VKM B-1422) OX=243230 GN=DR_1943 PE=4 SV=1	1	2528.15	0.648	0.549876	352583	228613	41.36	36.16		High	High	High	Peak Found	Peak Found	High	Peak Found	Peak Found	Peak Found	Peak Found	High	6.378e-05	2.908e-06	4.15	62.44
FALSE	High	[R].MGVDVIEAGFPIASPGDLEGVSR.[I]		8.05421e-05	0.000180344	1	1	12	Q9RUA9	Q9RUA9 [49-71]		2-isopropylmalate synthase OS=Deinococcus radiodurans (strain ATCC 13939 / DSM 20539 / JCM 16871 / LMG 4051 / NBRC 15346 / NCIMB 9279 / R1 / VKM B-1422) OX=243230 GN=leuA PE=3 SV=1	0	2316.15	1.127	0.775803	410957	463285	24.7	44.14		High	High	High	High	High	High	High	High	High	High	High	8.193e-05	1.985e-06	3.37	68.95
FALSE	High	[K].MGSMGPAFWQEFPQALSELGDAR.[V]	1xDeamidated [Q]; 1xOxidation [S/M]	7.86072e-05	0.000180344	1	1	3	Q9RY37	Q9RY37 [33-55]		Enoyl-CoA hydratase, putative OS=Deinococcus radiodurans (strain ATCC 13939 / DSM 20539 / JCM 16871 / LMG 4051 / NBRC 15346 / NCIMB 9279 / R1 / VKM B-1422) OX=243230 GN=DR_0114 PE=1 SV=1	0	2542.14							No Quan Values	High	Not Found	Not Found	High	Not Found	Not Found	High	Not Found	Not Found	Not Found	High	7.178e-05	2.024e-06	3.55
FALSE	High	[K].MGSMGPAFWQEFPQALSELGDAR.[V]	1xOxidation [M/P/F]	9.62648e-05	0.000180344	1	1	14	Q9RY37	Q9RY37 [33-55]	Q9RY37 1xOxidation [P]	Enoyl-CoA hydratase, putative OS=Deinococcus radiodurans (strain ATCC 13939 / DSM 20539 / JCM 16871 / LMG 4051 / NBRC 15346 / NCIMB 9279 / R1 / VKM B-1422) OX=243230 GN=DR_0114 PE=1 SV=1	0	2541.15	0.862	0.775387	1.09038e+06	939671	21.97	32.33		High	High	High	High	High	High	High	High	High	Peak Found	High	6.378e-05	3.352e-06	3.55	73.48
FALSE	High	[R].MGQTMQDIEGLAMDWLPLER.[G]	1xDioxidation [M5]; 2xOxidation [M/T/W]	3.82082e-05	0.000180344	1	1	9	Q9RV81	Q9RV81 [87-106]	Q9RV81 1xDioxidation [M91]	Uncharacterized protein OS=Deinococcus radiodurans (strain ATCC 13939 / DSM 20539 / JCM 16871 / LMG 4051 / NBRC 15346 / NCIMB 9279 / R1 / VKM B-1422) OX=243230 GN=DR_1148 PE=4 SV=1	0	2366.08	0.481	0.84087	164213	79048.4	56.82	66.44		High	High	Peak Found	Peak Found	High	High	Peak Found	Peak Found	High	High	High	7.043e-05	1.226e-06	3.06	73.57
FALSE	High	[R].MGQTMQDIEGLAMDWLPLER.[G]	1xOxidation [D/M/Q/T]	4.83564e-06	0.000180344	1	1	12	Q9RV81	Q9RV81 [87-106]	Q9RV81 1xOxidation [D]	Uncharacterized protein OS=Deinococcus radiodurans (strain ATCC 13939 / DSM 20539 / JCM 16871 / LMG 4051 / NBRC 15346 / NCIMB 9279 / R1 / VKM B-1422) OX=243230 GN=DR_1148 PE=4 SV=1	0	2350.09	0.817	0.588244	299223	244432	40.5	49.24		High	High	High	Peak Found	High	High	High	High	High	Peak Found	High	7.556e-05	1.022e-07	4	78.69
FALSE	High	[R].MGLPEVTLGLLPGFAGTQR.[L]	1xOxidation [L/M/E]	1.28951e-05	0.000180344	1	1	31	Q9RV78	Q9RV78 [174-192]		3-hydroxybutyryl-CoA dehydratase OS=Deinococcus radiodurans (strain ATCC 13939 / DSM 20539 / JCM 16871 / LMG 4051 / NBRC 15346 / NCIMB 9279 / R1 / VKM B-1422) OX=243230 GN=DR_1151 PE=4 SV=1	0	1973.05	1.175	0.475495	1.3975e+06	1.64221e+06	18.95	13.99		High	High	High	High	High	High	High	High	High	High	High	7.043e-05	3.53e-07	3.38	69.34
FALSE	High	[-].MIDAAQIDHLTALAR.[L]		1.15117e-05	0.000180344	1	1	1	Q9RUV6	Q9RUV6 [1-15]		Glutamyl-tRNA(Gln) amidotransferase subunit C OS=Deinococcus radiodurans (strain ATCC 13939 / DSM 20539 / JCM 16871 / LMG 4051 / NBRC 15346 / NCIMB 9279 / R1 / VKM B-1422) OX=243230 GN=gatC PE=3 SV=1	0	1638.86	0.558	0.850821	1.53703e+06	858281	34.89	90.3		Peak Found	Peak Found	Peak Found	Peak Found	High	Peak Found	Peak Found	Peak Found	Peak Found	Peak Found	High	6.496e-05	3.884e-07	2.84	49.45
FALSE	High	[R].MGLPEVTLGLLPGFAGTQR.[L]		3.09476e-05	0.000180344	1	1	25	Q9RV78	Q9RV78 [174-192]		3-hydroxybutyryl-CoA dehydratase OS=Deinococcus radiodurans (strain ATCC 13939 / DSM 20539 / JCM 16871 / LMG 4051 / NBRC 15346 / NCIMB 9279 / R1 / VKM B-1422) OX=243230 GN=DR_1151 PE=4 SV=1	0	1957.06	1.098	0.408138	1.10044e+06	1.20848e+06	11.96	14.57		High	High	High	High	High	High	High	High	High	High	High	6.496e-05	1.181e-06	3.4	73.73
FALSE	High	[K].MLGGASAVGAVIGLVLGR.[Q]	1xOxidation [V/M/S/L]	1.06299e-08	0.000180344	1	1	138	Q9RW05	Q9RW05 [104-121]		Uncharacterized protein OS=Deinococcus radiodurans (strain ATCC 13939 / DSM 20539 / JCM 16871 / LMG 4051 / NBRC 15346 / NCIMB 9279 / R1 / VKM B-1422) OX=243230 GN=DR_0864 PE=4 SV=1	0	1656.95	1.107	0.309866	3.06531e+06	3.39332e+06	24.73	20.19		High	High	High	High	High	High	High	High	High	High	High	6.217e-05	8.281e-11	4.54	77.01
FALSE	High	[-].MLLDHVAIATPDLDQGAAPYVALGLRPEGPDEDVGTQGVR.[V]	1xDeamidated [Q]	1.75469e-05	0.000180344	1	1	4	Q9RSV0	Q9RSV0 [1-40]		Uncharacterized protein OS=Deinococcus radiodurans (strain ATCC 13939 / DSM 20539 / JCM 16871 / LMG 4051 / NBRC 15346 / NCIMB 9279 / R1 / VKM B-1422) OX=243230 GN=DR_2022 PE=4 SV=1	0	4158.08							No Quan Values	Not Found	High	High	Not Found	High	Not Found	High	Not Found	Not Found	Not Found	High	8.193e-05	3.337e-07	4.2
FALSE	High	[-].MNQTDLSASSTSSTSRPLVAVTGADGFIGSHLTEDLVR.[A]		1.03651e-06	0.000180344	1	1	7	Q9RWF7	Q9RWF7 [1-38]		UDP-glucose 4-epimerase, putative OS=Deinococcus radiodurans (strain ATCC 13939 / DSM 20539 / JCM 16871 / LMG 4051 / NBRC 15346 / NCIMB 9279 / R1 / VKM B-1422) OX=243230 GN=DR_0711 PE=4 SV=1	0	3920.93	0.822	0.991972	606082	498109	25.64	44.55		High	Peak Found	High	High	High	Peak Found	High	Peak Found	High	High	High	6.217e-05	1.715e-08	4.82	56.6
FALSE	High	[K].MNLYVPSGYACEGLTAGASCQGNESDIR.[I]	2xCarbamidomethyl [C11; C20]; 1xDeamidated [N]	3.09476e-05	0.000180344	1	1	2	Q9RVT2	Q9RVT2 [117-144]		Uncharacterized protein OS=Deinococcus radiodurans (strain ATCC 13939 / DSM 20539 / JCM 16871 / LMG 4051 / NBRC 15346 / NCIMB 9279 / R1 / VKM B-1422) OX=243230 GN=DR_0940 PE=4 SV=1	0	3021.3							No Quan Values	Not Found	High	Not Found	Not Found	Not Found	Not Found	High	Not Found	Not Found	Not Found	High	6.569e-05	1.025e-06	4.27
FALSE	High	[K].MNLYVPSGYACEGLTAGASCQGNESDIR.[I]	2xCarbamidomethyl [C11; C20]	3.14824e-07	0.000180344	1	1	11	Q9RVT2	Q9RVT2 [117-144]		Uncharacterized protein OS=Deinococcus radiodurans (strain ATCC 13939 / DSM 20539 / JCM 16871 / LMG 4051 / NBRC 15346 / NCIMB 9279 / R1 / VKM B-1422) OX=243230 GN=DR_0940 PE=4 SV=1	0	3020.32	0.785	0.414473	493925	387610	48.65	15.92		High	High	High	High	High	High	High	High	Peak Found	High	High	6.378e-05	4.586e-09	3.36	53.34
FALSE	High	[K].MNIGDHITAGDIKLPEGCTLAADPELTVVSVLPPR.[L]	1xCarbamidomethyl [C18]; 1xOxidation [D/M/N/I/H]	5.37303e-06	0.000180344	1	1	31	Q9RX88	Q9RX88 [141-175]	Q9RX88 1xOxidation [D/N]	50S ribosomal protein L25 OS=Deinococcus radiodurans (strain ATCC 13939 / DSM 20539 / JCM 16871 / LMG 4051 / NBRC 15346 / NCIMB 9279 / R1 / VKM B-1422) OX=243230 GN=rplY PE=1 SV=2	1	3715.9	1.159	0.874544	2.21484e+06	2.56625e+06	20.81	34.36		High	High	High	High	High	High	High	High	Peak Found	High	High	6.378e-05	1.197e-07	3.97	62.02
FALSE	High	[K].MNIGDHITAGDIKLPEGCTLAADPELTVVSVLPPR.[L]	1xCarbamidomethyl [C18]; 1xDeamidated [N2]	5.87681e-07	0.000180344	1	1	16	Q9RX88	Q9RX88 [141-175]		50S ribosomal protein L25 OS=Deinococcus radiodurans (strain ATCC 13939 / DSM 20539 / JCM 16871 / LMG 4051 / NBRC 15346 / NCIMB 9279 / R1 / VKM B-1422) OX=243230 GN=rplY PE=1 SV=2	1	3700.89							No Quan Values	High	High	High	High	High	High	High	High	High	Not Found	High	7.556e-05	9.215e-09	4.47
FALSE	High	[K].MNIGDHITAGDIKLPEGCTLAADPELTVVSVLPPR.[L]	1xCarbamidomethyl [C18]	5.04023e-08	0.000180344	1	1	66	Q9RX88	Q9RX88 [141-175]		50S ribosomal protein L25 OS=Deinococcus radiodurans (strain ATCC 13939 / DSM 20539 / JCM 16871 / LMG 4051 / NBRC 15346 / NCIMB 9279 / R1 / VKM B-1422) OX=243230 GN=rplY PE=1 SV=2	1	3699.91	0.982	0.691781	5.45695e+06	5.3588e+06	21.07	24.31		High	High	High	High	High	High	High	High	High	High	High	6.569e-05	6.715e-10	5.41	63.8
FALSE	High	[K].MNIGDHITAGDIK.[L]		4.60608e-06	0.000180344	1	1	19	Q9RX88	Q9RX88 [141-153]		50S ribosomal protein L25 OS=Deinococcus radiodurans (strain ATCC 13939 / DSM 20539 / JCM 16871 / LMG 4051 / NBRC 15346 / NCIMB 9279 / R1 / VKM B-1422) OX=243230 GN=rplY PE=1 SV=2	0	1384.69	1.342	0.355392	5.0838e+06	6.82083e+06	14.02	21.88		High	High	High	High	High	High	High	High	High	High	High	7.178e-05	7.439e-08	3.37	32.21
FALSE	High	[-].MNIAQDKVVELDYQLTVR.[G]		9.32413e-06	0.000180344	1	1	10	Q9RRM4	Q9RRM4 [1-18]		Peptidyl-prolyl cis-trans isomerase OS=Deinococcus radiodurans (strain ATCC 13939 / DSM 20539 / JCM 16871 / LMG 4051 / NBRC 15346 / NCIMB 9279 / R1 / VKM B-1422) OX=243230 GN=DR_2464 PE=3 SV=1	1	2135.12	0.579	0.652358	786570	455361	40.86	42.63		High	High	High	High	High	High	High	High	Peak Found	High	High	6.378e-05	2.278e-07	4.13	50.25
FALSE	High	[R].MNGPEGQGLPGTLGAR.[L]	1xDeamidated [N2]	5.77687e-05	0.000180344	1	1	6	Q9RRS9	Q9RRS9 [27-42]		Putative esterase DR_2406 OS=Deinococcus radiodurans (strain ATCC 13939 / DSM 20539 / JCM 16871 / LMG 4051 / NBRC 15346 / NCIMB 9279 / R1 / VKM B-1422) OX=243230 GN=DR_2406 PE=3 SV=1	0	1555.75	0.887	0.848495	175436	155555	21.06	38.08		High	High	Peak Found	High	Peak Found	High	High	High	Peak Found	Peak Found	High	6.569e-05	2.079e-06	2.65	39.56
FALSE	High	[-].MNFEQAQQEVNTLSK.[K]		8.73866e-06	0.000180344	1	1	10	Q9RXY8	Q9RXY8 [1-15]		Acyl-CoA-binding protein OS=Deinococcus radiodurans (strain ATCC 13939 / DSM 20539 / JCM 16871 / LMG 4051 / NBRC 15346 / NCIMB 9279 / R1 / VKM B-1422) OX=243230 GN=DR_0166 PE=4 SV=1	0	1766.84	0.956	0.457406	552093	527676	22.11	27.05		High	High	High	High	High	Peak Found	Peak Found	High	Peak Found	High	High	6.217e-05	1.475e-07	3.57	45.88
FALSE	High	[R].MMVGEIYLPLDK.[L]		3.35607e-05	0.000180344	1	1	9	Q9RUK9	Q9RUK9 [298-309]		Glycosyl hydrolase, family 13 OS=Deinococcus radiodurans (strain ATCC 13939 / DSM 20539 / JCM 16871 / LMG 4051 / NBRC 15346 / NCIMB 9279 / R1 / VKM B-1422) OX=243230 GN=DR_1375 PE=4 SV=1	0	1408.72	0.769	0.495666	153907	118325	24.97	23.1		High	High	High	High	High	Peak Found	High	High	High	Peak Found	High	6.378e-05	9.934e-07	2.74	61.79
FALSE	High	[K].MMVEELPDDVLQYLLPSR.[Y]	1xDeamidated [Q12]; 1xOxidation [M2]	5.41415e-05	0.000180344	1	1	4	Q9RW26	Q9RW26 [111-128]		Uncharacterized protein OS=Deinococcus radiodurans (strain ATCC 13939 / DSM 20539 / JCM 16871 / LMG 4051 / NBRC 15346 / NCIMB 9279 / R1 / VKM B-1422) OX=243230 GN=DR_0843 PE=4 SV=1	0	2165.05							No Quan Values	High	High	Not Found	Not Found	High	High	Not Found	Not Found	Not Found	Not Found	High	6.546e-05	1.372e-06	3.16
FALSE	High	[-].MLLDHVAIATPDLDQGAAPYVALGLRPEGPDEDVGTQGVR.[V]		3.06978e-05	0.000180344	1	1	6	Q9RSV0	Q9RSV0 [1-40]		Uncharacterized protein OS=Deinococcus radiodurans (strain ATCC 13939 / DSM 20539 / JCM 16871 / LMG 4051 / NBRC 15346 / NCIMB 9279 / R1 / VKM B-1422) OX=243230 GN=DR_2022 PE=4 SV=1	0	4157.1	0.706	0.326418	762152	537998	21.11	19.35		High	High	High	Peak Found	High	High	Peak Found	Peak Found	Peak Found	High	High	6.569e-05	1.008e-06	3.91	64.44
FALSE	High	[K].MMVEELPDDVLQYLLPSR.[Y]	1xOxidation [M2]	1.12403e-06	0.000180344	1	1	29	Q9RW26	Q9RW26 [111-128]		Uncharacterized protein OS=Deinococcus radiodurans (strain ATCC 13939 / DSM 20539 / JCM 16871 / LMG 4051 / NBRC 15346 / NCIMB 9279 / R1 / VKM B-1422) OX=243230 GN=DR_0843 PE=4 SV=1	0	2164.07	0.814	0.690243	408950	332973	30.02	27.82		High	High	High	High	High	High	High	High	High	High	High	7.178e-05	1.758e-08	3.14	79.9
FALSE	High	[R].MLSTNALSTCGLSQGDMTVVMNGMQEVSTELAAIATR.[V]	1xCarbamidomethyl [C10]; 2xDeamidated [N/Q]; 1xDioxidation [V/M/S/T/N/D/L/A]	2.3684e-05	0.000180344	1	1	185	Q9RVA5	Q9RVA5 [85-121]	Q9RVA5 1xDioxidation [M]	SLH family protein OS=Deinococcus radiodurans (strain ATCC 13939 / DSM 20539 / JCM 16871 / LMG 4051 / NBRC 15346 / NCIMB 9279 / R1 / VKM B-1422) OX=243230 GN=DR_1124 PE=4 SV=1	0	3921.79	0.796	0.512087	2.55723e+06	2.03611e+06	12.86	22.56		High	High	High	High	High	High	High	High	High	High	High	7.556e-05	6.283e-07	3.3	82.46
FALSE	High	[R].MLSTNALSTCGLSQGDMTVVMNGMQEVSTELAAIATR.[V]	1xCarbamidomethyl [C10]; 1xDeamidated [N/Q]; 1xDioxidation [D/S/V/M/A/T/N/L]; 2xOxidation [M/V/L/S/T/Q/N]	5.68673e-06	0.000180344	1	1	148	Q9RVA5	Q9RVA5 [85-121]	Q9RVA5 1xDioxidation [M]; 2xOxidation [N]	SLH family protein OS=Deinococcus radiodurans (strain ATCC 13939 / DSM 20539 / JCM 16871 / LMG 4051 / NBRC 15346 / NCIMB 9279 / R1 / VKM B-1422) OX=243230 GN=DR_1124 PE=4 SV=1	0	3920.81	1.129	0.740874	1.99828e+06	2.25603e+06	24.5	28.82		High	High	High	High	High	High	High	High	High	High	High	7.556e-05	1.227e-07	4.56	76.7
FALSE	High	[R].MLSTNALSTCGLSQGDMTVVMNGMQEVSTELAAIATR.[V]	1xCarbamidomethyl [C10]; 1xDioxidation [S/V/M/T]; 2xOxidation [N/M/V]	8.59813e-06	0.000180344	1	1	7	Q9RVA5	Q9RVA5 [85-121]	Q9RVA5 1xDioxidation [M]; 2xOxidation [N]	SLH family protein OS=Deinococcus radiodurans (strain ATCC 13939 / DSM 20539 / JCM 16871 / LMG 4051 / NBRC 15346 / NCIMB 9279 / R1 / VKM B-1422) OX=243230 GN=DR_1124 PE=4 SV=1	0	3919.82	0.367		77493.6	28412.8	70.02			High	Not Found	High	High	Not Found	High	High	High	Not Found	Peak Found	High	6.378e-05	2.064e-07	4.01	80.41
FALSE	High	[R].MLSTNALSTCGLSQGDMTVVMNGMQEVSTELAAIATR.[V]	1xCarbamidomethyl [C10]; 2xDeamidated [Q/N]; 1xOxidation [M/V/E/Q/L/T/S/N/D]	3.6134e-07	0.000180344	1	1	208	Q9RVA5	Q9RVA5 [85-121]	Q9RVA5 1xOxidation [N/D]	SLH family protein OS=Deinococcus radiodurans (strain ATCC 13939 / DSM 20539 / JCM 16871 / LMG 4051 / NBRC 15346 / NCIMB 9279 / R1 / VKM B-1422) OX=243230 GN=DR_1124 PE=4 SV=1	0	3905.79	1.58	0.507942	473366	748151	60.97	33.73		High	High	High	High	High	High	High	High	High	High	High	6.569e-05	6.324e-09	5.07	77.37
FALSE	High	[R].MLSTNALSTCGLSQGDMTVVMNGMQEVSTELAAIATR.[V]	1xCarbamidomethyl [C10]; 1xDeamidated [Q/N]; 1xOxidation [T/L/M/V/S/D/N/Q]	8.80978e-06	0.000180344	1	1	185	Q9RVA5	Q9RVA5 [85-121]	Q9RVA5 1xOxidation [D/N]	SLH family protein OS=Deinococcus radiodurans (strain ATCC 13939 / DSM 20539 / JCM 16871 / LMG 4051 / NBRC 15346 / NCIMB 9279 / R1 / VKM B-1422) OX=243230 GN=DR_1124 PE=4 SV=1	0	3904.81	0.694	0.10572	3.13252e+06	2.17495e+06	14.77	19.36		High	High	High	High	High	High	High	High	High	High	High	7.556e-05	2.04e-07	5.25	82.77
FALSE	High	[R].MLSTNALSTCGLSQGDMTVVMNGMQEVSTELAAIATR.[V]	1xCarbamidomethyl [C10]; 2xDeamidated [N/Q]	1.74132e-06	0.000180344	1	1	61	Q9RVA5	Q9RVA5 [85-121]		SLH family protein OS=Deinococcus radiodurans (strain ATCC 13939 / DSM 20539 / JCM 16871 / LMG 4051 / NBRC 15346 / NCIMB 9279 / R1 / VKM B-1422) OX=243230 GN=DR_1124 PE=4 SV=1	0	3889.8	0.935	0.832499	589546	551463	41.05	43.97		High	High	High	High	High	High	High	High	High	High	High	6.378e-05	3.293e-08	5.93	82.78
FALSE	High	[R].MLSTNALSTCGLSQGDMTVVMNGMQEVSTELAAIATR.[V]	1xCarbamidomethyl [C10]; 1xDeamidated [N/Q]	2.09821e-06	0.000180344	1	1	37	Q9RVA5	Q9RVA5 [85-121]		SLH family protein OS=Deinococcus radiodurans (strain ATCC 13939 / DSM 20539 / JCM 16871 / LMG 4051 / NBRC 15346 / NCIMB 9279 / R1 / VKM B-1422) OX=243230 GN=DR_1124 PE=4 SV=1	0	3888.82	0.371	0.31742	1.38885e+06	514618	75.14	70.28		High	High	High	High	High	High	High	High	High	Peak Found	High	6.378e-05	4.055e-08	5.4	82.8
FALSE	High	[R].MLSTNALSTCGLSQGDMTVVMNGMQEVSTELAAIATR.[V]	1xCarbamidomethyl [C10]	7.55226e-06	0.000180344	1	1	4	Q9RVA5	Q9RVA5 [85-121]		SLH family protein OS=Deinococcus radiodurans (strain ATCC 13939 / DSM 20539 / JCM 16871 / LMG 4051 / NBRC 15346 / NCIMB 9279 / R1 / VKM B-1422) OX=243230 GN=DR_1124 PE=4 SV=1	0	3887.83	0.058		1.06448e+06	62074.7	62.8			High	Not Found	Peak Found	High	High	High	Not Found	Not Found	Not Found	Not Found	High	6.496e-05	2.426e-07	3.6	82.8
FALSE	High	[R].MISQSDNTATDLLLAR.[V]	1xOxidation [M1]	8.31963e-05	0.000180344	1	1	1	Q9RYR7	Q9RYR7 [320-335]		Beta lactamase-related protein OS=Deinococcus radiodurans (strain ATCC 13939 / DSM 20539 / JCM 16871 / LMG 4051 / NBRC 15346 / NCIMB 9279 / R1 / VKM B-1422) OX=243230 GN=DR_A0241 PE=4 SV=1	0	1764.88	0.956	0.959525	191672	183279	17.71	33.29		Peak Found	Peak Found	High	Not Found	Peak Found	Peak Found	Peak Found	Peak Found	Peak Found	Peak Found	High	8.193e-05	2.063e-06	2.73	46.95
[truncated: 13,776 more rows]

## Sheet: Processed data
Annotated Sequence	Modifications	Master Protein Accessions	Protein Description	Abundance Ratio: (3 kGy) / (0 Gy)	Abundance Ratio Adj. P-Value: (3 kGy) / (0 Gy)
[truncated: 14,440 more rows]
