# Supplementary material for: Proteome Damage Inflicted by Ionizing Radiation: Advancing a Theme in the Research of Miroslav Radman
Source: Cells. 2021 Apr 20;10(4):954. doi: 10.3390/cells10040954 (PMC8074248; doi:10.3390/cells10040954)
Supplement: Supplementary file 1 [file cells-10-00954-s001.zip › Supplemental files/Supplemental Dataset 2 IR9-150-1 3 kGy vs 0 Gy LFQ-MS.xlsx]

## Sheet: Raw data
Checked	Confidence	Annotated Sequence	Modifications	Qvality PEP	Qvality q-value	# Protein Groups	# Proteins	# PSMs	Master Protein Accessions	Positions in Master Proteins	Modifications in Master Proteins	Master Protein Descriptions	# Missed Cleavages	Theo. MH+ [Da]	Abundance Ratio: (Sample) / (Control)	Abundance Ratio Adj. P-Value: (Sample) / (Control)	Abundances (Grouped): Control	Abundances (Grouped): Sample	Abundances (Grouped) CV [%]: Control	Abundances (Grouped) CV [%]: Sample	Quan Info	Found in Sample: [S1] F1: Control	Found in Sample: [S2] F2: Control	Found in Sample: [S3] F3: Control	Found in Sample: [S4] F4: Control	Found in Sample: [S5] F5: Control	Found in Sample: [S11] F11: Sample	Found in Sample: [S12] F12: Sample	Found in Sample: [S13] F13: Sample	Found in Sample: [S14] F14: Sample	Found in Sample: [S15] F15: Sample	Confidence (by Search Engine): Sequest HT	Percolator q-Value (by Search Engine): Sequest HT	Percolator PEP (by Search Engine): Sequest HT	XCorr (by Search Engine): Sequest HT	Top Apex RT [min]
FALSE	High	[-].MDMHSGTFNPQDFAWQGLTLTPAAAIHIR.[E]		0.00233476	0.000144872	1	1	1	P77667	P77667 [1-29]		Protein SufA OS=Escherichia coli (strain K12) OX=83333 GN=sufA PE=1 SV=1	0	3226.56							No Quan Values	Not Found	Not Found	Not Found	High	Not Found	Not Found	Not Found	Not Found	Not Found	Not Found	High	0.0001306	0.0002628	3.9
FALSE	High	[-].MEIYENENDQVEAVK.[R]	1xDeamidated [N8]	0.0588768	0.00434038	1	1	1	P76576	P76576 [1-15]		UPF0070 protein YfgM OS=Escherichia coli (strain K12) OX=83333 GN=yfgM PE=3 SV=1	0	1811.8							No Quan Values	Not Found	Not Found	Not Found	Not Found	Not Found	Not Found	Not Found	High	Not Found	Not Found	High	0.0006834	0.007456	2.78
FALSE	High	[-].METTKPSFQDVLEFVR.[L]	1xDeamidated [Q9]	0.0209587	0.00128398	1	1	3	P0A8M6	P0A8M6 [1-16]		UPF0265 protein YeeX OS=Escherichia coli (strain K12) OX=83333 GN=yeeX PE=1 SV=1	0	1927.95							No Quan Values	Not Found	Not Found	Not Found	Not Found	High	Not Found	Not Found	High	Not Found	Not Found	High	0.0003662	0.002592	3.8
FALSE	High	[-].MFHCPLCQHAAHAR.[T]	2xOxidation [F2; H3]; 2xTrioxidation [C4; C7]	0.0118157	0.000656936	1	1	1	P37057	P37057 [1-14]		Prophage late control protein OgrK OS=Escherichia coli (strain K12) OX=83333 GN=ogrK PE=4 SV=1	0	1749.69							No Quan Values	High	Not Found	Not Found	Not Found	Not Found	Not Found	Not Found	Not Found	Not Found	Not Found	High	0.0001764	0.001521	1.88
FALSE	High	[-].MFQQEVTITAPNGLHTRPAAQFVK.[E]	2xDeamidated [Q/N]	0.00415152	0.00041021	1	1	6	P0AA04	P0AA04 [1-24]		Phosphocarrier protein HPr OS=Escherichia coli (strain K12) OX=83333 GN=ptsH PE=1 SV=1	0	2686.37							No Quan Values	Not Found	High	High	High	High	Not Found	Not Found	High	Not Found	Not Found	High	0.0001859	0.0006161	3.35
FALSE	High	[-].MIAITGATGQLGHYVIESLMK.[T]	1xDeamidated [Q10]	0.00118735	7.13839e-05	1	1	1	P39315	P39315 [1-21]		Quinone oxidoreductase 2 OS=Escherichia coli (strain K12) OX=83333 GN=qorB PE=1 SV=1	0	2234.16							No Quan Values	Not Found	Not Found	Not Found	High	Not Found	Not Found	Not Found	Not Found	Not Found	Not Found	High	7.616e-05	0.0001299	3
FALSE	High	[-].MIIGNIHNLQPWLPQELR.[Q]	1xDeamidated [Q/N]	0.0290553	0.00177987	1	1	4	P0AF96	P0AF96 [1-18]		Toxin-antitoxin biofilm protein TabA OS=Escherichia coli (strain K12) OX=83333 GN=tabA PE=1 SV=1	0	2173.16							No Quan Values	Not Found	Not Found	Not Found	Not Found	High	Not Found	Not Found	High	High	High	High	0.0001951	0.003375	4.21
FALSE	High	[-].MIQEQTMLNVADNSGAR.[R]	2xDeamidated [N9; N13]	5.31939e-06	7.13839e-05	1	1	3	P0ADY3	P0ADY3 [1-17]		50S ribosomal protein L14 OS=Escherichia coli (strain K12) OX=83333 GN=rplN PE=1 SV=1	0	1879.85							No Quan Values	High	Not Found	Not Found	High	Not Found	High	Not Found	Not Found	Not Found	Not Found	High	8.207e-05	6.192e-07	3.69
FALSE	High	[-].MLNETPALAPDGQPYR.[L]	1xDeamidated [Q13]	0.0823231	0.00685431	1	1	1	P0A9C3	P0A9C3 [1-16]		Aldose 1-epimerase OS=Escherichia coli (strain K12) OX=83333 GN=galM PE=1 SV=1	0	1773.85							No Quan Values	High	Not Found	Not Found	Not Found	Not Found	Not Found	Not Found	Not Found	Not Found	Not Found	High	0.000892	0.01169	3.44
FALSE	High	[-].MLVSSNVTMQFGSKPLFENISVK.[F]	1xDeamidated [Q/N]	0.000729397	7.13839e-05	1	1	4	P0A9U3	P0A9U3 [1-23]		Uncharacterized ABC transporter ATP-binding protein YbiT OS=Escherichia coli (strain K12) OX=83333 GN=ybiT PE=1 SV=1	0	2557.3							No Quan Values	Not Found	High	High	Not Found	High	Not Found	Not Found	Not Found	Not Found	Not Found	High	6.924e-05	0.0001085	4.03
FALSE	High	[-].MQDSILTTVVK.[D]	1xOxidation [Q2]	0.0340202	0.00211444	1	1	1	P06610	P06610 [1-11]		Thioredoxin/glutathione peroxidase BtuE OS=Escherichia coli (strain K12) OX=83333 GN=btuE PE=1 SV=1	0	1250.67							No Quan Values	Not Found	Not Found	Not Found	Not Found	Not Found	Not Found	Not Found	Not Found	High	Not Found	High	0.0001181	0.003708	2.29
FALSE	High	[-].MQLNITGNNVEITEALR.[E]	1xOxidation [Q2]	0.00415152	0.00041021	1	1	1	P0AFX0	P0AFX0 [1-17]		Ribosome hibernation promoting factor OS=Escherichia coli (strain K12) OX=83333 GN=hpf PE=1 SV=1	0	1931.99							No Quan Values	Not Found	Not Found	Not Found	High	Not Found	Not Found	Not Found	Not Found	Not Found	Not Found	High	0.0001306	0.0004774	2.63
FALSE	High	[-].MQLNITGNNVEITEALR.[E]	1xDeamidated [N9]	0.00695622	0.000505324	1	1	2	P0AFX0	P0AFX0 [1-17]		Ribosome hibernation promoting factor OS=Escherichia coli (strain K12) OX=83333 GN=hpf PE=1 SV=1	0	1916.97							No Quan Values	Not Found	Not Found	Not Found	High	High	Not Found	Not Found	Not Found	Not Found	Not Found	High	0.0001191	0.0008076	3.86
FALSE	High	[-].MSDNDTIVAQATPPGR.[G]		0.000216377	7.13839e-05	1	1	5	P25522	P25522 [1-16]		tRNA modification GTPase MnmE OS=Escherichia coli (strain K12) OX=83333 GN=mnmE PE=1 SV=3	0	1672.8							No Quan Values	Not Found	High	High	High	Not Found	Not Found	High	Not Found	High	Not Found	High	7.378e-05	2.629e-05	2.31
FALSE	High	[-].MTQTLSQLENSGAFIER.[H]		0.00257721	0.000214228	1	1	1	P33195	P33195 [1-17]		Glycine dehydrogenase (decarboxylating) OS=Escherichia coli (strain K12) OX=83333 GN=gcvP PE=1 SV=3	0	1924.94							No Quan Values	Not Found	Not Found	Not Found	High	Not Found	Not Found	Not Found	Not Found	Not Found	Not Found	High	0.0001306	0.0002907	2.66
FALSE	High	[K].AAAAPVTGPLADDPIQETITFDDFAK.[V]	1xDeamidated [Q16]	2.18868e-05	7.13839e-05	1	1	1	P00959	P00959 [553-578]		Methionine--tRNA ligase OS=Escherichia coli (strain K12) OX=83333 GN=metG PE=1 SV=2	0	2675.31							No Quan Values	Not Found	Not Found	Not Found	High	Not Found	Not Found	Not Found	Not Found	Not Found	Not Found	High	7.616e-05	2.027e-06	3.26
FALSE	High	[K].AAAQLQQGLADTSDENLK.[A]	1xDeamidated [Q7]	0.0362237	0.0024124	1	1	1	P76576	P76576 [107-124]		UPF0070 protein YfgM OS=Escherichia coli (strain K12) OX=83333 GN=yfgM PE=3 SV=1	0	1873.91							No Quan Values	Not Found	Not Found	High	Not Found	Not Found	Not Found	Not Found	Not Found	Not Found	Not Found	High	0.0003354	0.005583	2.42
FALSE	High	[K].AAENNPELAAFIDECR.[N]	1xCarbamidomethyl [C15]; 1xDeamidated [N5]	0.00678766	0.000505324	1	1	1	P07813	P07813 [271-286]		Leucine--tRNA ligase OS=Escherichia coli (strain K12) OX=83333 GN=leuS PE=1 SV=2	0	1820.81							No Quan Values	Not Found	High	Not Found	Not Found	Not Found	Not Found	Not Found	Not Found	Not Found	Not Found	High	0.0001281	0.0006446	3.98
FALSE	High	[K].AALESTLAAITESLKEGDAVQLVGFGTFK.[V]	1xDeamidated [Q21]	0.0898374	0.00759789	1	1	2	P0ACF0	P0ACF0 [23-51]		DNA-binding protein HU-alpha OS=Escherichia coli (strain K12) OX=83333 GN=hupA PE=1 SV=1	1	2967.56							No Quan Values	Not Found	Not Found	Not Found	High	Not Found	Not Found	Not Found	High	Not Found	Not Found	High	0.001088	0.01211	1.73
FALSE	High	[K].AANAGGVATSGLEMAQNAAR.[L]	1xDeamidated [Q/N]	0.114456	0.00945868	1	1	2	P00370	P00370 [371-390]		NADP-specific glutamate dehydrogenase OS=Escherichia coli (strain K12) OX=83333 GN=gdhA PE=1 SV=1	0	1860.89							No Quan Values	Not Found	Not Found	High	Not Found	Not Found	Not Found	High	Not Found	Not Found	Not Found	High	0.00182	0.01561	3.12
FALSE	High	[K].AANGVFDDANVQNR.[T]	1xDeamidated [N3]	0.00166532	7.13839e-05	1	1	1	P76344	P76344 [40-53]		Metal-binding protein ZinT OS=Escherichia coli (strain K12) OX=83333 GN=zinT PE=1 SV=1	0	1491.68							No Quan Values	Not Found	Not Found	Not Found	Not Found	Not Found	Not Found	High	Not Found	Not Found	Not Found	High	7.378e-05	0.0002023	2.06
FALSE	High	[K].AAPENAVANAYDMVINGYEVGGGSVR.[I]	2xDeamidated [N9; N16]	0.000494631	7.13839e-05	1	1	12	P21889	P21889 [464-489]		Aspartate--tRNA ligase OS=Escherichia coli (strain K12) OX=83333 GN=aspS PE=1 SV=1	0	2626.21							No Quan Values	High	High	Not Found	High	High	High	High	High	Not Found	High	High	6.95e-05	5.123e-05	3.39
FALSE	High	[K].ACIGIITNPVNTTVAIAAEVLK.[K]	1xCarbamidomethyl [C2]; 1xDeamidated [N11]	0.00395198	0.00034429	1	1	2	P61889	P61889 [112-133]		Malate dehydrogenase OS=Escherichia coli (strain K12) OX=83333 GN=mdh PE=1 SV=1	0	2269.25							No Quan Values	Not Found	Not Found	Not Found	Not Found	High	Not Found	Not Found	Not Found	Not Found	High	High	6.95e-05	0.000446	3.39
FALSE	High	[K].ACIGIITNPVNTTVAIAAEVLKK.[A]	1xCarbamidomethyl [C2]; 1xDeamidated [N]	0.000284264	7.13839e-05	1	1	3	P61889	P61889 [112-134]		Malate dehydrogenase OS=Escherichia coli (strain K12) OX=83333 GN=mdh PE=1 SV=1	1	2397.34							No Quan Values	Not Found	Not Found	High	Not Found	Not Found	Not Found	High	Not Found	Not Found	High	High	7.378e-05	3.435e-05	4.19
FALSE	High	[K].ACQTAGMDFDSTQAHSALYDTER.[T]	1xCarbamidomethyl [C2]; 1xDeamidated [Q]	0.000105372	7.13839e-05	1	1	4	P30014	P30014 [167-189]		Ribonuclease T OS=Escherichia coli (strain K12) OX=83333 GN=rnt PE=1 SV=1	0	2576.07							No Quan Values	Not Found	High	Not Found	High	High	Not Found	High	Not Found	Not Found	Not Found	High	6.95e-05	1.015e-05	3.95
FALSE	High	[K].ADEQILDIGDASAQELAEILK.[N]	1xDeamidated [Q14]	0.0022591	0.000144872	1	1	1	P0A799	P0A799 [279-299]		Phosphoglycerate kinase OS=Escherichia coli (strain K12) OX=83333 GN=pgk PE=1 SV=2	0	2243.13							No Quan Values	Not Found	Not Found	High	Not Found	Not Found	Not Found	Not Found	Not Found	Not Found	Not Found	High	6.924e-05	0.0003357	4.24
FALSE	High	[K].ADGINPEELLGNSSAAAPR.[A]	2xDeamidated [N5; N12]	0.0639704	0.0046975	1	1	1	P0ACG1	P0ACG1 [67-85]		DNA-binding protein StpA OS=Escherichia coli (strain K12) OX=83333 GN=stpA PE=1 SV=1	0	1883.9							No Quan Values	Not Found	Not Found	Not Found	Not Found	Not Found	Not Found	Not Found	Not Found	Not Found	High	High	0.0008255	0.008055	3.56
FALSE	High	[K].ADLEIFVDPLGKPLPFSEVTGSK.[G]		0.000286625	7.13839e-05	1	1	6	P37645	P37645 [182-204]		AsmA family protein YhjG OS=Escherichia coli (strain K12) OX=83333 GN=yhjG PE=3 SV=3	0	2459.31							No Quan Values	Not Found	High	High	High	High	Not Found	Not Found	High	Not Found	High	High	7.616e-05	2.971e-05	3.61
FALSE	High	[K].ADNSPVTAADIAAHTVIMDGLR.[T]	1xDeamidated [N3]	0.000166066	7.13839e-05	1	1	5	P22255	P22255 [32-53]		3'(2'),5'-bisphosphate nucleotidase CysQ OS=Escherichia coli (strain K12) OX=83333 GN=cysQ PE=1 SV=2	0	2239.1							No Quan Values	Not Found	Not Found	High	High	Not Found	Not Found	High	Not Found	Not Found	Not Found	High	6.924e-05	2.453e-05	3.08
FALSE	High	[K].ADNVVLENGGRLDVLTGHTATNTR.[V]	2xDeamidated [N8; N22]	0.00376197	0.00034429	1	1	1	P39180	P39180 [338-361]		Antigen 43 OS=Escherichia coli (strain K12) OX=83333 GN=flu PE=1 SV=3	1	2525.26							No Quan Values	Not Found	High	Not Found	Not Found	Not Found	Not Found	Not Found	Not Found	Not Found	Not Found	High	6.914e-05	0.0003399	3.47
FALSE	High	[K].ADPVVDIYLVASGADTQSAAMALAER.[L]	1xDeamidated [Q17]	0.0309521	0.00192073	1	1	2	P60906	P60906 [325-350]		Histidine--tRNA ligase OS=Escherichia coli (strain K12) OX=83333 GN=hisS PE=1 SV=2	0	2635.29							No Quan Values	Not Found	High	Not Found	Not Found	Not Found	Not Found	Not Found	Not Found	Not Found	Not Found	High	0.0002696	0.003395	2.18
FALSE	High	[K].ADVDKLPIPDPEDELGYVMNAVR.[T]	1xDeamidated [N20]	0.000364289	7.13839e-05	1	1	5	P29680	P29680 [107-129]		Uroporphyrinogen decarboxylase OS=Escherichia coli (strain K12) OX=83333 GN=hemE PE=3 SV=3	1	2557.25							No Quan Values	Not Found	Not Found	High	High	Not Found	Not Found	Not Found	High	High	High	High	6.924e-05	5.399e-05	4.4
FALSE	High	[K].AEEAGVDLVEISPNAEPPVCR.[I]	1xCarbamidomethyl [C20]; 1xDeamidated [N14]	0.000550739	7.13839e-05	1	1	4	P0A707	P0A707 [46-66]		Translation initiation factor IF-3 OS=Escherichia coli (strain K12) OX=83333 GN=infC PE=1 SV=1	0	2253.07							No Quan Values	Not Found	Not Found	Not Found	High	High	Not Found	Not Found	Not Found	Not Found	Not Found	High	6.95e-05	5.689e-05	2.96
FALSE	High	[K].AEFGVDELQPWDIAYYSEK.[Q]	1xDeamidated [Q9]	0.0731704	0.00612229	1	1	1	P27298	P27298 [322-340]		Oligopeptidase A OS=Escherichia coli (strain K12) OX=83333 GN=prlC PE=3 SV=3	0	2261.03							No Quan Values	High	Not Found	Not Found	Not Found	Not Found	Not Found	Not Found	Not Found	Not Found	Not Found	High	0.000815	0.01031	2.7
FALSE	High	[K].AEIDEEQLAAAPVIIR.[E]	1xDeamidated [Q7]	0.0165999	0.000976198	1	1	1	P11875	P11875 [474-489]		Arginine--tRNA ligase OS=Escherichia coli (strain K12) OX=83333 GN=argS PE=1 SV=1	0	1738.92							No Quan Values	Not Found	Not Found	Not Found	Not Found	Not Found	Not Found	Not Found	High	Not Found	Not Found	High	6.879e-05	0.001854	2.86
FALSE	High	[K].AEKLPQVASPLTFATEEEIR.[A]	1xDeamidated [Q6]	0.00103187	7.13839e-05	1	1	4	P16659	P16659 [309-328]		Proline--tRNA ligase OS=Escherichia coli (strain K12) OX=83333 GN=proS PE=1 SV=4	1	2230.16							No Quan Values	High	Not Found	Not Found	Not Found	Not Found	Not Found	High	High	Not Found	Not Found	High	6.879e-05	9.53e-05	4.44
FALSE	High	[K].AETYFVALDDTGHVINSGYQTCAEYDTDPQAAK.[-]	1xCarbamidomethyl [C22]; 3xDeamidated [N16; Q20; Q30]	0.000839376	7.13839e-05	1	1	1	P0ADB1	P0ADB1 [80-112]		Osmotically-inducible putative lipoprotein OsmE OS=Escherichia coli (strain K12) OX=83333 GN=osmE PE=2 SV=1	0	3653.57							No Quan Values	Not Found	Not Found	Not Found	High	Not Found	Not Found	Not Found	Not Found	Not Found	Not Found	High	7.616e-05	9.032e-05	3.88
FALSE	High	[K].AFEQAIMPAQMLSQVPYFSR.[D]	1xDeamidated [Q14]	0.00566928	0.000461555	1	1	1	P05458	P05458 [653-672]		Protease 3 OS=Escherichia coli (strain K12) OX=83333 GN=ptrA PE=1 SV=1	0	2315.12							No Quan Values	Not Found	Not Found	Not Found	High	Not Found	Not Found	Not Found	Not Found	Not Found	Not Found	High	0.000165	0.0006639	2.99
FALSE	High	[K].AFLDEVDQLSQQNISMDLPETLQSQAMLEK.[L]	1xDeamidated [Q]	6.98901e-06	7.13839e-05	1	1	2	P09127	P09127 [326-355]		Protein HemX OS=Escherichia coli (strain K12) OX=83333 GN=hemX PE=1 SV=1	0	3422.63							No Quan Values	Not Found	High	Not Found	High	Not Found	Not Found	Not Found	Not Found	Not Found	Not Found	High	7.616e-05	6.218e-07	5.73
FALSE	High	[K].AGAGTDAAIDSLKPYLDKGDIIIDGGNTFFQDTIR.[R]	1xDeamidated [Q/N]	3.84122e-05	7.13839e-05	1	1	4	P00350	P00350 [76-110]		6-phosphogluconate dehydrogenase, decarboxylating OS=Escherichia coli (strain K12) OX=83333 GN=gnd PE=1 SV=2	1	3669.83							No Quan Values	High	Not Found	High	Not Found	High	Not Found	Not Found	High	Not Found	Not Found	High	6.879e-05	2.892e-06	4.67
FALSE	High	[K].AGHTAQVNWFHAAENGDVHAFADEVK.[E]	2xDeamidated [Q6; N15]	0.000166066	7.13839e-05	1	1	1	P24232	P24232 [284-309]		Flavohemoprotein OS=Escherichia coli (strain K12) OX=83333 GN=hmp PE=1 SV=1	0	2823.28							No Quan Values	High	Not Found	Not Found	Not Found	Not Found	Not Found	Not Found	Not Found	Not Found	Not Found	High	8.207e-05	2.013e-05	4.78
FALSE	High	[K].AGLVDILGASGAENVQGEVQQK.[L]	1xDeamidated [N14]	0.000426248	7.13839e-05	1	1	5	P0A993	P0A993 [43-64]		Fructose-1,6-bisphosphatase class 1 OS=Escherichia coli (strain K12) OX=83333 GN=fbp PE=1 SV=1	0	2184.11							No Quan Values	High	Not Found	High	Not Found	High	Not Found	Not Found	Not Found	Not Found	High	High	6.95e-05	4.36e-05	3.95
FALSE	High	[K].AGPALAAGCTMVLKPASQTPFSALALAELAIR.[A]	1xCarbamidomethyl [C9]; 1xDeamidated [Q18]	0.0385616	0.00245066	1	1	2	P25526	P25526 [167-198]		Succinate-semialdehyde dehydrogenase [NADP(+)] GabD OS=Escherichia coli (strain K12) OX=83333 GN=gabD PE=1 SV=1	0	3197.71							No Quan Values	Not Found	Not Found	Not Found	Not Found	Not Found	Not Found	Not Found	Not Found	High	High	High	0.0003776	0.0046	4
FALSE	High	[K].AGSATRPFFGVQPALVDNEGNPLEGATEGSLVITDSWPGQAR.[T]	1xDeamidated [Q/N]	3.08144e-06	7.13839e-05	1	1	13	P27550	P27550 [434-475]		Acetyl-coenzyme A synthetase OS=Escherichia coli (strain K12) OX=83333 GN=acs PE=1 SV=2	0	4313.11							No Quan Values	High	High	High	High	High	Not Found	High	Not Found	High	High	High	7.616e-05	2.633e-07	5.1
FALSE	High	[K].AGVDGLFFLGSGGEFSQLGAEER.[K]	1xDeamidated [Q17]	4.96402e-05	7.13839e-05	1	1	1	P75682	P75682 [39-61]		Putative 2-dehydro-3-deoxy-D-gluconate aldolase YagE OS=Escherichia coli (strain K12) OX=83333 GN=yagE PE=1 SV=2	0	2344.11							No Quan Values	High	Not Found	Not Found	Not Found	Not Found	Not Found	Not Found	Not Found	Not Found	Not Found	High	8.207e-05	5.921e-06	3.55
FALSE	High	[K].AHEGSTGFIPAGMDGNAEVIGAYAWAHEMSSGK.[D]	1xDeamidated [N16]	0.00113934	7.13839e-05	1	1	3	P0A6K6	P0A6K6 [64-96]		Phosphopentomutase OS=Escherichia coli (strain K12) OX=83333 GN=deoB PE=1 SV=1	0	3349.49							No Quan Values	Not Found	Not Found	High	Not Found	Not Found	Not Found	Not Found	High	Not Found	High	High	7.57e-05	0.000109	4.13
FALSE	High	[K].AHLAPFVPGHSVVQIEGMLTR.[Q]	1xDeamidated [Q14]	0.000122288	7.13839e-05	1	1	1	P33195	P33195 [728-748]		Glycine dehydrogenase (decarboxylating) OS=Escherichia coli (strain K12) OX=83333 GN=gcvP PE=1 SV=3	0	2260.19							No Quan Values	Not Found	Not Found	Not Found	Not Found	Not Found	Not Found	High	Not Found	Not Found	Not Found	High	7.378e-05	1.475e-05	3.99
FALSE	High	[K].AIAAIPEMHELNIGHAIIGR.[A]	1xDeamidated [N12]	0.000753904	7.13839e-05	1	1	3	P0A794	P0A794 [202-221]		Pyridoxine 5'-phosphate synthase OS=Escherichia coli (strain K12) OX=83333 GN=pdxJ PE=1 SV=2	0	2127.14							No Quan Values	Not Found	Not Found	High	High	High	Not Found	Not Found	Not Found	Not Found	Not Found	High	7.616e-05	8.092e-05	3.57
FALSE	High	[K].AIAEHTDLPQILYNVPSR.[T]	1xDeamidated [Q10]	0.00940886	0.000610941	1	1	4	P0A6L2	P0A6L2 [121-138]		4-hydroxy-tetrahydrodipicolinate synthase OS=Escherichia coli (strain K12) OX=83333 GN=dapA PE=1 SV=1	0	2038.06							No Quan Values	Not Found	Not Found	High	High	High	Not Found	Not Found	Not Found	Not Found	Not Found	High	0.0001191	0.001106	3.02
FALSE	High	[K].AIENLTQGNYTPSPGVIYPTLDFLQEQSLITIR.[E]	2xDeamidated [Q7; Q25]	0.00340877	0.00034429	1	1	2	P64588	P64588 [84-116]		Transcriptional regulator YqjI OS=Escherichia coli (strain K12) OX=83333 GN=yqjI PE=1 SV=1	0	3693.89							No Quan Values	Not Found	Not Found	Not Found	Not Found	Not Found	Not Found	Not Found	High	Not Found	High	High	7.57e-05	0.0003457	2.79
FALSE	High	[K].AILSAALDTFSQFGFHGTR.[L]		0.000242935	7.13839e-05	1	1	2	P0ACU2	P0ACU2 [22-40]		HTH-type transcriptional regulator RutR OS=Escherichia coli (strain K12) OX=83333 GN=rutR PE=1 SV=1	0	2039.03							No Quan Values	Not Found	Not Found	High	High	Not Found	Not Found	Not Found	Not Found	Not Found	Not Found	High	6.924e-05	3.58e-05	3.45
FALSE	High	[K].AIMASDLGLNPNSAGSDIR.[V]	1xDeamidated [N]; 1xOxidation [M3]	9.57044e-06	7.13839e-05	1	1	11	P0A805	P0A805 [81-99]		Ribosome-recycling factor OS=Escherichia coli (strain K12) OX=83333 GN=frr PE=1 SV=1	0	1918.92							No Quan Values	Not Found	High	High	High	High	Not Found	High	Not Found	High	Not Found	High	6.391e-05	5.215e-07	4.92
FALSE	High	[K].AINEQPLNLGQGIWLSDSAEGNLR.[S]	1xDeamidated [N]	0.00124764	7.13839e-05	1	1	4	P69811	P69811 [189-212]		Multiphosphoryl transfer protein OS=Escherichia coli (strain K12) OX=83333 GN=fruB PE=1 SV=1	0	2596.3							No Quan Values	Not Found	Not Found	High	Not Found	Not Found	High	Not Found	High	High	Not Found	High	6.391e-05	0.0001004	3.73
FALSE	High	[K].AITDVVNIGIGGSDLGPYMVTEALRPYK.[N]	1xDeamidated [N7]	0.000694119	7.13839e-05	1	1	1	P0A6T1	P0A6T1 [146-173]		Glucose-6-phosphate isomerase OS=Escherichia coli (strain K12) OX=83333 GN=pgi PE=1 SV=1	0	2950.52							No Quan Values	Not Found	Not Found	Not Found	Not Found	High	Not Found	Not Found	Not Found	Not Found	Not Found	High	6.95e-05	7.251e-05	3.8
FALSE	High	[K].AIYCANDTMAMGVAQAVANAGK.[T]	1xCarbamidomethyl [C4]	0.000233095	7.13839e-05	1	1	2	P39265	P39265 [219-240]		D-allose-binding periplasmic protein OS=Escherichia coli (strain K12) OX=83333 GN=alsB PE=1 SV=1	0	2227.03							No Quan Values	Not Found	Not Found	Not Found	Not Found	Not Found	Not Found	High	Not Found	High	Not Found	High	6.391e-05	1.628e-05	3.28
FALSE	High	[K].AIYCANDTMAMGVAQAVANAGK.[T]	1xCarbamidomethyl [C4]; 1xDeamidated [N/Q]	0.0036704	0.00034429	1	1	2	P39265	P39265 [219-240]		D-allose-binding periplasmic protein OS=Escherichia coli (strain K12) OX=83333 GN=alsB PE=1 SV=1	0	2228.01							No Quan Values	Not Found	Not Found	Not Found	Not Found	Not Found	Not Found	Not Found	Not Found	High	High	High	6.391e-05	0.0003225	2.93
FALSE	High	[K].AKPGQDFFPLTVNYQER.[T]	1xDeamidated [N/Q]	0.0184322	0.00113572	1	1	3	P05055	P05055 [50-66]		Polyribonucleotide nucleotidyltransferase OS=Escherichia coli (strain K12) OX=83333 GN=pnp PE=1 SV=3	0	2010.99							No Quan Values	Not Found	Not Found	Not Found	High	High	Not Found	Not Found	Not Found	Not Found	Not Found	High	0.0002042	0.002299	4.27
FALSE	High	[K].AKPVLLEPIMKVEVETPEENTGDVIGDLSR.[R]	1xDeamidated [N20]	7.7592e-05	7.13839e-05	1	1	9	P0A6M8	P0A6M8 [608-637]		Elongation factor G OS=Escherichia coli (strain K12) OX=83333 GN=fusA PE=1 SV=2	1	3279.7							No Quan Values	Not Found	High	High	High	High	Not Found	High	High	Not Found	High	High	7.378e-05	9.369e-06	3.34
FALSE	High	[K].ALAMGGIFGGEHSGVNDETQNVLLECAFFSPLSITGR.[A]	1xCarbamidomethyl [C26]; 1xDeamidated [N]	0.00888705	0.000560359	1	1	2	P07395	P07395 [310-346]		Phenylalanine--tRNA ligase beta subunit OS=Escherichia coli (strain K12) OX=83333 GN=pheT PE=1 SV=2	0	3895.86							No Quan Values	High	Not Found	Not Found	Not Found	Not Found	Not Found	Not Found	Not Found	Not Found	Not Found	High	0.0001342	0.001137	2.72
FALSE	High	[K].ALDIIVTCQGGDYTNEIYPK.[L]	1xCarbamidomethyl [C8]; 1xDeamidated [N/Q]	0.00231561	0.000144872	1	1	10	P0A9Q9	P0A9Q9 [65-84]		Aspartate-semialdehyde dehydrogenase OS=Escherichia coli (strain K12) OX=83333 GN=asd PE=1 SV=1	0	2271.08							No Quan Values	High	High	High	High	High	Not Found	High	High	High	Not Found	High	6.914e-05	0.000308	3.27
FALSE	High	[K].ALGEFTITLDCDVLQADGGTR.[T]	1xCarbamidomethyl [C11]; 1xDeamidated [Q15]	0.0063059	0.000505324	1	1	1	P0CG19	P0CG19 [106-126]		Truncated inactive ribonuclease PH OS=Escherichia coli (strain K12) OX=83333 GN=rph PE=1 SV=1	0	2253.07							No Quan Values	Not Found	Not Found	Not Found	Not Found	Not Found	Not Found	Not Found	High	Not Found	Not Found	High	6.879e-05	0.000653	2.62
FALSE	High	[K].ALNADDGKEIWSVSLAEK.[D]	1xDeamidated [N3]	0.0664151	0.00492213	1	1	2	P77774	P77774 [83-100]		Outer membrane protein assembly factor BamB OS=Escherichia coli (strain K12) OX=83333 GN=bamB PE=1 SV=1	1	1946.97							No Quan Values	Not Found	Not Found	Not Found	High	High	Not Found	Not Found	Not Found	Not Found	Not Found	High	0.0007631	0.009012	3.19
FALSE	High	[K].ALNVEEQSVQETEQEER.[V]	1xDeamidated [Q]	2.37743e-05	7.13839e-05	1	1	11	P21513	P21513 [696-712]		Ribonuclease E OS=Escherichia coli (strain K12) OX=83333 GN=rne PE=1 SV=6	0	2018.91							No Quan Values	High	Not Found	High	High	High	Not Found	High	High	High	High	High	7.57e-05	1.85e-06	2.71
FALSE	High	[K].ALPTYGPLLPAAVTSANPQQATAMLADGSTVALSMEGVR.[W]		0.00450658	0.000461555	1	1	1	P02918	P02918 [342-380]		Penicillin-binding protein 1A OS=Escherichia coli (strain K12) OX=83333 GN=mrcA PE=1 SV=1	0	3869.98							No Quan Values	Not Found	Not Found	Not Found	High	Not Found	Not Found	Not Found	Not Found	Not Found	Not Found	High	0.000165	0.0005233	3.52
FALSE	High	[K].ALSYNNIADTDAALECVK.[E]	1xCarbamidomethyl [C16]; 1xDeamidated [N6]	0.0705025	0.0054245	1	1	1	P15639	P15639 [259-276]		Bifunctional purine biosynthesis protein PurH OS=Escherichia coli (strain K12) OX=83333 GN=purH PE=1 SV=1	0	1968.92							No Quan Values	High	Not Found	Not Found	Not Found	Not Found	Not Found	Not Found	Not Found	Not Found	Not Found	High	0.0007674	0.009909	2.81
FALSE	High	[K].ALTEANGDIELAIENMR.[K]	2xDeamidated [N6; N15]	1.19655e-05	7.13839e-05	1	1	4	P0A6P1	P0A6P1 [26-42]		Elongation factor Ts OS=Escherichia coli (strain K12) OX=83333 GN=tsf PE=1 SV=2	0	1861.88							No Quan Values	Not Found	Not Found	High	High	Not Found	Not Found	Not Found	Not Found	High	Not Found	High	7.616e-05	1.181e-06	5.15
FALSE	High	[K].ALVAVNLASEEPYHNALNEK.[L]	1xDeamidated [N]	0.106678	0.0090215	1	1	3	P0AAC0	P0AAC0 [156-175]		Universal stress protein E OS=Escherichia coli (strain K12) OX=83333 GN=uspE PE=1 SV=2	0	2183.1							No Quan Values	High	Not Found	High	Not Found	Not Found	Not Found	Not Found	High	Not Found	Not Found	High	0.0009839	0.01562	2.4
FALSE	High	[K].ALVDAGYDGIVSAGVGNGNLYK.[S]		0.000805413	7.13839e-05	1	1	1	P00805	P00805 [252-273]		L-asparaginase 2 OS=Escherichia coli (strain K12) OX=83333 GN=ansB PE=1 SV=2	0	2153.09							No Quan Values	Not Found	Not Found	Not Found	Not Found	Not Found	Not Found	Not Found	High	Not Found	Not Found	High	6.879e-05	7.321e-05	2.89
FALSE	High	[K].ALVDAGYDGIVSAGVGNGNLYK.[S]	2xDeamidated [N17; N19]	0.0299894	0.00182556	1	1	4	P00805	P00805 [252-273]		L-asparaginase 2 OS=Escherichia coli (strain K12) OX=83333 GN=ansB PE=1 SV=2	0	2155.06							No Quan Values	Not Found	High	High	High	Not Found	Not Found	Not Found	High	Not Found	Not Found	High	0.0002192	0.003284	3.53
FALSE	High	[K].ALVEQEPSDNDLAEEELLSQGATQR.[V]	1xDeamidated [N/Q]	0.00233476	0.000144872	1	1	6	P13445	P13445 [29-53]		RNA polymerase sigma factor RpoS OS=Escherichia coli (strain K12) OX=83333 GN=rpoS PE=1 SV=3	0	2743.29							No Quan Values	Not Found	Not Found	Not Found	High	High	Not Found	High	Not Found	High	High	High	0.0001306	0.000264	2.4
FALSE	High	[K].ALWNQPAGHLEADETLVEAAAR.[E]	1xDeamidated [Q5]	0.116882	0.00957123	1	1	1	P0AEI6	P0AEI6 [29-50]		Phosphatase NudJ OS=Escherichia coli (strain K12) OX=83333 GN=nudJ PE=1 SV=1	0	2363.16							No Quan Values	Not Found	Not Found	Not Found	High	Not Found	Not Found	Not Found	Not Found	Not Found	Not Found	High	0.001769	0.01728	4.01
FALSE	High	[K].AMIEAGAAAVHFEDQLASVK.[K]	1xDeamidated [Q15]	5.2166e-05	7.13839e-05	1	1	3	P0A9G6	P0A9G6 [174-193]		Isocitrate lyase OS=Escherichia coli (strain K12) OX=83333 GN=aceA PE=1 SV=1	0	2059.02							No Quan Values	Not Found	High	Not Found	High	Not Found	Not Found	Not Found	Not Found	High	Not Found	High	6.391e-05	3.259e-06	4.8
FALSE	High	[K].AMIEAGAAAVHFEDQLASVK.[K]	1xDeamidated [Q15]; 1xOxidation [M2]	0.0260005	0.00169032	1	1	1	P0A9G6	P0A9G6 [174-193]		Isocitrate lyase OS=Escherichia coli (strain K12) OX=83333 GN=aceA PE=1 SV=1	0	2075.01							No Quan Values	Not Found	Not Found	Not Found	Not Found	Not Found	Not Found	Not Found	Not Found	Not Found	High	High	0.0001951	0.002999	3.33
FALSE	High	[K].AMIEAGAAAVHFEDQLASVKK.[C]	1xDeamidated [Q15]	0.000298723	7.13839e-05	1	1	3	P0A9G6	P0A9G6 [174-194]		Isocitrate lyase OS=Escherichia coli (strain K12) OX=83333 GN=aceA PE=1 SV=1	1	2187.11							No Quan Values	Not Found	Not Found	Not Found	Not Found	Not Found	Not Found	High	Not Found	High	Not Found	High	7.378e-05	3.622e-05	2.93
FALSE	High	[K].AMLQDIATLTGGTVISEEIGMELEK.[A]	1xDeamidated [Q4]; 1xOxidation [M2]	0.0014837	7.13839e-05	1	1	2	P0A6F5	P0A6F5 [287-311]		60 kDa chaperonin OS=Escherichia coli (strain K12) OX=83333 GN=groL PE=1 SV=2	0	2666.32							No Quan Values	Not Found	Not Found	Not Found	High	Not Found	Not Found	Not Found	High	Not Found	Not Found	High	7.616e-05	0.0001639	3.2
FALSE	High	[K].AMLQDIATLTGGTVISEEIGMELEK.[A]	1xDeamidated [Q4]	0.0639704	0.0046975	1	1	1	P0A6F5	P0A6F5 [287-311]		60 kDa chaperonin OS=Escherichia coli (strain K12) OX=83333 GN=groL PE=1 SV=2	0	2650.32							No Quan Values	High	Not Found	Not Found	Not Found	Not Found	Not Found	Not Found	Not Found	Not Found	Not Found	High	0.0006694	0.008884	1.97
FALSE	High	[K].AMQATGITHLADQSVDTLSGGQR.[Q]	1xDeamidated [Q]	0.000140749	7.13839e-05	1	1	6	P23878	P23878 [127-149]		Ferric enterobactin transport ATP-binding protein FepC OS=Escherichia coli (strain K12) OX=83333 GN=fepC PE=2 SV=2	0	2358.14							No Quan Values	High	High	High	High	High	Not Found	Not Found	Not Found	High	Not Found	High	6.924e-05	2.086e-05	4.42
FALSE	High	[K].AMTDVTGFGLLGHLSEMCQGAGVQAR.[V]	1xCarbamidomethyl [C18]; 1xDeamidated [Q]	1.1107e-05	7.13839e-05	1	1	2	P16456	P16456 [224-249]		Selenide, water dikinase OS=Escherichia coli (strain K12) OX=83333 GN=selD PE=1 SV=1	0	2707.26							No Quan Values	Not Found	Not Found	Not Found	Not Found	Not Found	Not Found	High	Not Found	Not Found	High	High	7.57e-05	8.266e-07	5.39
FALSE	High	[K].AMTDVTGFGLLGHLSEMCQGAGVQAR.[V]	1xCarbamidomethyl [C18]; 1xDeamidated [Q24]; 1xOxidation [M/D/T]	0.0063059	0.000505324	1	1	3	P16456	P16456 [224-249]	P16456 1xOxidation [D]	Selenide, water dikinase OS=Escherichia coli (strain K12) OX=83333 GN=selD PE=1 SV=1	0	2723.26							No Quan Values	Not Found	Not Found	Not Found	Not Found	High	Not Found	Not Found	High	High	Not Found	High	0.0001191	0.0007311	5.07
FALSE	High	[K].ANDAAGDGTTTATVLAQAIITEGLK.[A]	2xDeamidated [N2; Q17]	0.000223654	7.13839e-05	1	1	9	P0A6F5	P0A6F5 [81-105]		60 kDa chaperonin OS=Escherichia coli (strain K12) OX=83333 GN=groL PE=1 SV=2	0	2404.21							No Quan Values	High	Not Found	High	High	Not Found	Not Found	High	High	High	Not Found	High	7.378e-05	2.7e-05	3.01
FALSE	High	[K].ANPDDTFEAQLFYGDLK.[A]	1xDeamidated [Q10]	0.00163808	7.13839e-05	1	1	2	P46853	P46853 [204-220]		Uncharacterized oxidoreductase YhhX OS=Escherichia coli (strain K12) OX=83333 GN=yhhX PE=1 SV=1	0	1944.89							No Quan Values	Not Found	Not Found	Not Found	High	Not Found	Not Found	High	Not Found	Not Found	Not Found	High	7.616e-05	0.0001823	3.83
FALSE	High	[K].ANYGGLDVEIAAVIGNHDTLR.[S]	1xDeamidated [N2]	0.000623422	7.13839e-05	1	1	1	P37051	P37051 [105-125]		Formyltetrahydrofolate deformylase OS=Escherichia coli (strain K12) OX=83333 GN=purU PE=1 SV=1	0	2199.1							No Quan Values	Not Found	Not Found	Not Found	Not Found	High	Not Found	Not Found	Not Found	Not Found	Not Found	High	6.95e-05	6.513e-05	3.52
FALSE	High	[K].APKPGAELLLGDDESINATMTAR.[H]	1xDeamidated [N17]	0.00172117	7.13839e-05	1	1	4	P0A7F9	P0A7F9 [100-122]		S-adenosylmethionine:tRNA ribosyltransferase-isomerase OS=Escherichia coli (strain K12) OX=83333 GN=queA PE=1 SV=1	0	2371.18							No Quan Values	Not Found	High	Not Found	Not Found	High	Not Found	High	High	Not Found	Not Found	High	6.914e-05	0.0001461	3.5
FALSE	High	[K].APNLGQLYGFYGNPNLDPEK.[S]	1xDeamidated [Q6]	0.000200858	7.13839e-05	1	1	1	P06129	P06129 [415-434]		Vitamin B12 transporter BtuB OS=Escherichia coli (strain K12) OX=83333 GN=btuB PE=1 SV=2	0	2208.06							No Quan Values	Not Found	Not Found	High	Not Found	Not Found	Not Found	Not Found	Not Found	Not Found	Not Found	High	6.924e-05	2.971e-05	3.99
FALSE	High	[K].APSLLQLSPDWTSNSCR.[G]	1xCarbamidomethyl [C16]; 1xDeamidated [Q/N]	0.000101943	7.13839e-05	1	1	3	P17315	P17315 [420-436]		Colicin I receptor OS=Escherichia coli (strain K12) OX=83333 GN=cirA PE=1 SV=2	0	1932.91							No Quan Values	Not Found	Not Found	Not Found	High	Not Found	Not Found	High	Not Found	High	Not Found	High	7.616e-05	1.008e-05	4.13
FALSE	High	[K].APTADLEDDRPSLPDEVALGVTYDNIDDYLEGK.[N]		0.0823231	0.00685431	1	1	1	P18843	P18843 [209-241]		NH(3)-dependent NAD(+) synthetase OS=Escherichia coli (strain K12) OX=83333 GN=nadE PE=1 SV=2	0	3606.7							No Quan Values	Not Found	Not Found	Not Found	High	Not Found	Not Found	Not Found	Not Found	Not Found	Not Found	High	0.001413	0.01158	3.47
FALSE	High	[K].APVIFANEVATGLFGHLVGAIAGGSVYR.[K]	1xDeamidated [N7]	0.00411758	0.00041021	1	1	1	P0AFK0	P0AFK0 [244-271]		Metalloprotease PmbA OS=Escherichia coli (strain K12) OX=83333 GN=pmbA PE=1 SV=1	0	2787.48							No Quan Values	High	Not Found	Not Found	Not Found	Not Found	Not Found	Not Found	Not Found	Not Found	Not Found	High	0.0001342	0.0005181	3.28
FALSE	High	[K].APVIVQFSNGGASFIAGK.[G]	2xDeamidated [Q6; N9]	2.92361e-05	7.13839e-05	1	1	1	P0AB71	P0AB71 [55-72]		Fructose-bisphosphate aldolase class 2 OS=Escherichia coli (strain K12) OX=83333 GN=fbaA PE=1 SV=2	0	1764.92							No Quan Values	Not Found	High	Not Found	Not Found	Not Found	Not Found	Not Found	Not Found	Not Found	Not Found	High	6.914e-05	1.808e-06	4.59
FALSE	High	[K].APWVGITQDEAVAQNADNQLPGIISHIER.[G]	1xDeamidated [Q/N]	1.09301e-08	7.13839e-05	1	1	4	P0A9G8	P0A9G8 [184-212]		DNA-binding transcriptional dual regulator ModE OS=Escherichia coli (strain K12) OX=83333 GN=modE PE=1 SV=1	0	3143.58							No Quan Values	High	Not Found	Not Found	Not Found	Not Found	Not Found	High	High	High	Not Found	High	8.207e-05	1.191e-09	6.02
FALSE	High	[K].AQEVLATANEVADHADAFAELDYNIFR.[G]	1xDeamidated [Q/N]	6.57615e-05	7.13839e-05	1	1	5	P0A8V6	P0A8V6 [124-150]		Fatty acid metabolism regulator protein OS=Escherichia coli (strain K12) OX=83333 GN=fadR PE=1 SV=2	0	2994.41							No Quan Values	High	High	Not Found	High	High	Not Found	Not Found	Not Found	Not Found	Not Found	High	7.616e-05	6.413e-06	4.99
FALSE	High	[K].AQGINETLFMALITLESQENHSIQPSELSCALGSSR.[T]	1xCarbamidomethyl [C30]; 1xDeamidated [Q/N]	0.0122057	0.000656936	1	1	2	P0ACR9	P0ACR9 [50-85]		Transcriptional repressor MprA OS=Escherichia coli (strain K12) OX=83333 GN=mprA PE=2 SV=1	0	3932.9							No Quan Values	Not Found	Not Found	High	High	Not Found	Not Found	Not Found	Not Found	Not Found	Not Found	High	0.000165	0.001488	3.35
FALSE	High	[K].AQGNMPAYGYTPPYTDGAK.[L]	1xDeamidated [N4]	0.00539737	0.000461555	1	1	1	P23843	P23843 [334-352]		Periplasmic oligopeptide-binding protein OS=Escherichia coli (strain K12) OX=83333 GN=oppA PE=1 SV=2	0	2002.89							No Quan Values	Not Found	Not Found	High	Not Found	Not Found	Not Found	Not Found	Not Found	Not Found	Not Found	High	0.0001859	0.0008056	2.49
FALSE	High	[K].AQPEAEVVAQPEPVVEETPEPVAIER.[E]	1xDeamidated [Q2]	4.24208e-05	7.13839e-05	1	1	2	P10121	P10121 [84-109]		Signal recognition particle receptor FtsY OS=Escherichia coli (strain K12) OX=83333 GN=ftsY PE=1 SV=1	0	2814.4							No Quan Values	Not Found	High	Not Found	High	Not Found	Not Found	Not Found	Not Found	Not Found	Not Found	High	6.914e-05	2.713e-06	5.04
FALSE	High	[K].AQVYALNTSDGTVAWQTK.[V]	1xDeamidated [N7]	0.00093452	7.13839e-05	1	1	1	P77774	P77774 [129-146]		Outer membrane protein assembly factor BamB OS=Escherichia coli (strain K12) OX=83333 GN=bamB PE=1 SV=1	0	1953.96							No Quan Values	Not Found	Not Found	High	Not Found	Not Found	Not Found	Not Found	Not Found	Not Found	Not Found	High	6.924e-05	0.000139	4.56
FALSE	High	[K].ASYSGFTLVLDSQQVEEGKR.[W]	1xDeamidated [Q14]	0.0938149	0.00798671	1	1	1	P16681	P16681 [82-101]		Protein PhnB OS=Escherichia coli (strain K12) OX=83333 GN=phnB PE=4 SV=1	1	2215.09							No Quan Values	Not Found	Not Found	Not Found	Not Found	High	Not Found	Not Found	Not Found	Not Found	Not Found	High	0.001064	0.01334	4.27
FALSE	High	[K].ATGASVVLFDHALSPAQER.[N]	1xDeamidated [Q17]	0.0314445	0.00192073	1	1	3	P25519	P25519 [72-90]		GTPase HflX OS=Escherichia coli (strain K12) OX=83333 GN=hflX PE=1 SV=3	0	1970							No Quan Values	Not Found	Not Found	High	High	Not Found	Not Found	Not Found	Not Found	High	Not Found	High	0.0001181	0.003397	3
FALSE	High	[K].ATIVNAGSSDFLEGEQVEYSR.[V]	2xDeamidated [N5; Q16]	4.95219e-07	7.13839e-05	1	1	5	P0A8T7	P0A8T7 [1264-1284]		DNA-directed RNA polymerase subunit beta' OS=Escherichia coli (strain K12) OX=83333 GN=rpoC PE=1 SV=1	0	2274.04							No Quan Values	High	High	Not Found	Not Found	High	Not Found	Not Found	Not Found	High	Not Found	High	6.95e-05	3.795e-08	4.09
FALSE	High	[K].ATIVNAGSSDFLEGEQVEYSR.[V]	1xDeamidated [Q16]; 1xCarbonyl [Y19]	0.0255901	0.00153549	1	1	1	P0A8T7	P0A8T7 [1264-1284]		DNA-directed RNA polymerase subunit beta' OS=Escherichia coli (strain K12) OX=83333 GN=rpoC PE=1 SV=1	0	2287.04							No Quan Values	Not Found	Not Found	Not Found	High	Not Found	Not Found	Not Found	Not Found	Not Found	Not Found	High	0.0003433	0.003274	2.28
FALSE	High	[K].ATLATGAAATVAAPVFSLANSGGPRPQVK.[E]	1xDeamidated [N/Q]	0.00113934	7.13839e-05	1	1	2	P46889	P46889 [558-586]		DNA translocase FtsK OS=Escherichia coli (strain K12) OX=83333 GN=ftsK PE=1 SV=2	0	2724.47							No Quan Values	Not Found	High	Not Found	Not Found	High	Not Found	Not Found	Not Found	Not Found	Not Found	High	6.914e-05	0.0001077	3.99
FALSE	High	[K].ATLKPEGQAALDQLYSQLSNLDPK.[D]	2xDeamidated [Q13; Q17]	0.00477291	0.000461555	1	1	1	P0A910	P0A910 [228-251]		Outer membrane protein A OS=Escherichia coli (strain K12) OX=83333 GN=ompA PE=1 SV=1	0	2602.32							No Quan Values	Not Found	Not Found	High	Not Found	Not Found	Not Found	Not Found	Not Found	Not Found	Not Found	High	0.0001859	0.0007098	4.09
FALSE	High	[K].ATQATLSNAMDVSQPNNWPR.[V]	2xDeamidated [N16; N]	0.0742626	0.00616101	1	1	5	P00934	P00934 [292-311]		Threonine synthase OS=Escherichia coli (strain K12) OX=83333 GN=thrC PE=1 SV=1	0	2203.01							No Quan Values	High	Not Found	High	Not Found	Not Found	Not Found	Not Found	Not Found	High	Not Found	High	0.001154	0.01187	1.43
FALSE	High	[K].AVGWAALQYVQPGTIVGVGTGSTAAHFIDALGTMK.[G]	1xDeamidated [Q]	0.00273004	0.000214228	1	1	3	P0A7Z0	P0A7Z0 [9-43]		Ribose-5-phosphate isomerase A OS=Escherichia coli (strain K12) OX=83333 GN=rpiA PE=1 SV=1	0	3488.79							No Quan Values	Not Found	Not Found	High	High	Not Found	Not Found	Not Found	Not Found	High	Not Found	High	6.391e-05	0.0002332	3.05
FALSE	High	[K].AVGWAALQYVQPGTIVGVGTGSTAAHFIDALGTMK.[G]	2xDeamidated [Q8; Q11]	0.0513356	0.00337291	1	1	1	P0A7Z0	P0A7Z0 [9-43]		Ribose-5-phosphate isomerase A OS=Escherichia coli (strain K12) OX=83333 GN=rpiA PE=1 SV=1	0	3489.77							No Quan Values	Not Found	Not Found	Not Found	Not Found	Not Found	Not Found	High	Not Found	Not Found	Not Found	High	0.0006869	0.006598	3.32
FALSE	High	[K].AVHPLTGEEIPVWAANFVLMEYGTGAVMAVPGHDQR.[D]	2xDeamidated [N16; Q35]	0.0260005	0.00169032	1	1	2	P07813	P07813 [309-344]		Leucine--tRNA ligase OS=Escherichia coli (strain K12) OX=83333 GN=leuS PE=1 SV=2	0	3864.87							No Quan Values	Not Found	Not Found	High	Not Found	Not Found	Not Found	High	Not Found	Not Found	Not Found	High	0.0003354	0.003935	4.73
FALSE	High	[K].AVLCPGVEITFKDEINNTEQR.[W]	1xCarbamidomethyl [C4]; 1xDeamidated [N16]	0.000367313	7.13839e-05	1	1	2	P20083	P20083 [192-212]		DNA topoisomerase 4 subunit B OS=Escherichia coli (strain K12) OX=83333 GN=parE PE=1 SV=3	1	2434.19							No Quan Values	Not Found	Not Found	High	Not Found	High	Not Found	Not Found	Not Found	Not Found	Not Found	High	6.95e-05	3.749e-05	3.59
FALSE	High	[K].AVMDDHTCAVVVEPIQGEGGVTAATPEFLQGLR.[E]	1xCarbamidomethyl [C8]; 1xDeamidated [Q16]	0.0321971	0.00197053	1	1	1	P18335	P18335 [181-213]		Acetylornithine/succinyldiaminopimelate aminotransferase OS=Escherichia coli (strain K12) OX=83333 GN=argD PE=1 SV=4	0	3468.68							No Quan Values	Not Found	Not Found	Not Found	Not Found	Not Found	Not Found	Not Found	High	Not Found	Not Found	High	0.0003707	0.003817	3.67
FALSE	High	[K].AVNLNEGTLTLNDSTVTTDVIAQR.[G]	2xDeamidated [N12; Q23]	0.120183	0.00991211	1	1	4	P39180	P39180 [511-534]		Antigen 43 OS=Escherichia coli (strain K12) OX=83333 GN=flu PE=1 SV=3	0	2547.28							No Quan Values	Not Found	Not Found	High	High	Not Found	Not Found	Not Found	Not Found	High	Not Found	High	0.001844	0.0178	3.31
FALSE	High	[K].AWQPGGAGTDFLTEAHLDLPMEFESIGK.[A]	1xDeamidated [Q3]	0.114456	0.00945868	1	1	1	P31979	P31979 [289-316]		NADH-quinone oxidoreductase subunit F OS=Escherichia coli (strain K12) OX=83333 GN=nuoF PE=1 SV=3	0	3018.42							No Quan Values	Not Found	Not Found	Not Found	Not Found	Not Found	Not Found	Not Found	High	Not Found	Not Found	High	0.001355	0.01605	3.01
FALSE	High	[K].CAFSDDTVIVNVQGDEPMIPATIIR.[Q]	1xCarbamidomethyl [C1]; 1xDeamidated [Q/N]	0.0136729	0.000817555	1	1	3	P04951	P04951 [86-110]		3-deoxy-manno-octulosonate cytidylyltransferase OS=Escherichia coli (strain K12) OX=83333 GN=kdsB PE=1 SV=2	0	2762.34							No Quan Values	Not Found	High	Not Found	High	High	Not Found	Not Found	Not Found	Not Found	Not Found	High	0.0002042	0.001671	2.57
FALSE	High	[K].CEFVGEMAVVQQAQR.[N]	1xCarbamidomethyl [C1]	0.00340877	0.00034429	1	1	2	P0ACS9	P0ACS9 [117-131]		HTH-type transcriptional regulator AcrR OS=Escherichia coli (strain K12) OX=83333 GN=acrR PE=1 SV=1	0	1751.82							No Quan Values	Not Found	Not Found	High	Not Found	High	Not Found	Not Found	Not Found	Not Found	Not Found	High	0.0001859	0.0005078	2.03
FALSE	High	[K].CPVVDTWWQTETGGFMITPLPGATELK.[A]	1xCarbamidomethyl [C1]; 1xDeamidated [Q9]	0.0242023	0.00143433	1	1	2	P27550	P27550 [407-433]		Acetyl-coenzyme A synthetase OS=Escherichia coli (strain K12) OX=83333 GN=acs PE=1 SV=2	0	3035.45							No Quan Values	High	Not Found	Not Found	Not Found	High	Not Found	Not Found	Not Found	Not Found	Not Found	High	0.0003662	0.00302	1.91
FALSE	High	[K].CSFLPEER.[E]	1xCarbamidomethyl [C1]	0.0726297	0.00612229	1	1	2	P09030	P09030 [177-184]		Exodeoxyribonuclease III OS=Escherichia coli (strain K12) OX=83333 GN=xthA PE=1 SV=4	0	1037.47							No Quan Values	Not Found	Not Found	High	High	Not Found	Not Found	Not Found	Not Found	Not Found	Not Found	High	0.00126	0.01012	1.82
FALSE	High	[K].CVGVTAGASAPDILVQNVVAR.[L]	1xCarbamidomethyl [C1]; 1xDeamidated [Q/N]	0.000349537	7.13839e-05	1	1	2	P62623	P62623 [261-281]		4-hydroxy-3-methylbut-2-enyl diphosphate reductase OS=Escherichia coli (strain K12) OX=83333 GN=ispH PE=1 SV=1	0	2098.1							No Quan Values	High	High	Not Found	Not Found	Not Found	Not Found	Not Found	Not Found	Not Found	Not Found	High	8.207e-05	4.283e-05	4.24
FALSE	High	[K].DAASFAPLHNPAHLIGIEEALK.[S]	1xDeamidated [N10]	0.0482787	0.00308978	1	1	2	P0A6A3	P0A6A3 [115-136]		Acetate kinase OS=Escherichia coli (strain K12) OX=83333 GN=ackA PE=1 SV=1	0	2315.2							No Quan Values	Not Found	High	Not Found	Not Found	High	Not Found	Not Found	Not Found	Not Found	Not Found	High	0.000357	0.005607	3.04
FALSE	High	[K].DAEGNITTIFCTYDADTLSKDPADGR.[K]	1xCarbamidomethyl [C11]; 1xDeamidated [N5]	0.000395686	7.13839e-05	1	1	3	P00962	P00962 [426-451]		Glutamine--tRNA ligase OS=Escherichia coli (strain K12) OX=83333 GN=glnS PE=1 SV=3	1	2847.26							No Quan Values	Not Found	Not Found	Not Found	High	Not Found	Not Found	Not Found	Not Found	High	Not Found	High	7.616e-05	4.144e-05	3.87
FALSE	High	[K].DAGVMAASWAQYQAQDALIK.[T]	1xDeamidated [Q11]	0.0036704	0.00034429	1	1	1	P00864	P00864 [547-566]		Phosphoenolpyruvate carboxylase OS=Escherichia coli (strain K12) OX=83333 GN=ppc PE=1 SV=1	0	2138.02							No Quan Values	Not Found	Not Found	Not Found	High	Not Found	Not Found	Not Found	Not Found	Not Found	Not Found	High	0.0001306	0.0004213	4.87
FALSE	High	[K].DAIAADQLFTTLMGDAVEPR.[R]	1xDeamidated [Q7]	0.00553167	0.000461555	1	1	1	P0AES6	P0AES6 [769-788]		DNA gyrase subunit B OS=Escherichia coli (strain K12) OX=83333 GN=gyrB PE=1 SV=2	0	2135.03							No Quan Values	Not Found	High	Not Found	Not Found	Not Found	Not Found	Not Found	Not Found	Not Found	Not Found	High	6.914e-05	0.0005166	3.03
FALSE	High	[K].DAIATVNKQEDANFSNNAMAEAFK.[A]	1xDeamidated [N13]	0.0175633	0.00108576	1	1	2	P0AG67	P0AG67 [529-552]		30S ribosomal protein S1 OS=Escherichia coli (strain K12) OX=83333 GN=rpsA PE=1 SV=1	1	2600.19							No Quan Values	Not Found	Not Found	High	Not Found	Not Found	Not Found	Not Found	Not Found	High	Not Found	High	0.0003354	0.002649	3.21
FALSE	High	[K].DALGQVDIVANYNGR.[R]	1xDeamidated [N13]	0.00273004	0.000214228	1	1	1	P09151	P09151 [459-473]		2-isopropylmalate synthase OS=Escherichia coli (strain K12) OX=83333 GN=leuA PE=1 SV=5	0	1605.79							No Quan Values	Not Found	High	Not Found	Not Found	Not Found	Not Found	Not Found	Not Found	Not Found	Not Found	High	6.914e-05	0.0002404	3.06
FALSE	High	[K].DAQSALTVSETTFGRDFNEALVHQVVVAYAAGAR.[Q]	1xDeamidated [Q/N]	0.000223654	7.13839e-05	1	1	2	P60723	P60723 [7-40]		50S ribosomal protein L4 OS=Escherichia coli (strain K12) OX=83333 GN=rplD PE=1 SV=1	1	3594.78							No Quan Values	High	Not Found	Not Found	Not Found	Not Found	Not Found	Not Found	Not Found	High	Not Found	High	8.207e-05	2.715e-05	2.99
FALSE	High	[K].DAWLDYDPVSLISQGQR.[V]	1xDeamidated [Q14]	0.0145875	0.000817555	1	1	1	P51025	P51025 [193-209]		S-formylglutathione hydrolase FrmB OS=Escherichia coli (strain K12) OX=83333 GN=frmB PE=1 SV=2	0	1963.94							No Quan Values	Not Found	Not Found	High	Not Found	Not Found	Not Found	Not Found	Not Found	Not Found	Not Found	High	0.0002692	0.002182	3.69
FALSE	High	[K].DAYSFHTSQESLQETYDAMYAAYSK.[I]	1xDeamidated [Q]	2.03166e-05	7.13839e-05	1	1	5	P16659	P16659 [159-183]		Proline--tRNA ligase OS=Escherichia coli (strain K12) OX=83333 GN=proS PE=1 SV=4	0	2907.23							No Quan Values	Not Found	Not Found	Not Found	Not Found	High	Not Found	High	High	High	Not Found	High	7.378e-05	2.451e-06	5.19
FALSE	High	[K].DAYVLAEGQNELQVPMTYTDAAGNTFTK.[T]	1xDeamidated [N24]	0.0135626	0.000817555	1	1	1	P25714	P25714 [136-163]		Membrane protein insertase YidC OS=Escherichia coli (strain K12) OX=83333 GN=yidC PE=1 SV=2	0	3048.41							No Quan Values	Not Found	Not Found	Not Found	Not Found	High	Not Found	Not Found	Not Found	Not Found	Not Found	High	0.0002722	0.001637	2.63
FALSE	High	[K].DDEAMDQYQISIALDGATLHTNASAPALAGEALEK.[L]	1xDeamidated [Q9]	0.0135626	0.000817555	1	1	1	P0AES6	P0AES6 [548-582]		DNA gyrase subunit B OS=Escherichia coli (strain K12) OX=83333 GN=gyrB PE=1 SV=2	0	3630.71							No Quan Values	Not Found	Not Found	High	Not Found	Not Found	Not Found	Not Found	Not Found	Not Found	Not Found	High	0.0002692	0.00203	3.53
FALSE	High	[K].DDYNPETEQYTLTISQR.[T]	1xDeamidated [Q9]	0.000108917	7.13839e-05	1	1	3	P04825	P04825 [452-468]		Aminopeptidase N OS=Escherichia coli (strain K12) OX=83333 GN=pepN PE=1 SV=2	0	2073.92							No Quan Values	Not Found	High	High	Not Found	Not Found	Not Found	High	Not Found	Not Found	Not Found	High	7.378e-05	1.32e-05	2.86
FALSE	High	[K].DGDISILELNVTLPEAEELK.[-]	1xDeamidated [N10]	0.0464549	0.00294603	1	1	1	P0A734	P0A734 [69-88]		Cell division topological specificity factor OS=Escherichia coli (strain K12) OX=83333 GN=minE PE=1 SV=1	0	2199.13							No Quan Values	Not Found	Not Found	Not Found	High	Not Found	Not Found	Not Found	Not Found	Not Found	Not Found	High	0.0005946	0.006188	3.05
FALSE	High	[K].DGYTFVSHQQEVGTGYFDK.[V]	1xDeamidated [Q9]	0.00257721	0.000214228	1	1	1	P0A9G6	P0A9G6 [392-410]		Isocitrate lyase OS=Escherichia coli (strain K12) OX=83333 GN=aceA PE=1 SV=1	0	2178.96							No Quan Values	Not Found	Not Found	Not Found	Not Found	High	Not Found	Not Found	Not Found	Not Found	Not Found	High	6.95e-05	0.0002864	4.65
FALSE	High	[K].DHGSLVSLSNFSTVGSLMGNLTR.[G]	1xDeamidated [N20]	0.0105448	0.000656936	1	1	2	P00393	P00393 [361-383]		NADH dehydrogenase OS=Escherichia coli (strain K12) OX=83333 GN=ndh PE=1 SV=2	0	2393.18							No Quan Values	High	High	Not Found	Not Found	Not Found	Not Found	Not Found	Not Found	Not Found	Not Found	High	0.0001802	0.001038	3.27
FALSE	High	[K].DIQLATPPQVGAPATEYAALAELK.[A]	1xDeamidated [Q9]	0.056257	0.00412665	1	1	1	P33195	P33195 [49-72]		Glycine dehydrogenase (decarboxylating) OS=Escherichia coli (strain K12) OX=83333 GN=gcvP PE=1 SV=3	0	2468.29							No Quan Values	Not Found	Not Found	Not Found	Not Found	Not Found	Not Found	High	Not Found	Not Found	Not Found	High	0.000853	0.007268	2.01
FALSE	High	[K].DISFEAPNAPHVFQK.[D]	1xDeamidated [Q14]	0.0376687	0.00245066	1	1	1	P0AG86	P0AG86 [20-34]		Protein-export protein SecB OS=Escherichia coli (strain K12) OX=83333 GN=secB PE=1 SV=1	0	1700.83							No Quan Values	Not Found	High	Not Found	Not Found	Not Found	Not Found	Not Found	Not Found	Not Found	Not Found	High	0.000357	0.004234	3.8
FALSE	High	[K].DKPVIVVDGSGMQCQEPANALTK.[A]	1xCarbamidomethyl [C14]; 1xDeamidated [Q13]	0.00149599	7.13839e-05	1	1	2	P0AG27	P0AG27 [94-116]		Uncharacterized protein YibN OS=Escherichia coli (strain K12) OX=83333 GN=yibN PE=1 SV=1	0	2458.2							No Quan Values	High	Not Found	Not Found	High	Not Found	Not Found	Not Found	Not Found	Not Found	Not Found	High	8.207e-05	0.0001852	3.73
FALSE	High	[K].DLALNQAMIPLGSCTMK.[L]	1xCarbamidomethyl [C14]	7.50668e-05	7.13839e-05	1	1	1	P33195	P33195 [499-515]		Glycine dehydrogenase (decarboxylating) OS=Escherichia coli (strain K12) OX=83333 GN=gcvP PE=1 SV=3	0	1862.92							No Quan Values	High	Not Found	Not Found	Not Found	Not Found	Not Found	Not Found	Not Found	Not Found	Not Found	High	8.207e-05	9.014e-06	3.73
FALSE	High	[K].DLELGGHMASFQSSATIYDVCFNHFFR.[A]	1xCarbamidomethyl [C21]; 1xDeamidated [N23]; 1xOxidation [L4]	0.0501689	0.00323062	1	1	1	P0AFG8	P0AFG8 [101-127]		Pyruvate dehydrogenase E1 component OS=Escherichia coli (strain K12) OX=83333 GN=aceE PE=1 SV=2	0	3166.4							No Quan Values	Not Found	Not Found	Not Found	Not Found	High	Not Found	Not Found	Not Found	Not Found	Not Found	High	0.0006663	0.006618	2.79
FALSE	High	[K].DLGNMPPNICNAAYLASQAR.[Q]	1xCarbamidomethyl [C10]; 1xDeamidated [N]	0.0918074	0.00772335	1	1	3	P68767	P68767 [189-208]		Cytosol aminopeptidase OS=Escherichia coli (strain K12) OX=83333 GN=pepA PE=1 SV=1	0	2177.01							No Quan Values	Not Found	Not Found	High	High	High	Not Found	Not Found	Not Found	Not Found	Not Found	High	0.001477	0.0131	2.92
FALSE	High	[K].DLPAITLDGHQVEVCANIGTVR.[D]	1xCarbamidomethyl [C15]; 1xDeamidated [N17]	0.0167343	0.000976198	1	1	1	P08839	P08839 [258-279]		Phosphoenolpyruvate-protein phosphotransferase OS=Escherichia coli (strain K12) OX=83333 GN=ptsI PE=1 SV=1	0	2379.2							No Quan Values	Not Found	High	Not Found	Not Found	Not Found	Not Found	Not Found	Not Found	Not Found	Not Found	High	0.0002192	0.001729	2.17
FALSE	High	[K].DLPEDIYVVIEIPANADPIK.[Y]	1xDeamidated [N15]	0.00754858	0.000505324	1	1	1	P0A7A9	P0A7A9 [11-30]		Inorganic pyrophosphatase OS=Escherichia coli (strain K12) OX=83333 GN=ppa PE=1 SV=2	0	2225.16							No Quan Values	Not Found	Not Found	Not Found	High	Not Found	Not Found	Not Found	Not Found	Not Found	Not Found	High	0.000165	0.000895	2.91
FALSE	High	[K].DNLPEELNFKPVADAIFNGGLVGENGAPGINSDIITVDGDR.[A]	3xDeamidated [N8; N18; N25]	0.0501689	0.00323062	1	1	1	P0ADY1	P0ADY1 [422-462]		Peptidyl-prolyl cis-trans isomerase D OS=Escherichia coli (strain K12) OX=83333 GN=ppiD PE=1 SV=1	0	4256.05							No Quan Values	Not Found	Not Found	Not Found	High	Not Found	Not Found	Not Found	Not Found	Not Found	Not Found	High	0.0007263	0.006737	2.39
FALSE	High	[K].DNLPEELNFKPVADAIFNGGLVGENGAPGINSDIITVDGDR.[A]	2xDeamidated [N25; N]	0.0644527	0.00474271	1	1	3	P0ADY1	P0ADY1 [422-462]		Peptidyl-prolyl cis-trans isomerase D OS=Escherichia coli (strain K12) OX=83333 GN=ppiD PE=1 SV=1	0	4255.07							No Quan Values	Not Found	High	High	Not Found	Not Found	Not Found	Not Found	Not Found	Not Found	Not Found	High	0.000992	0.01017	2.47
FALSE	High	[K].DQAGIDKIMIDLDGTENK.[S]	1xDeamidated [N17]	0.00045917	7.13839e-05	1	1	2	P0A6P9	P0A6P9 [86-103]		Enolase OS=Escherichia coli (strain K12) OX=83333 GN=eno PE=1 SV=2	1	1976.95							No Quan Values	High	Not Found	High	Not Found	Not Found	Not Found	Not Found	Not Found	Not Found	Not Found	High	6.924e-05	6.805e-05	5.49
FALSE	High	[K].DQAVLIEPFDTVTVQGFYR.[S]	1xDeamidated [Q15]	2.63326e-06	7.13839e-05	1	1	2	P76177	P76177 [113-131]		Protein YdgH OS=Escherichia coli (strain K12) OX=83333 GN=ydgH PE=1 SV=1	0	2199.1							No Quan Values	Not Found	High	Not Found	Not Found	High	Not Found	Not Found	Not Found	Not Found	Not Found	High	6.914e-05	1.363e-07	4.12
FALSE	High	[K].DQNYYSVAVNAGYYVTPNAK.[V]		0.00610281	0.000505324	1	1	1	P09169	P09169 [247-266]		Protease 7 OS=Escherichia coli (strain K12) OX=83333 GN=ompT PE=1 SV=1	0	2237.05							No Quan Values	Not Found	High	Not Found	Not Found	Not Found	Not Found	Not Found	Not Found	Not Found	Not Found	High	6.914e-05	0.0005747	2.05
FALSE	High	[K].DRPEQDFLGIEVHSPGVGACLASAHEEGLSNLR.[V]	1xCarbamidomethyl [C20]; 1xDeamidated [Q/N]	0.0132369	0.000770863	1	1	2	P0A8I5	P0A8I5 [84-116]		tRNA (guanine-N(7)-)-methyltransferase OS=Escherichia coli (strain K12) OX=83333 GN=trmB PE=1 SV=1	0	3561.7							No Quan Values	Not Found	Not Found	Not Found	High	Not Found	Not Found	Not Found	High	Not Found	Not Found	High	0.0002042	0.001621	3.73
FALSE	High	[K].DSWGAAGQVGVDYLINR.[D]	1xDeamidated [Q8]	0.0150671	0.000817555	1	1	2	P0A915	P0A915 [151-167]		Outer membrane protein W OS=Escherichia coli (strain K12) OX=83333 GN=ompW PE=1 SV=1	0	1821.88							No Quan Values	Not Found	High	Not Found	High	Not Found	Not Found	Not Found	Not Found	Not Found	Not Found	High	0.0002042	0.001859	3.17
FALSE	High	[K].DVFSELPLEFAVEAQK.[L]	1xDeamidated [Q15]	0.0348312	0.00216525	1	1	1	P77522	P77522 [469-484]		FeS cluster assembly protein SufB OS=Escherichia coli (strain K12) OX=83333 GN=sufB PE=1 SV=2	0	1822.91							No Quan Values	Not Found	Not Found	Not Found	Not Found	High	Not Found	Not Found	Not Found	Not Found	Not Found	High	0.0004998	0.004447	4.58
FALSE	High	[K].DVLIVEDIIDSGNTLSK.[V]	1xDeamidated [N13]	0.00825795	0.000560359	1	1	1	P0A9M2	P0A9M2 [94-110]		Hypoxanthine phosphoribosyltransferase OS=Escherichia coli (strain K12) OX=83333 GN=hpt PE=1 SV=1	0	1831.95							No Quan Values	Not Found	Not Found	Not Found	Not Found	High	Not Found	Not Found	Not Found	Not Found	Not Found	High	0.0001191	0.0009712	3.96
FALSE	High	[K].DVQTAVFEIETQPAMAEK.[A]		0.104434	0.00895496	1	1	1	P08142	P08142 [173-190]		Acetolactate synthase isozyme 1 large subunit OS=Escherichia coli (strain K12) OX=83333 GN=ilvB PE=1 SV=1	0	2006.97							No Quan Values	Not Found	Not Found	Not Found	High	Not Found	Not Found	Not Found	Not Found	Not Found	Not Found	High	0.001709	0.01521	2.55
FALSE	High	[K].DVSIPTVEELLAAHNPWAK.[V]	1xDeamidated [N15]	0.0938149	0.00798671	1	1	1	P0A9Q9	P0A9Q9 [285-303]		Aspartate-semialdehyde dehydrogenase OS=Escherichia coli (strain K12) OX=83333 GN=asd PE=1 SV=1	0	2091.08							No Quan Values	Not Found	High	Not Found	Not Found	Not Found	Not Found	Not Found	Not Found	Not Found	Not Found	High	0.0009942	0.01213	2.75
FALSE	High	[K].DVTDAIESQNAQIAVGQLGGTPSVDK.[Q]	1xDeamidated [Q12]; 1xDioxidation [V2]; 1xCarbonyl [T21]	0.100068	0.00838773	1	1	1	P24177	P24177 [202-227]		Probable aminoglycoside efflux pump OS=Escherichia coli (strain K12) OX=83333 GN=acrD PE=3 SV=3	0	2660.25							No Quan Values	Not Found	Not Found	Not Found	Not Found	Not Found	Not Found	Not Found	High	Not Found	Not Found	High	0.001288	0.01375	2.85
FALSE	High	[K].DYLDGVDVAEGELVVLENVR.[F]	1xDeamidated [N18]	0.0737147	0.00616101	1	1	1	P0A799	P0A799 [94-113]		Phosphoglycerate kinase OS=Escherichia coli (strain K12) OX=83333 GN=pgk PE=1 SV=2	0	2205.09							No Quan Values	Not Found	Not Found	High	Not Found	Not Found	Not Found	Not Found	Not Found	Not Found	Not Found	High	0.001068	0.01171	2.56
FALSE	High	[K].EAAIQVSNVAIFNAATGK.[A]	2xDeamidated [N8; N13]	0.00458113	0.000461555	1	1	2	P60624	P60624 [62-79]		50S ribosomal protein L24 OS=Escherichia coli (strain K12) OX=83333 GN=rplX PE=1 SV=2	0	1805.93							No Quan Values	Not Found	Not Found	Not Found	Not Found	Not Found	Not Found	High	High	Not Found	Not Found	High	6.879e-05	0.0004664	3.3
FALSE	High	[K].EADGSTQIFTVPYSSVPLLQR.[E]	1xDeamidated [Q20]	0.0174224	0.00103208	1	1	1	P30130	P30130 [350-370]		Outer membrane usher protein FimD OS=Escherichia coli (strain K12) OX=83333 GN=fimD PE=1 SV=2	0	2309.17							No Quan Values	Not Found	Not Found	High	Not Found	Not Found	Not Found	Not Found	Not Found	Not Found	Not Found	High	0.0003354	0.002621	2.62
FALSE	High	[K].EADKLGYNLVVLDSQNNPAK.[E]	1xDeamidated [Q/N]	0.0245912	0.0014829	1	1	2	P02925	P02925 [51-70]		Ribose import binding protein RbsB OS=Escherichia coli (strain K12) OX=83333 GN=rbsB PE=1 SV=1	1	2189.11							No Quan Values	Not Found	Not Found	Not Found	Not Found	Not Found	Not Found	Not Found	High	Not Found	High	High	0.0002595	0.002825	4.72
FALSE	High	[K].EAGDNTIVFTNFVDFDSSWGHR.[R]	1xDeamidated [N11]	0.00128951	7.13839e-05	1	1	2	P0A6K6	P0A6K6 [291-312]		Phosphopentomutase OS=Escherichia coli (strain K12) OX=83333 GN=deoB PE=1 SV=1	0	2515.12							No Quan Values	Not Found	Not Found	Not Found	Not Found	High	Not Found	Not Found	Not Found	Not Found	Not Found	High	6.95e-05	0.0001392	3.54
FALSE	High	[K].EALASLELPEGMGLIVR.[T]		3.29226e-06	7.13839e-05	1	1	2	P21513	P21513 [153-169]		Ribonuclease E OS=Escherichia coli (strain K12) OX=83333 GN=rne PE=1 SV=6	0	1797.98							No Quan Values	Not Found	Not Found	Not Found	High	High	Not Found	Not Found	Not Found	Not Found	Not Found	High	7.616e-05	2.823e-07	3.84
FALSE	High	[K].EANNLGIPVFAIVDTNSDPDGVDFVIPGNDDAIR.[A]	2xDeamidated [N16; N29]	0.000298723	7.13839e-05	1	1	1	P0A7V0	P0A7V0 [175-208]		30S ribosomal protein S2 OS=Escherichia coli (strain K12) OX=83333 GN=rpsB PE=1 SV=2	0	3571.71							No Quan Values	Not Found	Not Found	Not Found	High	Not Found	Not Found	Not Found	Not Found	Not Found	Not Found	High	7.616e-05	3.096e-05	4.23
FALSE	High	[K].EAVFQYALYEPGLLEPEGVSK.[V]	1xDeamidated [Q5]	0.000242935	7.13839e-05	1	1	3	P27848	P27848 [126-146]		Pyridoxal phosphate phosphatase YigL OS=Escherichia coli (strain K12) OX=83333 GN=yigL PE=1 SV=4	0	2340.16							No Quan Values	Not Found	Not Found	High	Not Found	High	Not Found	High	Not Found	Not Found	Not Found	High	7.378e-05	2.934e-05	2.91
FALSE	High	[K].EDTITVTAAPAPQESAWGPAATIAAR.[Q]	1xDeamidated [Q13]	0.0156882	0.000869954	1	1	4	P06971	P06971 [39-64]		Ferrichrome outer membrane transporter/phage receptor OS=Escherichia coli (strain K12) OX=83333 GN=fhuA PE=1 SV=2	0	2596.29							No Quan Values	High	Not Found	Not Found	High	High	Not Found	High	Not Found	Not Found	Not Found	High	0.0001764	0.002034	2.07
FALSE	High	[K].EFFGSSQLSQFMDQNNPLSEITHK.[R]	1xDeamidated [N16]	0.0436697	0.00276938	1	1	1	P0A8V2	P0A8V2 [504-527]		DNA-directed RNA polymerase subunit beta OS=Escherichia coli (strain K12) OX=83333 GN=rpoB PE=1 SV=1	0	2785.28							No Quan Values	Not Found	Not Found	Not Found	Not Found	Not Found	Not Found	Not Found	High	Not Found	Not Found	High	0.0004769	0.005341	1.52
FALSE	High	[K].EGAASFYVVDTSDFGNSGNWR.[V]	1xDeamidated [N]	0.0051384	0.000461555	1	1	5	P76177	P76177 [63-83]		Protein YdgH OS=Escherichia coli (strain K12) OX=83333 GN=ydgH PE=1 SV=1	0	2279.98							No Quan Values	Not Found	Not Found	Not Found	High	Not Found	Not Found	High	High	High	Not Found	High	0.000165	0.0006009	3.14
FALSE	High	[K].EGTRPAVVIPTNEELVIAQDASR.[L]	2xDeamidated [N12; Q19]	0.0329667	0.00201842	1	1	1	P0A6A3	P0A6A3 [375-397]		Acetate kinase OS=Escherichia coli (strain K12) OX=83333 GN=ackA PE=1 SV=1	0	2467.27							No Quan Values	Not Found	Not Found	Not Found	Not Found	Not Found	Not Found	High	Not Found	Not Found	Not Found	High	0.0004718	0.004157	3.42
FALSE	High	[K].EGVITVEDGTGLQDELDVVEGMQFDR.[G]	1xDeamidated [Q]; 1xOxidation [F/M/R]	0.00724641	0.000505324	1	1	2	P0A6F5	P0A6F5 [172-197]	P0A6F5 1xOxidation [R]	60 kDa chaperonin OS=Escherichia coli (strain K12) OX=83333 GN=groL PE=1 SV=2	0	2868.31							No Quan Values	Not Found	Not Found	High	Not Found	High	Not Found	Not Found	Not Found	Not Found	Not Found	High	0.0001191	0.000845	2.79
FALSE	High	[K].EGVQIQNENQTLASITFQNYFR.[L]	1xDeamidated [N/Q]	0.0046569	0.000461555	1	1	2	P10408	P10408 [361-382]		Protein translocase subunit SecA OS=Escherichia coli (strain K12) OX=83333 GN=secA PE=1 SV=2	0	2601.26							No Quan Values	Not Found	High	Not Found	Not Found	High	Not Found	Not Found	Not Found	Not Found	Not Found	High	6.914e-05	0.0004299	2.16
FALSE	High	[K].EIDATCTFSNQAFDSLIPSLK.[F]	1xCarbamidomethyl [C6]; 1xDeamidated [Q/N]	0.00241295	0.000214228	1	1	5	P30859	P30859 [57-77]		Putative ABC transporter arginine-binding protein 2 OS=Escherichia coli (strain K12) OX=83333 GN=artI PE=1 SV=3	0	2358.12							No Quan Values	High	Not Found	Not Found	High	High	Not Found	Not Found	High	Not Found	High	High	0.0001306	0.0002713	3.24
FALSE	High	[K].EIETYHNLLEGGQEDFESSGAGK.[I]	1xDeamidated [Q/N]	0.003793	0.00034429	1	2	2	CP_ker9	CP_ker9 [450-472]		keratin 9 [Homo sapiens]	0	2511.12							No Quan Values	High	Not Found	Not Found	Not Found	Not Found	Not Found	Not Found	Not Found	High	Not Found	High	0.0001342	0.0004771	2.83
FALSE	High	[K].EILTNDISDNSGLGQHTTTAAR.[L]	1xDeamidated [Q15]	0.00158492	7.13839e-05	1	1	1	P39286	P39286 [233-254]		Small ribosomal subunit biogenesis GTPase RsgA OS=Escherichia coli (strain K12) OX=83333 GN=rsgA PE=1 SV=2	0	2315.11							No Quan Values	Not Found	High	Not Found	Not Found	Not Found	Not Found	Not Found	Not Found	Not Found	Not Found	High	6.914e-05	0.0001335	4.2
FALSE	High	[K].EIPCVEQVFDSETNYILAR.[F]	1xCarbamidomethyl [C4]; 1xDeamidated [Q7]	0.0606846	0.00438427	1	1	1	P06986	P06986 [285-303]		Histidinol-phosphate aminotransferase OS=Escherichia coli (strain K12) OX=83333 GN=hisC PE=1 SV=2	0	2284.08							No Quan Values	Not Found	Not Found	Not Found	Not Found	High	Not Found	Not Found	Not Found	Not Found	Not Found	High	0.0007489	0.008121	2.29
FALSE	High	[K].EIPQVAGSLEEALNELDLDR.[E]	1xDeamidated [N14]	0.0501689	0.00323062	1	1	2	P0A9C5	P0A9C5 [407-426]		Glutamine synthetase OS=Escherichia coli (strain K12) OX=83333 GN=glnA PE=1 SV=2	0	2212.1							No Quan Values	High	Not Found	Not Found	Not Found	High	Not Found	Not Found	Not Found	Not Found	Not Found	High	0.0006663	0.006613	2.27
FALSE	High	[K].EIQTAYLESYSEYGQNIFDR.[Y]	1xDeamidated [Q]	0.000655111	7.13839e-05	1	1	3	P0ACY3	P0ACY3 [486-505]		Uncharacterized protein YeaG OS=Escherichia coli (strain K12) OX=83333 GN=yeaG PE=3 SV=1	0	2427.1							No Quan Values	High	Not Found	Not Found	Not Found	Not Found	Not Found	High	Not Found	Not Found	High	High	7.378e-05	7.976e-05	4.18
FALSE	High	[K].EISLSEAPNFAEAIINNQIQGR.[T]	1xDeamidated [N]	0.000655111	7.13839e-05	1	1	3	P26646	P26646 [297-318]		Probable acrylyl-CoA reductase AcuI OS=Escherichia coli (strain K12) OX=83333 GN=acuI PE=1 SV=1	0	2415.22							No Quan Values	High	Not Found	Not Found	Not Found	Not Found	Not Found	High	Not Found	Not Found	Not Found	High	8.207e-05	8.077e-05	2.98
FALSE	High	[K].EIVTAELIER.[I]		0.0182846	0.00113572	1	1	1	P23878	P23878 [230-239]		Ferric enterobactin transport ATP-binding protein FepC OS=Escherichia coli (strain K12) OX=83333 GN=fepC PE=2 SV=2	0	1172.65							No Quan Values	Not Found	Not Found	Not Found	Not Found	Not Found	Not Found	Not Found	High	Not Found	Not Found	High	0.0002033	0.002062	2.16
FALSE	High	[K].EKNPDLIIGVGGCVASQEGEHIR.[Q]	1xCarbamidomethyl [C13]; 1xDeamidated [Q17]	0.0232556	0.00143433	1	1	2	P0AEI1	P0AEI1 [71-93]		tRNA-2-methylthio-N(6)-dimethylallyladenosine synthase OS=Escherichia coli (strain K12) OX=83333 GN=miaB PE=1 SV=1	1	2479.22							No Quan Values	High	Not Found	Not Found	High	Not Found	Not Found	Not Found	Not Found	Not Found	Not Found	High	0.0003006	0.002946	4.21
FALSE	High	[K].ELAGWMCDVLDSINDEAVIER.[I]	1xCarbamidomethyl [C7]; 1xDeamidated [N14]; 1xOxidation [M6]	0.00167911	7.13839e-05	1	1	5	P0A825	P0A825 [381-401]		Serine hydroxymethyltransferase OS=Escherichia coli (strain K12) OX=83333 GN=glyA PE=1 SV=1	0	2452.1							No Quan Values	High	High	High	Not Found	Not Found	High	High	Not Found	Not Found	Not Found	High	7.378e-05	0.0002045	3.61
FALSE	High	[K].ELAGWMCDVLDSINDEAVIER.[I]	1xCarbamidomethyl [C7]; 1xDeamidated [N14]; 1xOxidation [L2]; 1xDioxidation [M6]	0.000152884	7.13839e-05	1	1	1	P0A825	P0A825 [381-401]	P0A825 1xDioxidation [M386]	Serine hydroxymethyltransferase OS=Escherichia coli (strain K12) OX=83333 GN=glyA PE=1 SV=1	0	2484.09							No Quan Values	Not Found	Not Found	Not Found	Not Found	Not Found	Not Found	Not Found	Not Found	High	Not Found	High	6.391e-05	1.04e-05	3.67
FALSE	High	[K].ELIYQPTLTEADLSDEQTVTR.[W]	1xDeamidated [Q17]	0.00298861	0.00034429	1	1	1	P0AES6	P0AES6 [608-628]		DNA gyrase subunit B OS=Escherichia coli (strain K12) OX=83333 GN=gyrB PE=1 SV=2	0	2423.18							No Quan Values	Not Found	Not Found	Not Found	High	Not Found	Not Found	Not Found	Not Found	Not Found	Not Found	High	0.0001306	0.0003405	3.84
FALSE	High	[K].ELNLADSSLSEEALIQAMVDNPK.[L]	1xDeamidated [Q/N]	3.1851e-06	7.13839e-05	1	1	9	P76569	P76569 [70-92]		Uncharacterized protein YfgD OS=Escherichia coli (strain K12) OX=83333 GN=yfgD PE=1 SV=1	0	2488.21							No Quan Values	High	High	High	High	High	Not Found	High	High	Not Found	High	High	7.616e-05	2.743e-07	4.24
FALSE	High	[K].ELSQQYQQLDDEYLQAR.[Y]	1xDeamidated [Q]	0.0446953	0.00291295	1	1	2	P37349	P37349 [352-368]		PEP-dependent dihydroxyacetone kinase, phosphoryl donor subunit DhaM OS=Escherichia coli (strain K12) OX=83333 GN=dhaM PE=1 SV=3	0	2127.98							No Quan Values	Not Found	Not Found	Not Found	Not Found	Not Found	Not Found	Not Found	High	Not Found	High	High	0.0004769	0.005463	2.39
FALSE	High	[K].ELTERNGFAGYPVVTEENELVGIITGR.[D]	2xDeamidated [N6; N18]	0.003793	0.00034429	1	1	1	P0ADG7	P0ADG7 [111-137]		Inosine-5'-monophosphate dehydrogenase OS=Escherichia coli (strain K12) OX=83333 GN=guaB PE=1 SV=1	1	2965.48							No Quan Values	Not Found	Not Found	Not Found	Not Found	Not Found	Not Found	Not Found	Not Found	Not Found	High	High	7.57e-05	0.0003884	3.93
FALSE	High	[K].EMGTGLVVTELMGQGVSAITGDYSR.[G]	1xDeamidated [Q14]	0.0174224	0.00103208	1	1	1	P0AFK0	P0AFK0 [366-390]		Metalloprotease PmbA OS=Escherichia coli (strain K12) OX=83333 GN=pmbA PE=1 SV=1	0	2572.23							No Quan Values	Not Found	Not Found	Not Found	Not Found	Not Found	Not Found	High	Not Found	Not Found	Not Found	High	0.0002589	0.002169	2.58
FALSE	High	[K].EMPDLSAFQLEGCQVLEYAR.[H]	1xCarbamidomethyl [C13]	0.0159436	0.000926479	1	1	1	Q57261	Q57261 [97-116]		tRNA pseudouridine synthase D OS=Escherichia coli (strain K12) OX=83333 GN=truD PE=1 SV=1	0	2356.09							No Quan Values	Not Found	Not Found	Not Found	Not Found	High	Not Found	Not Found	Not Found	Not Found	Not Found	High	0.0002722	0.001941	2.04
FALSE	High	[K].EMTAAILSQCGNTLYTAGNLNNDIGVPMTLLR.[L]	1xCarbamidomethyl [C10]; 1xDeamidated [N12]	0.0782006	0.00646038	1	1	1	P11880	P11880 [116-147]		UDP-N-acetylmuramoyl-tripeptide--D-alanyl-D-alanine ligase OS=Escherichia coli (strain K12) OX=83333 GN=murF PE=1 SV=2	0	3452.69							No Quan Values	Not Found	Not Found	Not Found	High	Not Found	Not Found	Not Found	Not Found	Not Found	Not Found	High	0.001335	0.011	2.5
FALSE	High	[K].ENNFALPAVNCVGTDSINAVLETAAK.[V]	1xCarbamidomethyl [C11]; 2xDeamidated [N3; N10]	0.018138	0.00113572	1	1	4	P0AB71	P0AB71 [27-52]		Fructose-bisphosphate aldolase class 2 OS=Escherichia coli (strain K12) OX=83333 GN=fbaA PE=1 SV=2	0	2720.31							No Quan Values	High	High	Not Found	Not Found	High	Not Found	Not Found	Not Found	Not Found	Not Found	High	0.0002722	0.00222	2.25
FALSE	High	[K].EPQGFVADATINTPNGVLVASGK.[H]	2xDeamidated [N15; N/Q]	2.72981e-07	7.13839e-05	1	1	6	P0AD49	P0AD49 [44-66]		Ribosome-associated inhibitor A OS=Escherichia coli (strain K12) OX=83333 GN=raiA PE=1 SV=2	0	2287.15							No Quan Values	Not Found	High	High	High	High	Not Found	Not Found	Not Found	High	Not Found	High	6.95e-05	2.045e-08	4.59
FALSE	High	[K].EQEVYMGEIPLMTDNGTFVINGTER.[V]	2xDeamidated [N15; N21]	0.0742626	0.00616101	1	1	3	P0A8V2	P0A8V2 [119-143]		DNA-directed RNA polymerase subunit beta OS=Escherichia coli (strain K12) OX=83333 GN=rpoB PE=1 SV=1	0	2845.29							No Quan Values	Not Found	Not Found	High	Not Found	High	Not Found	Not Found	Not Found	Not Found	Not Found	High	0.0007631	0.01025	1.6
FALSE	High	[K].EQGLTPVLCIGETEAENEAGK.[T]	1xCarbamidomethyl [C9]; 1xDeamidated [N17]	9.57044e-06	7.13839e-05	1	1	4	P0A858	P0A858 [118-138]		Triosephosphate isomerase OS=Escherichia coli (strain K12) OX=83333 GN=tpiA PE=1 SV=1	0	2246.05							No Quan Values	Not Found	High	Not Found	High	High	High	Not Found	Not Found	Not Found	Not Found	High	7.616e-05	8.627e-07	3.22
FALSE	High	[K].EQHVTIPAHQVNAEFFEEGK.[M]	1xDeamidated [Q2]	0.0397832	0.00249171	1	1	1	P0A9C5	P0A9C5 [29-48]		Glutamine synthetase OS=Escherichia coli (strain K12) OX=83333 GN=glnA PE=1 SV=2	0	2311.1							No Quan Values	High	Not Found	Not Found	Not Found	Not Found	Not Found	Not Found	Not Found	Not Found	Not Found	High	0.0005293	0.005341	3.28
FALSE	High	[K].EQVPAGEFQIMSAGTGIR.[H]	1xDeamidated [Q9]	0.0160728	0.000926479	1	1	3	P46852	P46852 [83-100]		Quercetin 2,3-dioxygenase OS=Escherichia coli (strain K12) OX=83333 GN=yhhW PE=1 SV=1	0	1891.92							No Quan Values	Not Found	Not Found	Not Found	Not Found	Not Found	Not Found	High	Not Found	Not Found	High	High	0.0001385	0.001788	2.43
FALSE	High	[K].ERPDAVLPTMGGQTALNCALELER.[Q]	1xCarbamidomethyl [C18]; 1xDeamidated [N/Q]	0.000812094	7.13839e-05	1	1	3	P00968	P00968 [81-104]		Carbamoyl-phosphate synthase large chain OS=Escherichia coli (strain K12) OX=83333 GN=carB PE=1 SV=2	0	2642.29							No Quan Values	Not Found	Not Found	Not Found	Not Found	Not Found	Not Found	High	High	High	Not Found	High	7.378e-05	9.843e-05	4.35
FALSE	High	[K].ETPADAEVISHQLMLR.[A]	1xDeamidated [Q12]	0.116882	0.00957123	1	1	1	P16659	P16659 [13-28]		Proline--tRNA ligase OS=Escherichia coli (strain K12) OX=83333 GN=proS PE=1 SV=4	0	1810.9							No Quan Values	Not Found	Not Found	Not Found	Not Found	High	Not Found	Not Found	Not Found	Not Found	Not Found	High	0.001473	0.0172	2.38
FALSE	High	[K].ETYPDAVEFLPLGDLFPGANK.[A]	1xDeamidated [N20]	0.0669141	0.00501153	1	1	2	P76273	P76273 [263-283]		Ribosomal RNA small subunit methyltransferase F OS=Escherichia coli (strain K12) OX=83333 GN=rsmF PE=1 SV=2	0	2294.12							No Quan Values	Not Found	High	Not Found	Not Found	High	Not Found	Not Found	Not Found	Not Found	Not Found	High	0.0007631	0.009121	2.05
FALSE	High	[K].EVAAQQVSDQQLETAR.[F]	1xDeamidated [Q]	0.000839376	7.13839e-05	1	1	3	P22106	P22106 [467-482]		Asparagine synthetase B [glutamine-hydrolyzing] OS=Escherichia coli (strain K12) OX=83333 GN=asnB PE=1 SV=3	0	1773.86							No Quan Values	High	Not Found	High	Not Found	Not Found	Not Found	Not Found	Not Found	Not Found	High	High	6.924e-05	0.0001243	4.02
FALSE	High	[K].EVHIEGYTPEDK.[K]		0.00493205	0.000461555	1	1	2	P0A8P3	P0A8P3 [79-90]		Probable Fe(2+)-trafficking protein OS=Escherichia coli (strain K12) OX=83333 GN=yggX PE=1 SV=2	0	1416.66							No Quan Values	Not Found	Not Found	High	Not Found	Not Found	Not Found	High	Not Found	Not Found	Not Found	High	0.0001859	0.0007338	2.26
FALSE	High	[K].EVIDYLTAVAQMKPDSGAYPQFANVSFVAK.[D]	1xDeamidated [Q21]	0.0479087	0.00304459	1	1	1	P07024	P07024 [442-471]		Protein UshA OS=Escherichia coli (strain K12) OX=83333 GN=ushA PE=1 SV=2	0	3260.62							No Quan Values	Not Found	Not Found	Not Found	High	Not Found	Not Found	Not Found	Not Found	Not Found	Not Found	High	0.0005946	0.006415	2.9
FALSE	High	[K].EVMEYHNFQLVNYYK.[A]	1xDeamidated [N/Q]	0.00667755	0.000505324	1	1	2	P0A7D4	P0A7D4 [164-178]		Adenylosuccinate synthetase OS=Escherichia coli (strain K12) OX=83333 GN=purA PE=1 SV=2	0	1977.91							No Quan Values	Not Found	Not Found	High	Not Found	High	Not Found	Not Found	Not Found	Not Found	Not Found	High	0.0002357	0.0009982	4.4
FALSE	High	[K].EVNTGTNLPAQIDLYAVDGDEYK.[F]	1xDeamidated [Q11]	0.0931416	0.00790106	2	2	1	P0AC33; P14407	P0AC33 [157-179]; P14407 [157-179]		Fumarate hydratase class I, aerobic OS=Escherichia coli (strain K12) OX=83333 GN=fumA PE=1 SV=2 Fumarate hydratase class I, anaerobic OS=Escherichia coli (strain K12) OX=83333 GN=fumB PE=1 SV=2	0	2526.19							No Quan Values	Not Found	Not Found	Not Found	Not Found	Not Found	Not Found	High	Not Found	Not Found	Not Found	High	0.001495	0.0124	2.54
FALSE	High	[K].EVNVPDIGGDEVEVTEVMVK.[V]	1xDeamidated [N3]; 1xOxidation [M18]	0.0742626	0.00616101	1	1	1	P06959	P06959 [208-227]		Dihydrolipoyllysine-residue acetyltransferase component of pyruvate dehydrogenase complex OS=Escherichia coli (strain K12) OX=83333 GN=aceF PE=1 SV=3	0	2175.04							No Quan Values	Not Found	Not Found	Not Found	Not Found	High	Not Found	Not Found	Not Found	Not Found	Not Found	High	0.0007631	0.01019	3.49
FALSE	High	[K].EYVHDIPVYLIVHDNPGLLGSGAHLR.[Q]	1xDeamidated [N15]	0.00505485	0.000461555	1	1	1	P0A6V8	P0A6V8 [289-314]		Glucokinase OS=Escherichia coli (strain K12) OX=83333 GN=glk PE=1 SV=1	0	2885.49							No Quan Values	Not Found	Not Found	Not Found	High	Not Found	Not Found	Not Found	Not Found	Not Found	Not Found	High	0.000165	0.0005903	3.89
FALSE	High	[K].FAGDLFHTRPLEEEADTSNYALIPTAEVPLTNLVR.[G]	1xDeamidated [N19]	0.000666027	7.13839e-05	1	1	1	P0A8L1	P0A8L1 [213-247]		Serine--tRNA ligase OS=Escherichia coli (strain K12) OX=83333 GN=serS PE=1 SV=1	0	3900.97							No Quan Values	Not Found	Not Found	Not Found	High	Not Found	Not Found	Not Found	Not Found	Not Found	Not Found	High	7.616e-05	7.146e-05	4.77
FALSE	High	[K].FDGFVHSIGFAPGDQLDGDYVNAVTR.[E]	2xDeamidated [Q15; N22]	0.0513356	0.00337291	1	1	1	P0AEK4	P0AEK4 [85-110]		Enoyl-[acyl-carrier-protein] reductase [NADH] FabI OS=Escherichia coli (strain K12) OX=83333 GN=fabI PE=1 SV=2	0	2799.29							No Quan Values	Not Found	Not Found	Not Found	Not Found	Not Found	Not Found	Not Found	Not Found	Not Found	High	High	0.0006672	0.00632	3.72
FALSE	High	[K].FDTIADNENLNISSK.[G]	1xDeamidated [N11]	0.000327166	7.13839e-05	1	1	2	P25714	P25714 [235-249]		Membrane protein insertase YidC OS=Escherichia coli (strain K12) OX=83333 GN=yidC PE=1 SV=2	0	1681.79							No Quan Values	Not Found	Not Found	Not Found	Not Found	Not Found	Not Found	High	Not Found	Not Found	Not Found	High	7.378e-05	3.953e-05	3.91
FALSE	High	[K].FDVAVGANDAYGQYDENLVQR.[V]	1xDeamidated [N/Q]	8.20245e-07	7.13839e-05	1	1	7	P0A9K9	P0A9K9 [58-78]		FKBP-type peptidyl-prolyl cis-trans isomerase SlyD OS=Escherichia coli (strain K12) OX=83333 GN=slyD PE=1 SV=1	0	2345.07							No Quan Values	High	Not Found	Not Found	High	High	Not Found	High	Not Found	Not Found	High	High	7.57e-05	5.326e-08	4.52
FALSE	High	[K].FDVHTNAEQNLFEPIVR.[V]	1xDeamidated [Q/N]	0.000973916	7.13839e-05	1	1	2	P0AES6	P0AES6 [649-665]		DNA gyrase subunit B OS=Escherichia coli (strain K12) OX=83333 GN=gyrB PE=1 SV=2	0	2030							No Quan Values	Not Found	High	Not Found	Not Found	High	Not Found	Not Found	Not Found	Not Found	Not Found	High	6.95e-05	0.0001031	4.06
FALSE	High	[K].FENPVYWGVDLSSEHER.[Y]	1xDeamidated [N3]	0.0277062	0.00173318	1	1	2	P0A8M0	P0A8M0 [327-343]		Asparagine--tRNA ligase OS=Escherichia coli (strain K12) OX=83333 GN=asnS PE=1 SV=2	0	2064.93							No Quan Values	High	Not Found	Not Found	Not Found	Not Found	Not Found	Not Found	Not Found	High	Not Found	High	0.0001181	0.00296	3.01
FALSE	High	[K].FFGDDLPDQPAQPFEGLGSGVIINASK.[G]	1xDeamidated [Q9]	0.00291577	0.00034429	1	1	1	P39099	P39099 [75-101]		Periplasmic pH-dependent serine endoprotease DegQ OS=Escherichia coli (strain K12) OX=83333 GN=degQ PE=1 SV=1	0	2820.37							No Quan Values	Not Found	Not Found	Not Found	High	Not Found	Not Found	Not Found	Not Found	Not Found	Not Found	High	0.0001306	0.0003324	2.54
FALSE	High	[K].FFTFMSIEEINALEEEDKNSGKAPR.[A]	1xDeamidated [N11]	0.071559	0.0057533	1	1	1	P0AGJ9	P0AGJ9 [274-298]		Tyrosine--tRNA ligase OS=Escherichia coli (strain K12) OX=83333 GN=tyrS PE=1 SV=2	2	2903.38							No Quan Values	High	Not Found	Not Found	Not Found	Not Found	Not Found	Not Found	Not Found	Not Found	Not Found	High	0.0007674	0.01007	3.95
FALSE	High	[K].FGLAATQVLQLVETLR.[E]	1xDeamidated [Q10]	0.000263878	7.13839e-05	1	1	4	P21170	P21170 [243-258]		Biosynthetic arginine decarboxylase OS=Escherichia coli (strain K12) OX=83333 GN=speA PE=1 SV=2	0	1760							No Quan Values	High	Not Found	High	Not Found	High	Not Found	High	Not Found	Not Found	Not Found	High	6.924e-05	3.906e-05	2.99
FALSE	High	[K].FIDQSISANTNYDPSRFPSGK.[V]	1xDeamidated [N11]	0.0554078	0.00398584	1	1	1	P00452	P00452 [688-708]		Ribonucleoside-diphosphate reductase 1 subunit alpha OS=Escherichia coli (strain K12) OX=83333 GN=nrdA PE=1 SV=2	1	2345.1							No Quan Values	High	Not Found	Not Found	Not Found	Not Found	Not Found	Not Found	Not Found	Not Found	Not Found	High	0.0005786	0.007639	3.26
FALSE	High	[K].FIEQDPEGQYGLEAAFR.[S]	1xDeamidated [Q9]; 1xCarbonyl [Y10]	0.00635771	0.000505324	1	1	1	P0A8V2	P0A8V2 [38-54]		DNA-directed RNA polymerase subunit beta OS=Escherichia coli (strain K12) OX=83333 GN=rpoB PE=1 SV=1	0	1984.89							No Quan Values	Not Found	Not Found	High	Not Found	Not Found	Not Found	Not Found	Not Found	Not Found	Not Found	High	0.0002357	0.0009458	2.83
FALSE	High	[K].FIGHEQHVALDTLLPAPEFGR.[I]	1xDeamidated [Q6]	0.0726297	0.00612229	1	1	1	P05459	P05459 [277-297]		Erythronate-4-phosphate dehydrogenase OS=Escherichia coli (strain K12) OX=83333 GN=pdxB PE=2 SV=2	0	2348.2							No Quan Values	Not Found	Not Found	Not Found	High	Not Found	Not Found	Not Found	Not Found	Not Found	Not Found	High	0.00126	0.01008	4.48
FALSE	High	[K].FINELLPVIDSLDR.[A]	1xDeamidated [N3]	0.0904899	0.0076889	1	1	1	P09372	P09372 [91-104]		Protein GrpE OS=Escherichia coli (strain K12) OX=83333 GN=grpE PE=1 SV=1	0	1644.88							No Quan Values	Not Found	Not Found	Not Found	Not Found	Not Found	Not Found	High	Not Found	Not Found	Not Found	High	0.001448	0.01204	2.75
FALSE	High	[K].FLSNMLAGVGGIDHALLVVACDDGVMAQTR.[E]	1xCarbamidomethyl [C21]	0.00590621	0.000505324	1	1	1	P14081	P14081 [64-93]		Selenocysteine-specific elongation factor OS=Escherichia coli (strain K12) OX=83333 GN=selB PE=1 SV=3	0	3130.55							No Quan Values	Not Found	Not Found	Not Found	High	Not Found	Not Found	Not Found	Not Found	Not Found	Not Found	High	0.000165	0.0006926	4.18
FALSE	High	[K].FMALGSGVIIDADK.[G]	1xOxidation [F1]	0.00391966	0.00034429	1	1	1	P0C0V0	P0C0V0 [110-123]		Periplasmic serine endoprotease DegP OS=Escherichia coli (strain K12) OX=83333 GN=degP PE=1 SV=1	0	1452.74							No Quan Values	Not Found	Not Found	Not Found	High	Not Found	Not Found	Not Found	Not Found	Not Found	Not Found	High	0.0001306	0.0004508	2.2
FALSE	High	[K].FMALGSGVIIDADKGYVVTNNHVVDNATVIK.[V]	2xDeamidated [N20; N21]	3.09789e-05	7.13839e-05	1	1	2	P0C0V0	P0C0V0 [110-140]		Periplasmic serine endoprotease DegP OS=Escherichia coli (strain K12) OX=83333 GN=degP PE=1 SV=1	1	3262.67							No Quan Values	High	Not Found	Not Found	Not Found	Not Found	Not Found	High	Not Found	Not Found	Not Found	High	7.378e-05	3.728e-06	5.45
FALSE	High	[K].FMQEAVPEGTGAMAAIIGLDDASIAK.[A]	1xDeamidated [Q3]	0.0140091	0.000817555	1	1	1	P0AAI9	P0AAI9 [120-145]		Malonyl CoA-acyl carrier protein transacylase OS=Escherichia coli (strain K12) OX=83333 GN=fabD PE=1 SV=2	0	2607.27							No Quan Values	Not Found	Not Found	Not Found	High	Not Found	Not Found	Not Found	Not Found	Not Found	Not Found	High	0.0002042	0.001726	2.74
FALSE	High	[K].FSLPDQDGEQVNLTDFQGQR.[V]	1xDeamidated [Q]	0.000122288	7.13839e-05	1	1	5	P0AE52	P0AE52 [13-32]		Peroxiredoxin Bcp OS=Escherichia coli (strain K12) OX=83333 GN=bcp PE=1 SV=1	0	2295.05							No Quan Values	High	High	High	Not Found	Not Found	Not Found	High	Not Found	Not Found	High	High	6.924e-05	1.812e-05	4.22
FALSE	High	[K].FSQVIDEDVYPILSLQSCLDK.[R]	1xCarbamidomethyl [C18]	0.0545703	0.0037972	1	1	1	P11447	P11447 [413-433]		Argininosuccinate lyase OS=Escherichia coli (strain K12) OX=83333 GN=argH PE=1 SV=3	0	2469.22							No Quan Values	Not Found	Not Found	Not Found	High	Not Found	Not Found	Not Found	Not Found	Not Found	Not Found	High	0.0008077	0.007394	2.09
FALSE	High	[K].FSSQGEIVAALQEQGFDNINQSK.[V]	1xDeamidated [Q/N]	0.0373754	0.00245066	1	1	2	P0A6D0	P0A6D0 [23-45]		Arginine repressor OS=Escherichia coli (strain K12) OX=83333 GN=argR PE=1 SV=1	0	2511.2							No Quan Values	Not Found	Not Found	High	Not Found	Not Found	Not Found	Not Found	High	Not Found	Not Found	High	0.0003354	0.005739	2.89
FALSE	High	[K].FTGEVSLTGQPFVMEPSK.[T]	1xDeamidated [Q10]	0.000173077	7.13839e-05	1	1	6	P0A6P1	P0A6P1 [223-240]		Elongation factor Ts OS=Escherichia coli (strain K12) OX=83333 GN=tsf PE=1 SV=2	0	1954.95							No Quan Values	High	High	High	Not Found	Not Found	High	High	Not Found	Not Found	Not Found	High	7.378e-05	2.101e-05	4
FALSE	High	[K].FTGEVSLTGQPFVMEPSK.[T]	1xDeamidated [Q10]; 1xOxidation [M/T/V/E/P]	0.00198009	0.000144872	1	1	5	P0A6P1	P0A6P1 [223-240]		Elongation factor Ts OS=Escherichia coli (strain K12) OX=83333 GN=tsf PE=1 SV=2	0	1970.94							No Quan Values	Not Found	Not Found	High	Not Found	High	High	High	Not Found	Not Found	Not Found	High	6.95e-05	0.0002166	4.12
FALSE	High	[K].FTQPFSLVNQPDAVGAPINAGDFAEQINHIR.[N]	1xDeamidated [N19]	0.0138962	0.000817555	1	1	1	P0A935	P0A935 [37-67]		Membrane-bound lytic murein transglycosylase A OS=Escherichia coli (strain K12) OX=83333 GN=mltA PE=1 SV=1	0	3367.67							No Quan Values	Not Found	High	Not Found	Not Found	Not Found	Not Found	Not Found	Not Found	Not Found	Not Found	High	0.0001802	0.001402	3.69
FALSE	High	[K].GALIGAAAGAALGGGVGYYMDVQEAK.[L]	1xDeamidated [Q23]	0.0063059	0.000505324	1	1	3	P37665	P37665 [62-87]		Probable lipoprotein YiaD OS=Escherichia coli (strain K12) OX=83333 GN=yiaD PE=1 SV=2	0	2411.19							No Quan Values	High	Not Found	Not Found	High	High	Not Found	Not Found	Not Found	Not Found	Not Found	High	0.0001191	0.0007279	2.74
FALSE	High	[K].GATLIGSGIETMQQISMVGNDLK.[L]	1xDeamidated [Q/N]	0.00241295	0.000214228	1	1	5	P0AGG8	P0AGG8 [424-446]		Metalloprotease TldD OS=Escherichia coli (strain K12) OX=83333 GN=tldD PE=1 SV=1	0	2364.18							No Quan Values	High	High	High	High	Not Found	Not Found	Not Found	Not Found	Not Found	Not Found	High	0.0001342	0.0003025	3.03
FALSE	High	[K].GAVPYAYTANLGQPDEEDYDAIPR.[R]	1xDeamidated [Q13]	0.00045539	7.13839e-05	1	1	4	P0A6E4	P0A6E4 [35-58]		Argininosuccinate synthase OS=Escherichia coli (strain K12) OX=83333 GN=argG PE=1 SV=2	0	2626.19							No Quan Values	Not Found	High	Not Found	High	Not Found	Not Found	Not Found	Not Found	Not Found	High	High	7.57e-05	4.155e-05	3.09
FALSE	High	[K].GDGEQVAGGETVANWDPHTMPVITEVSGFVR.[F]	1xDeamidated [N14]	0.0365084	0.0024124	1	1	1	P0A8T7	P0A8T7 [1006-1036]		DNA-directed RNA polymerase subunit beta' OS=Escherichia coli (strain K12) OX=83333 GN=rpoC PE=1 SV=1	0	3256.52							No Quan Values	Not Found	Not Found	Not Found	Not Found	Not Found	Not Found	Not Found	Not Found	Not Found	High	High	0.0003211	0.004339	2.69
FALSE	High	[K].GDYLAYSEEEHPVALQLGGSDPAALAQCAK.[L]	1xCarbamidomethyl [C28]; 1xDeamidated [Q27]	0.00131097	7.13839e-05	1	1	1	P32695	P32695 [69-98]		tRNA-dihydrouridine(20/20a) synthase OS=Escherichia coli (strain K12) OX=83333 GN=dusA PE=1 SV=4	0	3161.47							No Quan Values	Not Found	Not Found	Not Found	Not Found	Not Found	Not Found	Not Found	Not Found	Not Found	High	High	7.57e-05	0.0001261	4.77
FALSE	High	[K].GDYPDDAVFTGSVDIMQGNSR.[L]	1xDeamidated [N/Q]	0.0151893	0.000869954	1	1	3	P31554	P31554 [61-81]		LPS-assembly protein LptD OS=Escherichia coli (strain K12) OX=83333 GN=lptD PE=1 SV=2	0	2244.97							No Quan Values	Not Found	Not Found	High	Not Found	Not Found	Not Found	Not Found	High	High	Not Found	High	0.0003202	0.002278	3.28
FALSE	High	[K].GEAIGVIAAQSIGEPGTQLTMR.[T]	1xDeamidated [Q]	3.07237e-05	7.13839e-05	1	1	4	P0A8T7	P0A8T7 [912-933]		DNA-directed RNA polymerase subunit beta' OS=Escherichia coli (strain K12) OX=83333 GN=rpoC PE=1 SV=1	0	2200.13							No Quan Values	Not Found	Not Found	High	High	Not Found	High	Not Found	Not Found	Not Found	High	High	6.924e-05	4.509e-06	5.14
FALSE	High	[K].GEAIGVIAAQSIGEPGTQLTMR.[T]	1xDeamidated [Q18]; 1xOxidation [T/R/M]	0.00662315	0.000505324	1	1	2	P0A8T7	P0A8T7 [912-933]	P0A8T7 1xOxidation [R]	DNA-directed RNA polymerase subunit beta' OS=Escherichia coli (strain K12) OX=83333 GN=rpoC PE=1 SV=1	0	2216.12							No Quan Values	Not Found	High	Not Found	Not Found	Not Found	Not Found	Not Found	Not Found	High	Not Found	High	0.0001281	0.000626	3.18
FALSE	High	[K].GEDVVVPGLFAVGEIACVSVHGANR.[L]	1xCarbamidomethyl [C17]; 1xDeamidated [N24]	0.0164666	0.000976198	1	1	1	P0AC41	P0AC41 [375-399]		Succinate dehydrogenase flavoprotein subunit OS=Escherichia coli (strain K12) OX=83333 GN=sdhA PE=1 SV=1	0	2553.28							No Quan Values	Not Found	Not Found	Not Found	Not Found	Not Found	Not Found	Not Found	High	Not Found	Not Found	High	6.879e-05	0.001835	3.91
FALSE	High	[K].GEIHAAGLDVFEQEPLSVDSPLLSMANVVAVPHIGSATHETR.[Y]	1xDeamidated [N/Q]	8.9576e-06	7.13839e-05	1	1	3	P37666	P37666 [253-294]		Glyoxylate/hydroxypyruvate reductase B OS=Escherichia coli (strain K12) OX=83333 GN=ghrB PE=1 SV=3	0	4395.19							No Quan Values	Not Found	Not Found	High	High	Not Found	Not Found	Not Found	Not Found	Not Found	Not Found	High	7.616e-05	8.025e-07	5.73
FALSE	High	[K].GEILGGMAAVEQPEKPAAQPK.[K]	1xDeamidated [Q]	0.0986482	0.00826262	1	1	5	P0A7V3	P0A7V3 [205-225]		30S ribosomal protein S3 OS=Escherichia coli (strain K12) OX=83333 GN=rpsC PE=1 SV=2	0	2122.08							No Quan Values	Not Found	High	High	Not Found	Not Found	Not Found	High	High	High	Not Found	High	0.000975	0.01265	2.16
FALSE	High	[K].GEPIPLVLLDDPSPFR.[D]		0.0249862	0.0014829	1	1	1	P36771	P36771 [184-199]		Probable HTH-type transcriptional regulator LrhA OS=Escherichia coli (strain K12) OX=83333 GN=lrhA PE=3 SV=2	0	1764.95							No Quan Values	Not Found	Not Found	Not Found	Not Found	Not Found	Not Found	Not Found	Not Found	Not Found	High	High	0.0001951	0.002883	1.91
FALSE	High	[K].GEVVNAACAVDAGSVDQTVQLGQVR.[T]	1xCarbamidomethyl [C8]; 2xDeamidated [N5; Q17]	0.000255292	7.13839e-05	1	1	7	P04128	P04128 [37-61]		Type-1 fimbrial protein, A chain OS=Escherichia coli (strain K12) OX=83333 GN=fimA PE=1 SV=2	0	2545.22							No Quan Values	Not Found	High	Not Found	High	Not Found	High	Not Found	High	High	High	High	7.57e-05	2.25e-05	3.55
FALSE	High	[K].GGGNTIEYFVNTTFNYPTMAEAYR.[V]	1xDeamidated [N]	8.04431e-06	7.13839e-05	1	1	6	P27306	P27306 [432-455]		Soluble pyridine nucleotide transhydrogenase OS=Escherichia coli (strain K12) OX=83333 GN=sthA PE=1 SV=5	0	2717.22							No Quan Values	Not Found	High	High	High	Not Found	Not Found	High	Not Found	High	Not Found	High	6.924e-05	1.179e-06	3.49
FALSE	High	[K].GGLGLAEDTSDAAISCQQVGPIELSDR.[I]	1xCarbamidomethyl [C16]; 1xDeamidated [Q]	9.62084e-05	7.13839e-05	1	1	4	P0AE91	P0AE91 [67-93]		Protein CreA OS=Escherichia coli (strain K12) OX=83333 GN=creA PE=3 SV=1	0	2760.3							No Quan Values	Not Found	High	High	High	High	Not Found	Not Found	Not Found	Not Found	Not Found	High	6.924e-05	1.421e-05	5.08
FALSE	High	[K].GGTYTPAQTVTLGDETYQVMSACKPHDCGSQR.[I]	2xCarbamidomethyl [C23; C28]; 1xDeamidated [Q18]	0.0122057	0.000656936	1	1	1	P0AD59	P0AD59 [63-94]		Inhibitor of vertebrate lysozyme OS=Escherichia coli (strain K12) OX=83333 GN=ivy PE=1 SV=1	0	3516.55							No Quan Values	Not Found	Not Found	Not Found	Not Found	Not Found	Not Found	High	Not Found	Not Found	Not Found	High	0.0001369	0.001511	4.58
FALSE	High	[K].GGTYTPAQTVTLGDETYQVMSACKPHDCGSQR.[I]	2xCarbamidomethyl [C23; C28]	0.0720925	0.0058914	1	1	1	P0AD59	P0AD59 [63-94]		Inhibitor of vertebrate lysozyme OS=Escherichia coli (strain K12) OX=83333 GN=ivy PE=1 SV=1	0	3515.56							No Quan Values	Not Found	Not Found	Not Found	Not Found	Not Found	Not Found	Not Found	Not Found	High	Not Found	High	0.0005886	0.008708	3.02
FALSE	High	[K].GGVNVAAGTGISNYINTIPVEEQPEYPGNLELER.[R]	2xDeamidated [N13; N]	4.1381e-05	7.13839e-05	1	1	2	P0AFG8	P0AFG8 [47-80]		Pyruvate dehydrogenase E1 component OS=Escherichia coli (strain K12) OX=83333 GN=aceE PE=1 SV=2	0	3602.75							No Quan Values	High	Not Found	Not Found	High	Not Found	Not Found	Not Found	Not Found	Not Found	Not Found	High	8.207e-05	4.937e-06	3.64
FALSE	High	[K].GGVNVAAGTGISNYINTIPVEEQPEYPGNLELERR.[I]	2xDeamidated [N29; N/Q]	3.59526e-05	7.13839e-05	1	1	2	P0AFG8	P0AFG8 [47-81]		Pyruvate dehydrogenase E1 component OS=Escherichia coli (strain K12) OX=83333 GN=aceE PE=1 SV=2	1	3758.85							No Quan Values	Not Found	Not Found	Not Found	Not Found	Not Found	High	High	Not Found	Not Found	Not Found	High	7.378e-05	4.324e-06	5.38
FALSE	High	[K].GGVNVAAGTGISNYINTIPVEEQPEYPGNLELERR.[I]	1xDeamidated [N/Q]	0.000694119	7.13839e-05	1	1	5	P0AFG8	P0AFG8 [47-81]		Pyruvate dehydrogenase E1 component OS=Escherichia coli (strain K12) OX=83333 GN=aceE PE=1 SV=2	1	3757.87							No Quan Values	High	Not Found	High	High	Not Found	Not Found	Not Found	High	High	Not Found	High	6.879e-05	6.218e-05	4.72
FALSE	High	[K].GHQVVASSSLVPHNDPTLLFTNAGMNQFK.[D]	1xDeamidated [N14]	7.6319e-05	7.13839e-05	1	1	3	P00957	P00957 [20-48]		Alanine--tRNA ligase OS=Escherichia coli (strain K12) OX=83333 GN=alaS PE=1 SV=2	0	3110.54							No Quan Values	Not Found	Not Found	Not Found	High	Not Found	Not Found	Not Found	Not Found	High	High	High	7.616e-05	7.463e-06	5.08
FALSE	High	[K].GIEIVSYQGQDNIYSDLTAGR.[I]	1xDeamidated [Q/N]	0.0227049	0.00138854	1	1	4	P0AEU0	P0AEU0 [156-176]		Histidine-binding periplasmic protein OS=Escherichia coli (strain K12) OX=83333 GN=hisJ PE=1 SV=1	0	2300.1							No Quan Values	Not Found	Not Found	High	Not Found	Not Found	Not Found	High	High	High	Not Found	High	0.0003354	0.003437	3.24
FALSE	High	[K].GIQPDLIYTSEEADAPQYMEHLGIETVLVDPK.[R]	2xDeamidated [Q3; Q17]	0.0404076	0.00252766	1	1	1	P27278	P27278 [169-200]		Trifunctional NAD biosynthesis/regulator protein NadR OS=Escherichia coli (strain K12) OX=83333 GN=nadR PE=1 SV=2	0	3573.72							No Quan Values	Not Found	Not Found	Not Found	Not Found	Not Found	Not Found	Not Found	Not Found	High	Not Found	High	0.0002292	0.004511	2.93
FALSE	High	[K].GITHGSEVVNGGDLAFDREEIPLQPACWQPEEDENQLDELR.[L]	1xCarbamidomethyl [C27]; 2xDeamidated [Q24; Q29]	0.109733	0.00922746	1	1	1	P76055	P76055 [264-304]		tRNA-cytidine(32) 2-sulfurtransferase OS=Escherichia coli (strain K12) OX=83333 GN=ttcA PE=1 SV=1	1	4665.13							No Quan Values	Not Found	Not Found	Not Found	Not Found	High	Not Found	Not Found	Not Found	Not Found	Not Found	High	0.001309	0.01594	3.66
FALSE	High	[K].GKEQHVTIPAHQVNAEFFEEGK.[M]	1xDeamidated [N14]	0.0123052	0.000656936	1	1	1	P0A9C5	P0A9C5 [27-48]		Glutamine synthetase OS=Escherichia coli (strain K12) OX=83333 GN=glnA PE=1 SV=2	1	2496.22							No Quan Values	High	Not Found	Not Found	Not Found	Not Found	Not Found	Not Found	Not Found	Not Found	Not Found	High	0.0001764	0.001578	5.06
FALSE	High	[K].GLADDDHFVGLAIDEDRQPELTAER.[V]	1xDeamidated [Q18]	0.0151893	0.000869954	1	1	1	P61949	P61949 [132-156]		Flavodoxin 1 OS=Escherichia coli (strain K12) OX=83333 GN=fldA PE=1 SV=2	1	2783.31							No Quan Values	Not Found	Not Found	Not Found	Not Found	Not Found	Not Found	Not Found	High	Not Found	Not Found	High	6.879e-05	0.001679	3.27
FALSE	High	[K].GLGEMNPEQLWETTMDPESR.[R]	1xDeamidated [Q9]	3.93774e-05	7.13839e-05	1	1	2	P0AES6	P0AES6 [741-760]		DNA gyrase subunit B OS=Escherichia coli (strain K12) OX=83333 GN=gyrB PE=1 SV=2	0	2321.01							No Quan Values	High	Not Found	High	Not Found	Not Found	Not Found	Not Found	Not Found	Not Found	Not Found	High	6.924e-05	5.782e-06	3.13
FALSE	High	[K].GLGEMNPEQLWETTMDPESR.[R]	1xDeamidated [Q9]; 1xOxidation [M/L/P/E]	0.00332575	0.00034429	1	1	4	P0AES6	P0AES6 [741-760]		DNA gyrase subunit B OS=Escherichia coli (strain K12) OX=83333 GN=gyrB PE=1 SV=2	0	2337							No Quan Values	Not Found	Not Found	Not Found	High	High	Not Found	Not Found	Not Found	Not Found	Not Found	High	6.95e-05	0.0003737	2.89
FALSE	High	[K].GLGEMNPEQLWETTMDPESR.[R]	1xOxidation [P/N/L/E]	0.0194989	0.00124199	1	1	3	P0AES6	P0AES6 [741-760]	P0AES6 1xOxidation [N]	DNA gyrase subunit B OS=Escherichia coli (strain K12) OX=83333 GN=gyrB PE=1 SV=2	0	2336.02							No Quan Values	Not Found	Not Found	High	High	High	Not Found	Not Found	Not Found	Not Found	Not Found	High	0.0003354	0.002942	1.47
FALSE	High	[K].GLGHAVLCAHPVVGDEPVAVILPDVILDEYESDLSQDNLAEMIR.[R]	1xCarbamidomethyl [C8]; 2xDeamidated [Q36; N38]	0.0457435	0.00294603	1	1	1	P0AEP3	P0AEP3 [114-157]		UTP--glucose-1-phosphate uridylyltransferase OS=Escherichia coli (strain K12) OX=83333 GN=galU PE=1 SV=2	0	4771.35							No Quan Values	High	Not Found	Not Found	Not Found	Not Found	Not Found	Not Found	Not Found	Not Found	Not Found	High	0.0005293	0.006193	3.62
FALSE	High	[K].GLNNPDLDAAVGEDLAQQLR.[D]	1xDeamidated [Q]	0.00233476	0.000144872	1	1	5	P0A7I4	P0A7I4 [209-228]		Peptide chain release factor RF3 OS=Escherichia coli (strain K12) OX=83333 GN=prfC PE=1 SV=2	0	2110.04							No Quan Values	Not Found	Not Found	Not Found	High	High	Not Found	Not Found	Not Found	High	Not Found	High	6.95e-05	0.0002579	3.28
FALSE	High	[K].GLPLVLLTNYPSQTGQDLANR.[F]	1xDeamidated [Q16]	0.00293985	0.00034429	1	1	1	P0AF24	P0AF24 [35-55]		Ribonucleotide monophosphatase NagD OS=Escherichia coli (strain K12) OX=83333 GN=nagD PE=1 SV=1	0	2271.2							No Quan Values	Not Found	Not Found	Not Found	Not Found	Not Found	Not Found	Not Found	High	Not Found	Not Found	High	6.879e-05	0.000289	3.99
FALSE	High	[K].GLPQVAVGHVELDYTSVNLIESK.[S]	1xDeamidated [N18]	0.00128951	7.13839e-05	1	1	1	Q46920	Q46920 [69-91]		NADPH-dependent 7-cyano-7-deazaguanine reductase OS=Escherichia coli (strain K12) OX=83333 GN=queF PE=1 SV=1	0	2469.29							No Quan Values	Not Found	High	Not Found	Not Found	Not Found	Not Found	Not Found	Not Found	Not Found	Not Found	High	6.914e-05	0.0001072	5.04
FALSE	High	[K].GMDVLEFGGIEPNPAYETLMNAVK.[L]	1xDeamidated [N13]	0.0321971	0.00197053	1	1	1	Q46856	Q46856 [56-79]		Alcohol dehydrogenase YqhD OS=Escherichia coli (strain K12) OX=83333 GN=yqhD PE=1 SV=1	0	2596.23							No Quan Values	Not Found	High	Not Found	Not Found	Not Found	Not Found	Not Found	Not Found	Not Found	Not Found	High	0.0002696	0.003562	2.18
FALSE	High	[K].GNESDVYSSEIPAEFQK.[L]	1xDeamidated [Q16]	0.00799268	0.000505324	1	1	1	P07118	P07118 [318-334]		Valine--tRNA ligase OS=Escherichia coli (strain K12) OX=83333 GN=valS PE=1 SV=2	0	1900.84							No Quan Values	Not Found	Not Found	Not Found	Not Found	Not Found	Not Found	High	Not Found	Not Found	Not Found	High	7.378e-05	0.0009834	4.16
FALSE	High	[K].GNGVNQHVLAILAADQQADLSQLASHIGGLR.[A]	1xDeamidated [Q22]	0.00792769	0.000505324	1	1	1	P64483	P64483 [60-90]		Uncharacterized protein YeaK OS=Escherichia coli (strain K12) OX=83333 GN=yeaK PE=4 SV=1	0	3167.66							No Quan Values	Not Found	Not Found	Not Found	Not Found	High	Not Found	Not Found	Not Found	Not Found	Not Found	High	0.0001191	0.0009285	3.55
FALSE	High	[K].GNVINLSLGFSHPVDHQLPAGITAECPTQTEIVLK.[G]	1xCarbamidomethyl [C26]; 1xDeamidated [Q/N]	1.65211e-05	7.13839e-05	1	1	7	P0AG55	P0AG55 [100-134]		50S ribosomal protein L6 OS=Escherichia coli (strain K12) OX=83333 GN=rplF PE=1 SV=2	0	3756.93							No Quan Values	High	High	High	High	High	Not Found	High	High	Not Found	Not Found	High	6.924e-05	2.434e-06	4.67
FALSE	High	[K].GPILTDSGGFQVFSLGDIR.[K]	1xDeamidated [Q11]	5.68332e-06	7.13839e-05	1	1	1	P0A847	P0A847 [84-102]		Queuine tRNA-ribosyltransferase OS=Escherichia coli (strain K12) OX=83333 GN=tgt PE=1 SV=1	0	1980.01							No Quan Values	Not Found	Not Found	Not Found	Not Found	Not Found	Not Found	Not Found	High	Not Found	Not Found	High	6.879e-05	3.792e-07	3.48
FALSE	High	[K].GPQAALAQISGLDANSEVVSEAVTAYK.[A]	1xDeamidated [Q3]	0.00605306	0.000505324	1	1	1	P09424	P09424 [353-379]		Mannitol-1-phosphate 5-dehydrogenase OS=Escherichia coli (strain K12) OX=83333 GN=mtlD PE=1 SV=3	0	2690.35							No Quan Values	Not Found	High	Not Found	Not Found	Not Found	Not Found	Not Found	Not Found	Not Found	Not Found	High	6.914e-05	0.0005704	3.01
FALSE	High	[K].GQAIYAYVTLNHGEEPSPELYAEVR.[N]	1xDeamidated [N/Q]	7.6319e-05	7.13839e-05	1	1	6	P27550	P27550 [556-580]		Acetyl-coenzyme A synthetase OS=Escherichia coli (strain K12) OX=83333 GN=acs PE=1 SV=2	0	2807.35							No Quan Values	Not Found	Not Found	Not Found	High	High	Not Found	High	High	High	High	High	6.95e-05	7.267e-06	4.81
FALSE	High	[K].GSDYIGDQDAIEYMCK.[T]	1xCarbamidomethyl [C15]; 1xDeamidated [Q8]	0.0236299	0.00143433	1	1	1	P0AC41	P0AC41 [75-90]		Succinate dehydrogenase flavoprotein subunit OS=Escherichia coli (strain K12) OX=83333 GN=sdhA PE=1 SV=1	0	1865.76							No Quan Values	Not Found	Not Found	Not Found	Not Found	High	Not Found	Not Found	Not Found	Not Found	Not Found	High	0.0003662	0.002926	3
FALSE	High	[K].GSSFTLNAGDTATDTTVNGGLFTAR.[G]	2xDeamidated [N7; N18]	8.40855e-07	7.13839e-05	1	1	12	P39180	P39180 [420-444]		Antigen 43 OS=Escherichia coli (strain K12) OX=83333 GN=flu PE=1 SV=3	0	2476.15							No Quan Values	Not Found	Not Found	High	High	High	Not Found	High	High	Not Found	High	High	6.879e-05	4.994e-08	3.02
FALSE	High	[K].GSVSLKEDPAGNYIHYGVR.[E]	1xDeamidated [N12]	0.0351056	0.00226659	1	1	1	P33570	P33570 [391-409]		Transketolase 2 OS=Escherichia coli (strain K12) OX=83333 GN=tktB PE=1 SV=1	1	2063.02							No Quan Values	Not Found	High	Not Found	Not Found	Not Found	Not Found	Not Found	Not Found	Not Found	Not Found	High	0.0003197	0.003908	4.03
FALSE	High	[K].GTVDSVAAGVTNASSTR.[D]		0.071029	0.00546925	1	1	1	P46482	P46482 [224-240]		p-hydroxybenzoic acid efflux pump subunit AaeA OS=Escherichia coli (strain K12) OX=83333 GN=aaeA PE=2 SV=1	0	1592.79							No Quan Values	Not Found	Not Found	Not Found	Not Found	High	Not Found	Not Found	Not Found	Not Found	Not Found	High	0.0007631	0.009697	1.62
FALSE	High	[K].GVCDLADKYDALVMVDDSHAVGFVGENGR.[G]	1xCarbamidomethyl [C3]	0.0471766	0.00294603	1	1	1	P0AB77	P0AB77 [195-223]		2-amino-3-ketobutyrate coenzyme A ligase OS=Escherichia coli (strain K12) OX=83333 GN=kbl PE=1 SV=1	1	3109.44							No Quan Values	Not Found	Not Found	Not Found	Not Found	High	Not Found	Not Found	Not Found	Not Found	Not Found	High	0.0005773	0.006167	3.46
FALSE	High	[K].GVDVVAYANQDLVYSDLAAGR.[L]	1xDeamidated [Q/N]	0.000168836	7.13839e-05	1	1	3	P09551	P09551 [156-176]		Lysine/arginine/ornithine-binding periplasmic protein OS=Escherichia coli (strain K12) OX=83333 GN=argT PE=1 SV=3	0	2197.08							No Quan Values	High	Not Found	Not Found	Not Found	Not Found	Not Found	High	High	Not Found	Not Found	High	8.207e-05	2.041e-05	4.4
FALSE	High	[K].GVLFLVDTWGGSPFNAASR.[I]	1xDeamidated [N15]	0.00170703	7.13839e-05	1	1	1	P69797	P69797 [61-79]		PTS system mannose-specific EIIAB component OS=Escherichia coli (strain K12) OX=83333 GN=manX PE=1 SV=2	0	1995							No Quan Values	Not Found	Not Found	Not Found	Not Found	Not Found	Not Found	Not Found	High	Not Found	Not Found	High	6.879e-05	0.0001626	3.22
FALSE	High	[K].GVLFNSGEFNGLDHEAAFNAIADK.[L]	2xDeamidated [N10; N]	0.00208045	0.000144872	1	1	6	P07813	P07813 [379-402]		Leucine--tRNA ligase OS=Escherichia coli (strain K12) OX=83333 GN=leuS PE=1 SV=2	0	2538.18							No Quan Values	Not Found	High	Not Found	High	High	Not Found	Not Found	Not Found	High	Not Found	High	6.95e-05	0.0002292	3.85
FALSE	High	[K].GVLFNSGEFNGLDHEAAFNAIADKLTAMGVGER.[K]	2xDeamidated [N10; N19]	0.0221668	0.0013367	1	1	1	P07813	P07813 [379-411]		Leucine--tRNA ligase OS=Escherichia coli (strain K12) OX=83333 GN=leuS PE=1 SV=2	1	3452.64							No Quan Values	High	Not Found	Not Found	Not Found	Not Found	Not Found	Not Found	Not Found	Not Found	Not Found	High	0.0001764	0.002917	3.55
FALSE	High	[K].GVQAMLDAVIDYLPSPVDVPAINGILDDGKDTPAER.[H]	2xDeamidated [Q3; N23]; 1xOxidation [M5]	0.0793594	0.00649923	1	1	1	P0A6M8	P0A6M8 [274-309]		Elongation factor G OS=Escherichia coli (strain K12) OX=83333 GN=fusA PE=1 SV=2	1	3782.87							No Quan Values	Not Found	Not Found	High	Not Found	Not Found	Not Found	Not Found	Not Found	Not Found	Not Found	High	0.001366	0.01274	3.28
FALSE	High	[K].GVSFEIEHVEKDNPPQDLIDLNPNQSVPTLVDR.[E]	1xDeamidated [N/Q]	0.000272751	7.13839e-05	1	1	8	P0ACA3	P0ACA3 [33-65]		Stringent starvation protein A OS=Escherichia coli (strain K12) OX=83333 GN=sspA PE=1 SV=2	1	3715.84							No Quan Values	High	High	Not Found	High	Not Found	Not Found	High	Not Found	High	Not Found	High	7.616e-05	2.801e-05	5.5
FALSE	High	[K].GVSFEIEHVEKDNPPQDLIDLNPNQSVPTLVDR.[E]	2xDeamidated [Q16; Q25]	0.0541559	0.00365082	1	1	2	P0ACA3	P0ACA3 [33-65]		Stringent starvation protein A OS=Escherichia coli (strain K12) OX=83333 GN=sspA PE=1 SV=2	1	3716.83							No Quan Values	High	Not Found	Not Found	Not Found	Not Found	Not Found	High	Not Found	Not Found	Not Found	High	0.0005786	0.007424	4.49
FALSE	High	[K].GVVETSLNVGVVTMTDNNVEIHCLIR.[S]	1xCarbamidomethyl [C23]; 1xDeamidated [N]	0.0013002	7.13839e-05	1	1	3	P15288	P15288 [340-365]		Cytosol non-specific dipeptidase OS=Escherichia coli (strain K12) OX=83333 GN=pepD PE=1 SV=3	0	2870.44							No Quan Values	Not Found	Not Found	Not Found	Not Found	Not Found	Not Found	High	Not Found	High	High	High	6.391e-05	0.0001051	5.22
FALSE	High	[K].GWQVVKPGTVATDTVVNTGAEGGPDAENGDTGQFVR.[G]	2xDeamidated [N/Q]	2.46584e-09	7.13839e-05	1	1	21	P39180	P39180 [173-208]		Antigen 43 OS=Escherichia coli (strain K12) OX=83333 GN=flu PE=1 SV=3	0	3631.71							No Quan Values	High	High	High	High	High	Not Found	High	High	High	High	High	8.207e-05	2.652e-10	5.31
FALSE	High	[K].HAGQYDVVTCMEMLEHVPDPQSVVR.[A]	1xCarbamidomethyl [C10]; 1xDeamidated [Q4]	0.00355174	0.00034429	1	1	1	P17993	P17993 [119-143]		Ubiquinone biosynthesis O-methyltransferase OS=Escherichia coli (strain K12) OX=83333 GN=ubiG PE=1 SV=1	0	2898.32							No Quan Values	Not Found	Not Found	High	Not Found	Not Found	Not Found	Not Found	Not Found	Not Found	Not Found	High	0.0001859	0.0005293	4.47
FALSE	High	[K].HESGVVTDPQTVLPTTTLR.[E]	1xDeamidated [Q10]	0.0159436	0.000926479	1	1	5	P0ADG7	P0ADG7 [89-107]		Inosine-5'-monophosphate dehydrogenase OS=Escherichia coli (strain K12) OX=83333 GN=guaB PE=1 SV=1	0	2052.06							No Quan Values	High	Not Found	High	Not Found	High	Not Found	Not Found	Not Found	Not Found	High	High	0.0003202	0.002402	2.07
FALSE	High	[K].HGNFALLTPDGLVK.[N]		0.00522333	0.000461555	1	1	1	P75713	P75713 [23-36]		(S)-ureidoglycine aminohydrolase OS=Escherichia coli (strain K12) OX=83333 GN=allE PE=1 SV=1	0	1481.81							No Quan Values	Not Found	Not Found	Not Found	Not Found	Not Found	Not Found	High	Not Found	Not Found	Not Found	High	7.378e-05	0.0006435	2.64
FALSE	High	[K].HGPLALIDADMPVIVVAPNNELLEK.[L]	1xDeamidated [N19]	0.089189	0.00746159	1	1	1	P17169	P17169 [505-529]		Glutamine--fructose-6-phosphate aminotransferase [isomerizing] OS=Escherichia coli (strain K12) OX=83333 GN=glmS PE=1 SV=4	0	2669.42							No Quan Values	Not Found	Not Found	Not Found	Not Found	Not Found	Not Found	Not Found	Not Found	Not Found	High	High	0.001295	0.01163	4.21
FALSE	High	[K].HIAMHVAASKPEFIKPEDVSAEVVEKEYQVQLDIAMQSGKPK.[E]	1xDeamidated [Q37]	0.0597745	0.00434038	1	1	1	P0A6P1	P0A6P1 [168-209]		Elongation factor Ts OS=Escherichia coli (strain K12) OX=83333 GN=tsf PE=1 SV=2	1	4678.39							No Quan Values	High	Not Found	Not Found	Not Found	Not Found	Not Found	Not Found	Not Found	Not Found	Not Found	High	0.0006235	0.008278	3.94
FALSE	High	[K].HIIQGPMYDVSGTAPVNVTNK.[M]	1xDeamidated [N17]	0.00154618	7.13839e-05	1	1	3	P0AEG6	P0AEG6 [65-85]		Thiol:disulfide interchange protein DsbC OS=Escherichia coli (strain K12) OX=83333 GN=dsbC PE=1 SV=1	0	2242.12							No Quan Values	Not Found	Not Found	High	High	High	Not Found	Not Found	Not Found	Not Found	Not Found	High	6.924e-05	0.0002296	3.38
FALSE	High	[K].HLAVSSFSMENPQGFGLLQR.[G]	1xDeamidated [Q/N]	0.00473392	0.000461555	1	1	5	P33136	P33136 [296-315]		Glucans biosynthesis protein G OS=Escherichia coli (strain K12) OX=83333 GN=mdoG PE=1 SV=1	0	2219.09							No Quan Values	Not Found	High	Not Found	High	Not Found	Not Found	Not Found	High	High	High	High	6.391e-05	0.0004268	3.12
FALSE	High	[K].HLISEATNYVAADYMR.[H]		9.73009e-06	7.13839e-05	1	1	5	P22523	P22523 [261-276]		Chromosome partition protein MukB OS=Escherichia coli (strain K12) OX=83333 GN=mukB PE=1 SV=2	0	1853.89							No Quan Values	Not Found	Not Found	High	High	High	Not Found	Not Found	Not Found	High	High	High	6.95e-05	8.472e-07	2.34
FALSE	High	[K].HMTADAAAHEVIEGQASALEELDDEYLK.[E]	1xDeamidated [Q15]	2.4242e-06	7.13839e-05	1	1	1	P08839	P08839 [97-124]		Phosphoenolpyruvate-protein phosphotransferase OS=Escherichia coli (strain K12) OX=83333 GN=ptsI PE=1 SV=1	0	3057.4							No Quan Values	Not Found	Not Found	High	Not Found	Not Found	Not Found	Not Found	Not Found	Not Found	Not Found	High	6.924e-05	3.563e-07	4.65
FALSE	High	[K].HPGLQVVPVVEQPEAGWR.[G]	1xDeamidated [Q]	0.0123052	0.000656936	1	1	3	P0AEN1	P0AEN1 [159-176]		NAD(P)H-flavin reductase OS=Escherichia coli (strain K12) OX=83333 GN=fre PE=1 SV=2	0	1999.04							No Quan Values	Not Found	High	High	High	Not Found	Not Found	Not Found	Not Found	Not Found	Not Found	High	0.0002692	0.00185	4.32
FALSE	High	[K].HSQVFSTAEDNQSAVTIHVLQGER.[K]	2xDeamidated [Q/N]	0.00023895	7.13839e-05	1	1	4	P0A6Y8	P0A6Y8 [422-445]		Chaperone protein DnaK OS=Escherichia coli (strain K12) OX=83333 GN=dnaK PE=1 SV=2	0	2655.26							No Quan Values	Not Found	Not Found	Not Found	High	High	Not Found	Not Found	High	High	Not Found	High	6.879e-05	2.004e-05	4.1
FALSE	High	[K].HSQVFSTAEDNQSAVTIHVLQGERK.[R]	1xDeamidated [N/Q]	0.000364289	7.13839e-05	1	1	4	P0A6Y8	P0A6Y8 [422-446]		Chaperone protein DnaK OS=Escherichia coli (strain K12) OX=83333 GN=dnaK PE=1 SV=2	1	2782.38							No Quan Values	Not Found	Not Found	Not Found	Not Found	Not Found	Not Found	High	High	High	Not Found	High	6.391e-05	2.638e-05	4.15
FALSE	High	[K].HVGVLQGSTQEAYANETWR.[S]	1xDeamidated [N15]	0.0958606	0.00815093	1	1	1	P09551	P09551 [135-153]		Lysine/arginine/ornithine-binding periplasmic protein OS=Escherichia coli (strain K12) OX=83333 GN=argT PE=1 SV=3	0	2147.02							No Quan Values	Not Found	High	Not Found	Not Found	Not Found	Not Found	Not Found	Not Found	Not Found	Not Found	High	0.001083	0.01247	2.51
FALSE	High	[K].HWAANQGWDLNKDGQIQFVLLK.[G]	1xDeamidated [N11]	0.0720925	0.0058914	1	1	2	P0AEE5	P0AEE5 [149-170]		D-galactose-binding periplasmic protein OS=Escherichia coli (strain K12) OX=83333 GN=mglB PE=1 SV=1	1	2582.32							No Quan Values	Not Found	Not Found	Not Found	Not Found	Not Found	Not Found	High	Not Found	Not Found	High	High	0.001052	0.009155	3.39
FALSE	High	[K].HYQTEPER.[F]		0.0299894	0.00182556	1	1	1	P25740	P25740 [154-161]		Lipopolysaccharide core biosynthesis protein RfaG OS=Escherichia coli (strain K12) OX=83333 GN=rfaG PE=1 SV=1	0	1059.49							No Quan Values	High	Not Found	Not Found	Not Found	Not Found	Not Found	Not Found	Not Found	Not Found	Not Found	High	0.0002831	0.003993	1.91
FALSE	High	[K].IAAGDTSNLGDTSTLADPGVVEK.[L]	1xDeamidated [N8]	5.45305e-06	7.13839e-05	1	1	7	P27550	P27550 [618-640]		Acetyl-coenzyme A synthetase OS=Escherichia coli (strain K12) OX=83333 GN=acs PE=1 SV=2	0	2232.09							No Quan Values	High	High	High	Not Found	Not Found	High	High	High	Not Found	Not Found	High	6.924e-05	8.03e-07	4.54
FALSE	High	[K].IAHELMADLEKETVDFVDNYDGTEKIPDVMPTK.[I]	1xDeamidated [N19]	1.16722e-05	7.13839e-05	1	1	1	P0AES4	P0AES4 [130-162]		DNA gyrase subunit A OS=Escherichia coli (strain K12) OX=83333 GN=gyrA PE=1 SV=1	2	3764.79							No Quan Values	High	Not Found	Not Found	Not Found	Not Found	Not Found	Not Found	Not Found	Not Found	Not Found	High	8.207e-05	1.376e-06	5.05
FALSE	High	[K].IAIAAGIDDPQNPIGTDAVK.[V]	1xDeamidated [N12]	0.0475413	0.00294603	1	1	2	P37349	P37349 [32-51]		PEP-dependent dihydroxyacetone kinase, phosphoryl donor subunit DhaM OS=Escherichia coli (strain K12) OX=83333 GN=dhaM PE=1 SV=3	0	1980.03							No Quan Values	Not Found	Not Found	Not Found	Not Found	Not Found	Not Found	High	High	Not Found	Not Found	High	0.0006869	0.006078	3.47
FALSE	High	[K].IALSDADSVTVNVAGWQGEISR.[E]	1xDeamidated [N/Q]	0.000593264	7.13839e-05	1	1	11	P0A6Z1	P0A6Z1 [276-297]		Chaperone protein HscA OS=Escherichia coli (strain K12) OX=83333 GN=hscA PE=1 SV=1	0	2289.14							No Quan Values	Not Found	High	High	High	Not Found	High	High	High	High	High	High	6.914e-05	4.65e-05	3.99
FALSE	High	[K].IAVIENEFGEVSVDDQLIGDR.[A]	1xDeamidated [Q16]	0.00239316	0.000214228	1	1	2	P24203	P24203 [33-53]		P-loop guanosine triphosphatase YjiA OS=Escherichia coli (strain K12) OX=83333 GN=yjiA PE=1 SV=3	0	2319.14							No Quan Values	Not Found	Not Found	High	Not Found	High	Not Found	Not Found	Not Found	Not Found	Not Found	High	6.95e-05	0.0002654	3.2
FALSE	High	[K].ICSIPHPSYHEEQLAEYIVGWAK.[E]	1xCarbamidomethyl [C2]; 1xDeamidated [Q13]	1.29281e-06	7.13839e-05	1	1	4	P15288	P15288 [19-41]		Cytosol non-specific dipeptidase OS=Escherichia coli (strain K12) OX=83333 GN=pepD PE=1 SV=3	0	2728.31							No Quan Values	Not Found	Not Found	High	High	High	Not Found	Not Found	High	Not Found	Not Found	High	7.616e-05	1.074e-07	5.91
FALSE	High	[K].IDAVVASNDATAGGAIQALSAQGLSGK.[V]	1xDeamidated [Q17]	0.00825795	0.000560359	1	1	1	P37387	P37387 [212-238]		D-xylose-binding periplasmic protein OS=Escherichia coli (strain K12) OX=83333 GN=xylF PE=1 SV=1	0	2486.27							No Quan Values	Not Found	Not Found	Not Found	High	Not Found	Not Found	Not Found	Not Found	Not Found	Not Found	High	0.000165	0.0009847	2.48
FALSE	High	[K].IDEQNMQGGNSLLLHLDDWEHLDNYFR.[H]	1xDeamidated [Q4]	0.0938149	0.00798671	1	1	1	P76621	P76621 [178-204]		Protein CsiD OS=Escherichia coli (strain K12) OX=83333 GN=csiD PE=1 SV=2	0	3273.49							No Quan Values	Not Found	Not Found	Not Found	High	Not Found	Not Found	Not Found	Not Found	Not Found	Not Found	High	0.001477	0.01344	3.69
FALSE	High	[K].IDIGDLQNLQPGATVPVTLTR.[A]	1xDeamidated [Q10]	0.0036704	0.00034429	1	1	1	P25516	P25516 [833-853]		Aconitate hydratase A OS=Escherichia coli (strain K12) OX=83333 GN=acnA PE=1 SV=3	0	2222.2							No Quan Values	Not Found	Not Found	Not Found	Not Found	Not Found	Not Found	High	Not Found	Not Found	Not Found	High	7.378e-05	0.000449	3.93
FALSE	High	[K].IELDQDYIDERLPVAGK.[E]	1xDeamidated [Q5]	0.0720925	0.0058914	1	1	1	P23003	P23003 [161-177]		tRNA/tmRNA (uracil-C(5))-methyltransferase OS=Escherichia coli (strain K12) OX=83333 GN=trmA PE=1 SV=1	1	1975							No Quan Values	Not Found	Not Found	Not Found	Not Found	Not Found	Not Found	High	Not Found	Not Found	Not Found	High	0.001305	0.009397	3.32
FALSE	High	[K].IELGGENYDIIAEFNGQPASGLGIK.[L]	1xDeamidated [N/Q]	0.00376197	0.00034429	1	1	5	P31224	P31224 [268-292]		Multidrug efflux pump subunit AcrB OS=Escherichia coli (strain K12) OX=83333 GN=acrB PE=1 SV=1	0	2606.3							No Quan Values	High	Not Found	High	High	High	Not Found	High	Not Found	Not Found	Not Found	High	0.0001306	0.0004344	2.5
FALSE	High	[K].IELSSAQQTDVNLPYITADATGPK.[H]	1xDeamidated [Q/N]	4.55902e-07	7.13839e-05	1	1	14	P0A6Y8	P0A6Y8 [271-294]		Chaperone protein DnaK OS=Escherichia coli (strain K12) OX=83333 GN=dnaK PE=1 SV=2	0	2533.27							No Quan Values	High	High	High	High	High	Not Found	Not Found	Not Found	High	Not Found	High	6.924e-05	6.631e-08	3.56
FALSE	High	[K].IENQEGLNNFDEILEASDGIMVAR.[G]	2xDeamidated [N8; N9]	0.0321971	0.00197053	1	1	1	P0AD61	P0AD61 [221-244]		Pyruvate kinase I OS=Escherichia coli (strain K12) OX=83333 GN=pykF PE=1 SV=1	0	2679.25							No Quan Values	Not Found	High	Not Found	Not Found	Not Found	Not Found	Not Found	Not Found	Not Found	Not Found	High	0.0002696	0.003557	2.62
FALSE	High	[K].IENTFLSEDQVDQLALYAPQATVNR.[I]	1xDeamidated [Q/N]	0.0201351	0.00128398	1	1	2	P0A7F3	P0A7F3 [61-85]		Aspartate carbamoyltransferase regulatory chain OS=Escherichia coli (strain K12) OX=83333 GN=pyrI PE=1 SV=2	0	2836.4							No Quan Values	High	High	Not Found	Not Found	Not Found	Not Found	Not Found	Not Found	Not Found	Not Found	High	0.0002192	0.002115	2.57
FALSE	High	[K].IEQNYSGPTVYVQNASR.[T]	1xDeamidated [Q13]	0.000415807	7.13839e-05	1	1	1	P13009	P13009 [846-862]		Methionine synthase OS=Escherichia coli (strain K12) OX=83333 GN=metH PE=1 SV=5	0	1926.92							No Quan Values	Not Found	Not Found	Not Found	Not Found	High	Not Found	Not Found	Not Found	Not Found	Not Found	High	6.95e-05	4.254e-05	3.61
FALSE	High	[K].IEVVIANNDAMAMGAVEALK.[A]	1xDeamidated [N8]	9.70074e-05	7.13839e-05	1	1	1	P0AEE5	P0AEE5 [227-246]		D-galactose-binding periplasmic protein OS=Escherichia coli (strain K12) OX=83333 GN=mglB PE=1 SV=1	0	2060.04							No Quan Values	Not Found	Not Found	High	Not Found	Not Found	Not Found	Not Found	Not Found	Not Found	Not Found	High	6.924e-05	1.431e-05	4.79
FALSE	High	[K].IFDFVKPGVITGDDVQK.[V]	1xDeamidated [Q16]	0.00321817	0.00034429	1	1	2	P0AB71	P0AB71 [4-20]		Fructose-bisphosphate aldolase class 2 OS=Escherichia coli (strain K12) OX=83333 GN=fbaA PE=1 SV=2	0	1878.98							No Quan Values	Not Found	Not Found	Not Found	High	Not Found	Not Found	Not Found	High	Not Found	Not Found	High	0.0001306	0.000366	3.32
FALSE	High	[K].IFLEGECVVTNSR.[T]	1xCarbamidomethyl [C7]; 1xDeamidated [N11]	0.00114879	7.13839e-05	1	1	1	P27829	P27829 [194-206]		UDP-N-acetyl-D-mannosamine dehydrogenase OS=Escherichia coli (strain K12) OX=83333 GN=wecC PE=1 SV=4	0	1524.74							No Quan Values	Not Found	Not Found	Not Found	High	Not Found	Not Found	Not Found	Not Found	Not Found	Not Found	High	7.616e-05	0.0001261	2.75
FALSE	High	[K].IGAGSVVLQPVPPHTTAAGVPAR.[I]	1xDeamidated [Q9]	0.00162462	7.13839e-05	1	1	3	P0A9D4	P0A9D4 [220-242]		Serine acetyltransferase OS=Escherichia coli (strain K12) OX=83333 GN=cysE PE=1 SV=1	0	2196.21							No Quan Values	High	Not Found	Not Found	High	High	Not Found	Not Found	Not Found	Not Found	Not Found	High	6.95e-05	0.0001771	3.47
FALSE	High	[K].IGEVHDGAATMDWMEQEQER.[G]	1xDeamidated [Q]	1.50916e-08	7.13839e-05	1	1	10	P0A6M8	P0A6M8 [40-59]		Elongation factor G OS=Escherichia coli (strain K12) OX=83333 GN=fusA PE=1 SV=2	0	2332.98							No Quan Values	High	High	Not Found	High	High	Not Found	High	High	High	High	High	7.378e-05	1.785e-09	4.87
FALSE	High	[K].IGVMFGNPETTTGGNALK.[F]	1xDeamidated [N]; 1xOxidation [M4]	0.0116253	0.000656936	1	1	3	P0A7G6	P0A7G6 [200-217]		Protein RecA OS=Escherichia coli (strain K12) OX=83333 GN=recA PE=1 SV=2	0	1823.88							No Quan Values	High	High	Not Found	Not Found	Not Found	Not Found	High	Not Found	Not Found	Not Found	High	0.0001764	0.001494	3.2
FALSE	High	[K].IHELEGLMMQHAQNLEFEEAAQIR.[D]	2xDeamidated [Q10; Q13]	0.00707089	0.000505324	1	1	1	P0A8F8	P0A8F8 [636-659]		UvrABC system protein B OS=Escherichia coli (strain K12) OX=83333 GN=uvrB PE=1 SV=2	0	2839.34							No Quan Values	Not Found	Not Found	Not Found	High	Not Found	Not Found	Not Found	Not Found	Not Found	Not Found	High	0.000165	0.0008342	3.79
FALSE	High	[K].IHGVNYSISSACATSAHCIGNAVEQIQLGK.[Q]	2xCarbamidomethyl [C12; C18]; 1xDeamidated [N21]; 1xCarbonyl [A11]	0.0249862	0.0014829	1	1	1	P0A953	P0A953 [152-181]		3-oxoacyl-[acyl-carrier-protein] synthase 1 OS=Escherichia coli (strain K12) OX=83333 GN=fabB PE=1 SV=1	0	3200.51							No Quan Values	Not Found	High	Not Found	Not Found	Not Found	Not Found	Not Found	Not Found	Not Found	Not Found	High	0.0002192	0.002695	3.58
FALSE	High	[K].IHVAVAQEVPGTGVDTPEDLER.[V]	1xDeamidated [Q7]	0.000578737	7.13839e-05	1	1	2	P04951	P04951 [221-242]		3-deoxy-manno-octulosonate cytidylyltransferase OS=Escherichia coli (strain K12) OX=83333 GN=kdsB PE=1 SV=2	0	2333.16							No Quan Values	High	Not Found	Not Found	High	Not Found	Not Found	Not Found	Not Found	Not Found	Not Found	High	7.616e-05	6.136e-05	4.39
FALSE	High	[K].IIDGAELLIPMAGLINKEDELAR.[L]	1xDeamidated [N16]	0.000104504	7.13839e-05	1	1	2	P07118	P07118 [869-891]		Valine--tRNA ligase OS=Escherichia coli (strain K12) OX=83333 GN=valS PE=1 SV=2	1	2495.34							No Quan Values	Not Found	Not Found	High	Not Found	Not Found	Not Found	Not Found	High	Not Found	Not Found	High	6.924e-05	1.541e-05	4.42
FALSE	High	[K].IIGATAHYVNDNLDEGPIIMQDVIHVDHTYTAEDMMR.[A]	1xDeamidated [N/Q]	8.20245e-07	7.13839e-05	1	1	5	P37051	P37051 [212-248]		Formyltetrahydrofolate deformylase OS=Escherichia coli (strain K12) OX=83333 GN=purU PE=1 SV=1	0	4198.95							No Quan Values	High	High	High	High	High	Not Found	Not Found	Not Found	Not Found	Not Found	High	7.616e-05	6.633e-08	5.65
FALSE	High	[K].IIHTQGYPMCPDDEVWVADAEGNPLPQGEVGR.[L]	1xCarbamidomethyl [C10]; 1xDeamidated [Q/N]	3.78937e-06	7.13839e-05	1	1	5	P10378	P10378 [351-382]		Enterobactin synthase component E OS=Escherichia coli (strain K12) OX=83333 GN=entE PE=1 SV=3	0	3551.62							No Quan Values	Not Found	High	High	High	High	Not Found	Not Found	Not Found	Not Found	High	High	6.924e-05	5.549e-07	4.77
FALSE	High	[K].IILMQAANTGLTEGSTPNGNDYDRDVVIISTLR.[L]	2xDeamidated [N18; N20]	4.24208e-05	7.13839e-05	1	1	2	P06149	P06149 [71-103]		Quinone-dependent D-lactate dehydrogenase OS=Escherichia coli (strain K12) OX=83333 GN=dld PE=1 SV=3	1	3549.77							No Quan Values	High	Not Found	High	Not Found	Not Found	Not Found	Not Found	Not Found	Not Found	Not Found	High	6.924e-05	6.23e-06	3.62
FALSE	High	[K].IINEISPAANTALEGLYQSGDALCTQCEAEGFR.[H]	2xCarbamidomethyl [C24; C27]; 1xDeamidated [N/Q]	1.19655e-05	7.13839e-05	1	1	9	P04825	P04825 [94-126]		Aminopeptidase N OS=Escherichia coli (strain K12) OX=83333 GN=pepN PE=1 SV=2	0	3599.66							No Quan Values	Not Found	High	High	High	High	High	High	High	Not Found	Not Found	High	7.378e-05	1.433e-06	4.47
FALSE	High	[K].IINELEGIFEGAGWNVIK.[V]	1xDeamidated [N15]; 1xDioxidation [W14]	0.0111625	0.000656936	1	1	1	P0AFG8	P0AFG8 [275-292]		Pyruvate dehydrogenase E1 component OS=Escherichia coli (strain K12) OX=83333 GN=aceE PE=1 SV=2	0	2035.04							No Quan Values	High	Not Found	Not Found	Not Found	Not Found	Not Found	Not Found	Not Found	Not Found	Not Found	High	0.0001764	0.001432	2.88
FALSE	High	[K].IINELEGIFEGAGWNVIK.[V]	2xDeamidated [N3; N15]	0.0309521	0.00192073	1	1	1	P0AFG8	P0AFG8 [275-292]		Pyruvate dehydrogenase E1 component OS=Escherichia coli (strain K12) OX=83333 GN=aceE PE=1 SV=2	0	2004.03							No Quan Values	Not Found	Not Found	High	Not Found	Not Found	Not Found	Not Found	Not Found	Not Found	Not Found	High	0.0003354	0.004723	2.49
FALSE	High	[K].IITDVHEPSQAQPVADVVDVIQLPAFLAR.[Q]	1xDeamidated [Q12]	0.0348312	0.00216525	1	1	1	P0A715	P0A715 [92-120]		2-dehydro-3-deoxyphosphooctonate aldolase OS=Escherichia coli (strain K12) OX=83333 GN=kdsA PE=1 SV=1	0	3142.68							No Quan Values	Not Found	Not Found	Not Found	Not Found	Not Found	Not Found	High	Not Found	Not Found	Not Found	High	0.0004718	0.004389	3.5
FALSE	High	[K].ILGGDLEPTLGNVSLDPNER.[I]	1xDeamidated [N12]	2.79841e-07	7.13839e-05	1	1	1	P0A9U3	P0A9U3 [46-65]		Uncharacterized ABC transporter ATP-binding protein YbiT OS=Escherichia coli (strain K12) OX=83333 GN=ybiT PE=1 SV=1	0	2110.07							No Quan Values	High	Not Found	Not Found	Not Found	Not Found	Not Found	Not Found	Not Found	Not Found	Not Found	High	8.207e-05	3.159e-08	4.28
FALSE	High	[K].ILSAFIGDEIPQEILEER.[V]	1xDeamidated [Q12]	0.00215016	0.000144872	1	1	2	P00934	P00934 [58-75]		Threonine synthase OS=Escherichia coli (strain K12) OX=83333 GN=thrC PE=1 SV=1	0	2073.08							No Quan Values	High	Not Found	Not Found	Not Found	High	Not Found	Not Found	Not Found	Not Found	Not Found	High	6.95e-05	0.0002357	3.56
FALSE	High	[K].ILTNQTNLTSTFYTGSIGHDVSTGVEFTR.[E]	1xDeamidated [Q5]	0.0034369	0.00034429	1	1	2	P75780	P75780 [374-402]		Catecholate siderophore receptor Fiu OS=Escherichia coli (strain K12) OX=83333 GN=fiu PE=1 SV=1	0	3160.54							No Quan Values	Not Found	Not Found	Not Found	Not Found	Not Found	Not Found	Not Found	High	High	Not Found	High	6.391e-05	0.0002994	4.69
FALSE	High	[K].INPIEDMPYDENGTPVDIVLNPLGVPSR.[M]	2xDeamidated [N12; N]	4.27731e-05	7.13839e-05	1	1	12	P0A8V2	P0A8V2 [1079-1106]		DNA-directed RNA polymerase subunit beta OS=Escherichia coli (strain K12) OX=83333 GN=rpoB PE=1 SV=1	0	3066.5							No Quan Values	High	High	High	High	High	Not Found	Not Found	High	High	High	High	6.924e-05	6.291e-06	4.22
FALSE	High	[K].INPIEDMPYDENGTPVDIVLNPLGVPSR.[M]	3xDeamidated [N2; N12; N21]	0.108196	0.00919098	1	1	2	P0A8V2	P0A8V2 [1079-1106]		DNA-directed RNA polymerase subunit beta OS=Escherichia coli (strain K12) OX=83333 GN=rpoB PE=1 SV=1	0	3067.48							No Quan Values	High	Not Found	Not Found	Not Found	Not Found	Not Found	High	Not Found	Not Found	Not Found	High	0.001785	0.0147	3.6
FALSE	High	[K].IPAYLGSSFAFISPVLLLLPLGYEVALGGFIMCGVLFCLVSFIVK.[K]	2xOxidation [V40; V44]; 1xTrioxidation [F42]; 1xDioxidation [K45]	0.106678	0.0090215	1	1	1	P0AGM7	P0AGM7 [65-109]	P0AGM7 1xDioxidation [K109]	Uracil permease OS=Escherichia coli (strain K12) OX=83333 GN=uraA PE=1 SV=1	0	4889.59							No Quan Values	Not Found	Not Found	Not Found	Not Found	Not Found	Not Found	High	Not Found	Not Found	Not Found	High	0.001735	0.0144	4.28
FALSE	High	[K].IPTAEYQNFTEVEPALAYLR.[E]		0.00689958	0.000505324	1	1	1	P15640	P15640 [117-136]		Phosphoribosylamine--glycine ligase OS=Escherichia coli (strain K12) OX=83333 GN=purD PE=1 SV=2	0	2325.18							No Quan Values	Not Found	Not Found	Not Found	High	Not Found	Not Found	Not Found	Not Found	Not Found	Not Found	High	0.000165	0.0008159	2.6
FALSE	High	[K].IPYVESFPTGTPQSPYGK.[S]	1xDeamidated [Q13]	0.000199203	7.13839e-05	1	1	3	P09147	P09147 [134-151]		UDP-glucose 4-epimerase OS=Escherichia coli (strain K12) OX=83333 GN=galE PE=1 SV=1	0	1968.96							No Quan Values	Not Found	Not Found	Not Found	Not Found	High	High	Not Found	Not Found	High	Not Found	High	6.391e-05	1.375e-05	3.41
FALSE	High	[K].IQDAGLSQISVTNSAINNLPPDVDLVITHR.[D]	1xDeamidated [N17]	0.0199742	0.00124199	1	1	2	P00550	P00550 [402-431]		PTS system mannitol-specific EIICBA component OS=Escherichia coli (strain K12) OX=83333 GN=mtlA PE=1 SV=1	0	3201.68							No Quan Values	High	Not Found	Not Found	Not Found	High	Not Found	Not Found	Not Found	Not Found	Not Found	High	0.0001764	0.0026	3
FALSE	High	[K].IQMACCLVATGEAATISDGLAR.[V]	2xCarbamidomethyl [C5; C6]; 1xDeamidated [Q2]	0.00237353	0.000214228	1	1	3	P30177	P30177 [294-315]		Uncharacterized protein YbiB OS=Escherichia coli (strain K12) OX=83333 GN=ybiB PE=1 SV=1	0	2309.09							No Quan Values	Not Found	Not Found	Not Found	High	Not Found	Not Found	Not Found	High	Not Found	High	High	0.0001306	0.0002679	3.14
FALSE	High	[K].IQPTAEGEELDLETLAAALLK.[M]	1xDeamidated [Q2]	1.22661e-05	7.13839e-05	1	1	1	P0A9P6	P0A9P6 [410-430]		ATP-dependent RNA helicase DeaD OS=Escherichia coli (strain K12) OX=83333 GN=deaD PE=1 SV=2	0	2226.18							No Quan Values	Not Found	Not Found	Not Found	Not Found	Not Found	Not Found	High	Not Found	Not Found	Not Found	High	7.378e-05	1.476e-06	3.24
FALSE	High	[K].IQVTGSEGELGIYPGHAPLLTAIKPGMIR.[I]	1xDeamidated [Q2]	3.87313e-05	7.13839e-05	1	1	2	P0A6E6	P0A6E6 [24-52]		ATP synthase epsilon chain OS=Escherichia coli (strain K12) OX=83333 GN=atpC PE=1 SV=2	0	3019.63							No Quan Values	Not Found	Not Found	Not Found	Not Found	High	Not Found	Not Found	High	Not Found	Not Found	High	6.879e-05	2.91e-06	3.43
FALSE	High	[K].ISIGPHCWLNPNAELCVPQTIDAGAEGR.[A]	2xCarbamidomethyl [C7; C16]; 1xDeamidated [N10]	0.000129576	7.13839e-05	1	1	2	P39321	P39321 [699-726]		Translocation and assembly module subunit TamB OS=Escherichia coli (strain K12) OX=83333 GN=tamB PE=1 SV=2	0	3076.46							No Quan Values	Not Found	Not Found	High	Not Found	High	Not Found	Not Found	Not Found	Not Found	Not Found	High	6.924e-05	1.911e-05	4.68
FALSE	High	[K].ITEAGLAYAHPFPLSCVQSDPDAEPYWR.[D]	1xCarbamidomethyl [C16]; 1xDeamidated [Q18]	0.0270543	0.00173318	1	1	5	P0A6V1	P0A6V1 [248-275]		Glucose-1-phosphate adenylyltransferase OS=Escherichia coli (strain K12) OX=83333 GN=glgC PE=1 SV=2	0	3191.48							No Quan Values	Not Found	Not Found	High	Not Found	Not Found	Not Found	High	High	High	Not Found	High	0.0003723	0.003392	2.73
FALSE	High	[K].ITLLQQPLVWMDGPANLR.[H]	1xDeamidated [Q/N]	0.0182846	0.00113572	1	1	4	Q47679	Q47679 [6-23]		Omega-amidase YafV OS=Escherichia coli (strain K12) OX=83333 GN=yafV PE=3 SV=1	0	2066.11							No Quan Values	Not Found	High	High	Not Found	High	Not Found	Not Found	Not Found	Not Found	Not Found	High	0.0002722	0.002244	2.56
FALSE	High	[K].IVDAQGNDVLIPGTDMPAQYFLPGK.[A]	2xDeamidated [Q5; N/Q]	0.0334896	0.00211444	1	1	3	P0A8T7	P0A8T7 [1080-1104]		DNA-directed RNA polymerase subunit beta' OS=Escherichia coli (strain K12) OX=83333 GN=rpoC PE=1 SV=1	0	2661.31							No Quan Values	Not Found	Not Found	Not Found	High	High	Not Found	Not Found	Not Found	High	Not Found	High	0.0001181	0.003674	2.5
FALSE	High	[K].IVEVLGDNMGTGMAVDIALR.[T]	1xDeamidated [N8]	0.1177	0.00965516	1	1	1	P21499	P21499 [210-229]		Ribonuclease R OS=Escherichia coli (strain K12) OX=83333 GN=rnr PE=1 SV=2	0	2075.05							No Quan Values	Not Found	Not Found	High	Not Found	Not Found	Not Found	Not Found	Not Found	Not Found	Not Found	High	0.002028	0.01951	2.24
FALSE	High	[K].IVGQADPVAWVSLQDIQGK.[D]	1xDeamidated [Q14]	0.000352439	7.13839e-05	1	1	1	P33219	P33219 [65-83]		Protein YebF OS=Escherichia coli (strain K12) OX=83333 GN=yebF PE=1 SV=2	0	2025.07							No Quan Values	Not Found	Not Found	Not Found	Not Found	Not Found	Not Found	High	Not Found	Not Found	Not Found	High	7.378e-05	4.273e-05	3.24
FALSE	High	[K].IVILPHQDLCPDGAVLEANSGETILDAALR.[N]	1xCarbamidomethyl [C10]; 1xDeamidated [Q7]	1.25073e-06	7.13839e-05	1	1	2	P0A9R4	P0A9R4 [4-33]		2Fe-2S ferredoxin OS=Escherichia coli (strain K12) OX=83333 GN=fdx PE=1 SV=2	0	3201.65							No Quan Values	Not Found	Not Found	Not Found	Not Found	Not Found	Not Found	High	Not Found	High	Not Found	High	7.378e-05	1.496e-07	4.83
FALSE	High	[K].IVMPPKPDENTAALWQQLADAQSSFDPR.[K]		0.00177888	7.13839e-05	1	1	2	P36659	P36659 [273-300]		Curved DNA-binding protein OS=Escherichia coli (strain K12) OX=83333 GN=cbpA PE=1 SV=2	0	3125.54							No Quan Values	Not Found	Not Found	Not Found	High	Not Found	Not Found	Not Found	Not Found	Not Found	Not Found	High	7.616e-05	0.0001988	3.53
FALSE	High	[K].IVQLVDTDTIENLTSALSQR.[L]	1xDeamidated [N12]	0.024788	0.0014829	1	1	1	P31131	P31131 [8-27]		Protein YdeJ OS=Escherichia coli (strain K12) OX=83333 GN=ydeJ PE=3 SV=1	0	2217.16							No Quan Values	Not Found	High	Not Found	Not Found	Not Found	Not Found	Not Found	Not Found	Not Found	Not Found	High	0.0002192	0.002664	2.69
FALSE	High	[K].IVQVIGAVVDVEFPQDAVPR.[V]	1xDeamidated [Q15]	0.00094227	7.13839e-05	1	1	3	P0ABB4	P0ABB4 [6-25]		ATP synthase subunit beta OS=Escherichia coli (strain K12) OX=83333 GN=atpD PE=1 SV=2	0	2152.16							No Quan Values	High	Not Found	High	Not Found	Not Found	Not Found	High	Not Found	Not Found	Not Found	High	8.207e-05	0.0001158	3.37
FALSE	High	[K].IVTTPAYMLAQNIAEAASGIDK.[L]	1xDeamidated [Q11]	0.00867226	0.000560359	1	1	1	P0ABU5	P0ABU5 [186-207]		Glyoxalase ElbB OS=Escherichia coli (strain K12) OX=83333 GN=elbB PE=1 SV=1	0	2278.16							No Quan Values	Not Found	Not Found	Not Found	High	Not Found	Not Found	Not Found	Not Found	Not Found	Not Found	High	0.000165	0.00104	2.36
FALSE	High	[K].IVVDCANGATYHIAPNVLR.[E]	1xCarbamidomethyl [C5]; 2xDeamidated [N7; N16]	0.00134384	7.13839e-05	1	1	3	P31120	P31120 [177-195]		Phosphoglucosamine mutase OS=Escherichia coli (strain K12) OX=83333 GN=glmM PE=1 SV=3	0	2085.04							No Quan Values	High	Not Found	Not Found	Not Found	High	Not Found	Not Found	Not Found	Not Found	Not Found	High	8.207e-05	0.0001667	2.92
FALSE	High	[K].KALAEQLPGIPIAGGDDFGSVTAGLAR.[W]	1xDeamidated [Q6]	0.0170063	0.000976198	1	1	1	P36928	P36928 [417-443]		Uncharacterized chaperone protein YegD OS=Escherichia coli (strain K12) OX=83333 GN=yegD PE=3 SV=2	1	2625.39							No Quan Values	Not Found	Not Found	Not Found	Not Found	Not Found	Not Found	High	Not Found	Not Found	Not Found	High	0.0002025	0.002123	3.98
FALSE	High	[K].KALTEANGDIELAIENMR.[K]	2xDeamidated [N7; N16]	0.00303818	0.00034429	1	1	4	P0A6P1	P0A6P1 [25-42]		Elongation factor Ts OS=Escherichia coli (strain K12) OX=83333 GN=tsf PE=1 SV=2	1	1989.98							No Quan Values	Not Found	High	High	Not Found	Not Found	Not Found	High	High	Not Found	Not Found	High	0.0001859	0.0004507	3.99
FALSE	High	[K].KAPTADLEDDRPSLPDEVALGVTYDNIDDYLEGK.[N]	1xDeamidated [N26]	0.000926834	7.13839e-05	1	1	1	P18843	P18843 [208-241]		NH(3)-dependent NAD(+) synthetase OS=Escherichia coli (strain K12) OX=83333 GN=nadE PE=1 SV=2	1	3735.78							No Quan Values	Not Found	Not Found	High	Not Found	Not Found	Not Found	Not Found	Not Found	Not Found	Not Found	High	6.924e-05	0.0001374	3.67
FALSE	High	[K].KAYVVGEGALIHELYK.[A]		1.4844e-08	7.13839e-05	1	1	3	P0AF24	P0AF24 [86-101]		Ribonucleotide monophosphatase NagD OS=Escherichia coli (strain K12) OX=83333 GN=nagD PE=1 SV=1	1	1789.98							No Quan Values	Not Found	Not Found	High	Not Found	Not Found	Not Found	Not Found	High	Not Found	High	High	6.879e-05	6.906e-10	4.72
FALSE	High	[K].KDEDGNYLVDVILDEAANK.[G]	1xDeamidated [N6]	1.77032e-06	7.13839e-05	1	1	1	P00350	P00350 [242-260]		6-phosphogluconate dehydrogenase, decarboxylating OS=Escherichia coli (strain K12) OX=83333 GN=gnd PE=1 SV=2	1	2122.02							No Quan Values	High	Not Found	Not Found	Not Found	Not Found	Not Found	Not Found	Not Found	Not Found	Not Found	High	8.207e-05	2.039e-07	5.87
FALSE	High	[K].KDLELGGHMASFQSSATIYDVCFNHFFR.[A]	1xCarbamidomethyl [C22]; 2xDeamidated [Q13; N24]	0.000324472	7.13839e-05	1	1	1	P0AFG8	P0AFG8 [100-127]		Pyruvate dehydrogenase E1 component OS=Escherichia coli (strain K12) OX=83333 GN=aceE PE=1 SV=2	1	3279.49							No Quan Values	Not Found	Not Found	Not Found	High	Not Found	Not Found	Not Found	Not Found	Not Found	Not Found	High	7.616e-05	3.355e-05	4.71
FALSE	High	[K].KEAAPAAAPAAAAAKDVNVPDIGSDEVEVTEILVK.[V]	1xDeamidated [N18]	0.000379663	7.13839e-05	1	1	3	P06959	P06959 [92-126]		Dihydrolipoyllysine-residue acetyltransferase component of pyruvate dehydrogenase complex OS=Escherichia coli (strain K12) OX=83333 GN=aceF PE=1 SV=3	2	3460.81							No Quan Values	Not Found	Not Found	High	High	High	Not Found	Not Found	Not Found	Not Found	Not Found	High	6.924e-05	5.63e-05	5.77
FALSE	High	[K].KEYAPAEDPGVVSVSEIYQYYK.[E]	1xDeamidated [Q19]	0.0234421	0.00143433	1	1	1	P0A870	P0A870 [193-214]		Transaldolase B OS=Escherichia coli (strain K12) OX=83333 GN=talB PE=1 SV=2	1	2536.21							No Quan Values	Not Found	Not Found	Not Found	Not Found	Not Found	Not Found	Not Found	Not Found	High	Not Found	High	0.0001181	0.002442	4.52
FALSE	High	[K].KFTGEVSLTGQPFVMEPSK.[T]	1xDeamidated [Q11]	1.03958e-05	7.13839e-05	1	1	1	P0A6P1	P0A6P1 [222-240]		Elongation factor Ts OS=Escherichia coli (strain K12) OX=83333 GN=tsf PE=1 SV=2	1	2083.04							No Quan Values	Not Found	High	Not Found	Not Found	Not Found	Not Found	Not Found	Not Found	Not Found	Not Found	High	6.914e-05	5.955e-07	5.46
FALSE	High	[K].KGEMNFDVVIASPDAMR.[V]	1xDeamidated [N5]	0.0654273	0.00483149	1	1	2	P0A7L0	P0A7L0 [106-122]		50S ribosomal protein L1 OS=Escherichia coli (strain K12) OX=83333 GN=rplA PE=1 SV=2	1	1880.89							No Quan Values	Not Found	Not Found	Not Found	Not Found	High	Not Found	Not Found	Not Found	Not Found	High	High	0.0007631	0.008842	3.13
FALSE	High	[K].KGYINSLGALTGGQALQQAK.[A]	2xDeamidated [N5; Q14]	0.00910709	0.000610941	1	1	5	P0A9G6	P0A9G6 [63-82]		Isocitrate lyase OS=Escherichia coli (strain K12) OX=83333 GN=aceA PE=1 SV=1	1	2020.07							No Quan Values	High	High	Not Found	Not Found	Not Found	Not Found	High	High	Not Found	Not Found	High	7.378e-05	0.00112	4.5
FALSE	High	[K].KHEIISEAEAEVAEIQEQFQSGLVTAGER.[Y]	1xDeamidated [Q]	0.0699795	0.00528294	1	1	2	P0A8T7	P0A8T7 [650-678]		DNA-directed RNA polymerase subunit beta' OS=Escherichia coli (strain K12) OX=83333 GN=rpoC PE=1 SV=1	1	3199.58							No Quan Values	Not Found	Not Found	Not Found	Not Found	Not Found	Not Found	Not Found	High	High	Not Found	High	0.0007824	0.009054	3.23
FALSE	High	[K].KLDVEAPHEVMLTIDASTGQNAVSQAK.[L]	1xDeamidated [Q20]	0.0238192	0.00143433	1	1	1	P10121	P10121 [406-432]		Signal recognition particle receptor FtsY OS=Escherichia coli (strain K12) OX=83333 GN=ftsY PE=1 SV=1	1	2853.43							No Quan Values	Not Found	Not Found	Not Found	Not Found	Not Found	Not Found	Not Found	Not Found	High	Not Found	High	0.0001181	0.002486	3.71
FALSE	High	[K].KLMDDTIAQVQTSGEAEK.[W]		0.0924724	0.00785985	1	1	1	P37902	P37902 [247-264]		Glutamate/aspartate import solute-binding protein OS=Escherichia coli (strain K12) OX=83333 GN=gltI PE=1 SV=2	1	1963.96							No Quan Values	Not Found	Not Found	Not Found	Not Found	Not Found	Not Found	Not Found	Not Found	High	Not Found	High	0.0009338	0.01165	2.65
FALSE	High	[K].KLPEDTPVTAQTSIGDNGEIVESTVR.[Y]	2xDeamidated [Q11; N17]	0.000272751	7.13839e-05	1	1	2	P33136	P33136 [438-463]		Glucans biosynthesis protein G OS=Escherichia coli (strain K12) OX=83333 GN=mdoG PE=1 SV=1	1	2758.36							No Quan Values	Not Found	Not Found	High	Not Found	Not Found	Not Found	High	Not Found	Not Found	Not Found	High	6.924e-05	4.026e-05	3.58
FALSE	High	[K].KPLANELLFGSLVDGGQVTVALDKEK.[N]		0.00196384	0.000144872	1	1	1	P0ABH9	P0ABH9 [714-739]		ATP-dependent Clp protease ATP-binding subunit ClpA OS=Escherichia coli (strain K12) OX=83333 GN=clpA PE=1 SV=1	1	2741.51							No Quan Values	Not Found	Not Found	High	Not Found	Not Found	Not Found	Not Found	Not Found	Not Found	Not Found	High	6.924e-05	0.0002923	3.94
FALSE	High	[K].KQSVDAMLMTGDSYDCGK.[K]	1xCarbamidomethyl [C16]	0.00173542	7.13839e-05	1	1	1	P0AAB6	P0AAB6 [248-265]		UTP--glucose-1-phosphate uridylyltransferase OS=Escherichia coli (strain K12) OX=83333 GN=galF PE=1 SV=1	1	2005.87							No Quan Values	Not Found	Not Found	Not Found	Not Found	Not Found	Not Found	Not Found	Not Found	High	Not Found	High	6.391e-05	0.0001435	2.07
FALSE	High	[K].KVLESAIANAEHNDGADIDDLKVTK.[I]	1xDeamidated [N]	0.000263878	7.13839e-05	1	1	4	P61175	P61175 [49-73]		50S ribosomal protein L22 OS=Escherichia coli (strain K12) OX=83333 GN=rplV PE=1 SV=1	2	2667.35							No Quan Values	High	Not Found	Not Found	High	Not Found	Not Found	High	High	Not Found	Not Found	High	7.378e-05	3.185e-05	5.04
FALSE	High	[K].LADCTAQDLNRTELFLVEGDSAGGSAK.[Q]	1xCarbamidomethyl [C4]; 1xDeamidated [N10]; 1xCarbonyl [A2]	0.0644527	0.00474271	1	1	1	P20083	P20083 [401-427]		DNA topoisomerase 4 subunit B OS=Escherichia coli (strain K12) OX=83333 GN=parE PE=1 SV=3	1	2853.32							No Quan Values	Not Found	Not Found	Not Found	Not Found	Not Found	Not Found	Not Found	High	Not Found	Not Found	High	0.0006834	0.008272	1.71
FALSE	High	[K].LADDINVLYTAIK.[L]		0.000515501	7.13839e-05	1	1	1	P0AF43	P0AF43 [370-382]		Uncharacterized protein YjbB OS=Escherichia coli (strain K12) OX=83333 GN=yjbB PE=4 SV=1	0	1448.8							No Quan Values	Not Found	Not Found	Not Found	High	Not Found	Not Found	Not Found	Not Found	Not Found	Not Found	High	7.616e-05	5.454e-05	2.68
FALSE	High	[K].LADFFHQAVVEPQGMAILSQISGSQNGK.[A]	2xDeamidated [Q7; N26]	0.0385616	0.00245066	1	1	1	P05458	P05458 [905-932]		Protease 3 OS=Escherichia coli (strain K12) OX=83333 GN=ptrA PE=1 SV=1	0	2974.46							No Quan Values	Not Found	Not Found	Not Found	Not Found	High	Not Found	Not Found	Not Found	Not Found	Not Found	High	0.0005434	0.004966	3.52
FALSE	High	[K].LAEIYSEAGLPDGVFNVLPGVGAETGQYLTEHPGIAK.[V]	1xDeamidated [Q27]	0.0232556	0.00143433	1	1	1	P17445	P17445 [188-224]		NAD/NADP-dependent betaine aldehyde dehydrogenase OS=Escherichia coli (strain K12) OX=83333 GN=betB PE=1 SV=3	0	3813.92							No Quan Values	Not Found	Not Found	Not Found	Not Found	Not Found	Not Found	High	Not Found	Not Found	Not Found	High	0.0003175	0.002914	2.75
FALSE	High	[K].LAIAGDAIAIDMAQVNK.[Q]		0.0924724	0.00785985	1	1	1	P76407	P76407 [115-131]		Lipid kinase YegS OS=Escherichia coli (strain K12) OX=83333 GN=yegS PE=1 SV=1	0	1713.92							No Quan Values	Not Found	Not Found	Not Found	Not Found	Not Found	High	Not Found	Not Found	Not Found	Not Found	High	0.0009159	0.007905	1.92
FALSE	High	[K].LAIAPENVAYVGDDLIDWPVMEK.[V]	1xDeamidated [N7]	0.041684	0.00252766	1	1	2	P0ABZ4	P0ABZ4 [113-135]		3-deoxy-D-manno-octulosonate 8-phosphate phosphatase KdsC OS=Escherichia coli (strain K12) OX=83333 GN=kdsC PE=3 SV=1	0	2559.27							No Quan Values	Not Found	Not Found	Not Found	High	Not Found	Not Found	Not Found	Not Found	High	Not Found	High	0.0005946	0.005502	2.16
FALSE	High	[K].LAIVSTSNAGTPLTTDATPLLTVDVWEHAYYIDYR.[N]	1xDeamidated [N8]	0.0089598	0.000560359	1	1	1	P0AGD3	P0AGD3 [134-168]		Superoxide dismutase [Fe] OS=Escherichia coli (strain K12) OX=83333 GN=sodB PE=1 SV=2	0	3867.93							No Quan Values	Not Found	High	Not Found	Not Found	Not Found	Not Found	Not Found	Not Found	Not Found	Not Found	High	0.0001281	0.0008716	3.94
FALSE	High	[K].LALAILSGMSAQQFVNAVER.[E]		0.000147909	7.13839e-05	1	1	3	P0A809	P0A809 [85-104]		Holliday junction ATP-dependent DNA helicase RuvA OS=Escherichia coli (strain K12) OX=83333 GN=ruvA PE=1 SV=1	0	2118.14							No Quan Values	Not Found	High	High	High	Not Found	Not Found	Not Found	Not Found	Not Found	Not Found	High	7.616e-05	1.493e-05	3.56
FALSE	High	[K].LAPSLTLGCGSWGGNSISENVGPK.[H]	1xCarbamidomethyl [C9]; 1xDeamidated [N]	0.00497265	0.000461555	1	1	3	P0A9Q7	P0A9Q7 [413-436]		Aldehyde-alcohol dehydrogenase OS=Escherichia coli (strain K12) OX=83333 GN=adhE PE=1 SV=2	0	2402.17							No Quan Values	High	Not Found	Not Found	Not Found	Not Found	Not Found	Not Found	High	Not Found	High	High	0.0001342	0.0006303	3.96
FALSE	High	[K].LAQFTSLQADLENGVNLEQTIR.[L]	2xDeamidated [N13; N16]	1.4636e-06	7.13839e-05	1	1	3	P09373	P09373 [198-219]		Formate acetyltransferase 1 OS=Escherichia coli (strain K12) OX=83333 GN=pflB PE=1 SV=2	0	2462.24							No Quan Values	Not Found	Not Found	High	Not Found	Not Found	Not Found	High	Not Found	High	Not Found	High	6.924e-05	2.138e-07	4.44
FALSE	High	[K].LARPGSDVALDDQLYQEPQAAPVAVPMGK.[F]	1xDeamidated [Q13]	0.0400943	0.00252766	1	1	2	P0A8J2	P0A8J2 [60-88]		Primosomal protein 1 OS=Escherichia coli (strain K12) OX=83333 GN=dnaT PE=1 SV=2	0	3037.53							No Quan Values	Not Found	Not Found	Not Found	Not Found	Not Found	Not Found	Not Found	High	Not Found	High	High	0.0003776	0.00482	3.84
FALSE	High	[K].LAVDVIVNAANPSLMGGGGVDGAIHR.[A]	1xDeamidated [N]	1.49599e-05	7.13839e-05	1	1	3	P0A8D6	P0A8D6 [15-40]		O-acetyl-ADP-ribose deacetylase OS=Escherichia coli (strain K12) OX=83333 GN=ymdB PE=1 SV=1	0	2504.29							No Quan Values	High	High	High	Not Found	Not Found	Not Found	Not Found	Not Found	Not Found	Not Found	High	6.924e-05	2.207e-06	5.66
FALSE	High	[K].LDELDLIVVDHPQVK.[A]	1xDeamidated [Q13]	0.0140091	0.000817555	1	1	1	P39173	P39173 [23-37]		Putative glucose-6-phosphate 1-epimerase OS=Escherichia coli (strain K12) OX=83333 GN=yeaD PE=1 SV=2	0	1733.93							No Quan Values	Not Found	Not Found	Not Found	Not Found	Not Found	Not Found	High	Not Found	Not Found	Not Found	High	0.0001369	0.001738	3.93
FALSE	High	[K].LDLDTASSQLADDVYEVVLR.[V]	1xDeamidated [Q9]	0.0853841	0.00711431	1	1	1	P0AG86	P0AG86 [42-61]		Protein-export protein SecB OS=Escherichia coli (strain K12) OX=83333 GN=secB PE=1 SV=1	0	2223.1							No Quan Values	Not Found	Not Found	Not Found	Not Found	Not Found	Not Found	High	Not Found	Not Found	Not Found	High	0.001397	0.01131	1.63
FALSE	High	[K].LDPYINVDPGTMSPIQHGEVFVTEDGAETDLDLGHYER.[F]	2xDeamidated [N6; Q16]	0.00918162	0.000610941	1	1	1	P0A7E5	P0A7E5 [41-78]		CTP synthase OS=Escherichia coli (strain K12) OX=83333 GN=pyrG PE=1 SV=2	0	4231.93							No Quan Values	Not Found	Not Found	High	Not Found	Not Found	Not Found	Not Found	Not Found	Not Found	Not Found	High	0.0002692	0.001369	3.2
FALSE	High	[K].LDVEAPHEVMLTIDASTGQNAVSQAK.[L]	1xDeamidated [Q/N]	0.000415807	7.13839e-05	1	1	3	P10121	P10121 [407-432]		Signal recognition particle receptor FtsY OS=Escherichia coli (strain K12) OX=83333 GN=ftsY PE=1 SV=1	0	2725.33							No Quan Values	High	Not Found	Not Found	Not Found	Not Found	Not Found	High	Not Found	High	Not Found	High	6.391e-05	3.056e-05	4.72
FALSE	High	[K].LEAAWQQQQTSSTPAATVTR.[E]		0.000583539	7.13839e-05	1	1	3	P0AE39	P0AE39 [115-134]		Transcriptional regulatory protein YpdB OS=Escherichia coli (strain K12) OX=83333 GN=ypdB PE=1 SV=1	0	2174.08							No Quan Values	Not Found	Not Found	High	High	Not Found	Not Found	Not Found	Not Found	Not Found	High	High	7.57e-05	5.367e-05	2.02
FALSE	High	[K].LEHYAQNDPDAYGYSGALCR.[A]	1xCarbamidomethyl [C19]; 1xDeamidated [Q/N]	0.00105775	7.13839e-05	1	1	2	P0ACY3	P0ACY3 [234-253]		Uncharacterized protein YeaG OS=Escherichia coli (strain K12) OX=83333 GN=yeaG PE=3 SV=1	0	2300.99							No Quan Values	Not Found	Not Found	Not Found	Not Found	High	Not Found	Not Found	Not Found	High	Not Found	High	6.391e-05	0.0001075	4.48
FALSE	High	[K].LENMFANMTEGEVHEVNIVLK.[A]	1xDeamidated [N]	7.56903e-05	7.13839e-05	1	1	4	P0A705	P0A705 [674-694]		Translation initiation factor IF-2 OS=Escherichia coli (strain K12) OX=83333 GN=infB PE=1 SV=1	0	2418.17							No Quan Values	Not Found	High	High	Not Found	Not Found	Not Found	Not Found	Not Found	Not Found	High	High	6.924e-05	1.121e-05	3.79
FALSE	High	[K].LFADEGLNVMLVGDSLGMTVQGHDSTLPVTVADIAYHTAAVR.[R]	1xDeamidated [Q21]	0.0214685	0.00128398	1	1	1	P31057	P31057 [32-73]		3-methyl-2-oxobutanoate hydroxymethyltransferase OS=Escherichia coli (strain K12) OX=83333 GN=panB PE=1 SV=1	0	4385.18							No Quan Values	Not Found	Not Found	Not Found	Not Found	Not Found	Not Found	Not Found	High	Not Found	Not Found	High	0.0002595	0.002438	3.24
FALSE	High	[K].LFAQGTSLDLSHPHVMGILNVTPDSFSDGGTHNSLIDAVK.[H]	2xDeamidated [N20; N33]	0.0362237	0.0024124	1	1	1	P0AC13	P0AC13 [3-42]		Dihydropteroate synthase OS=Escherichia coli (strain K12) OX=83333 GN=folP PE=1 SV=1	0	4193.05							No Quan Values	Not Found	High	Not Found	Not Found	Not Found	Not Found	Not Found	Not Found	Not Found	Not Found	High	0.0003197	0.004063	3.93
FALSE	High	[K].LFDWGGAENLAYATLVDEGIPVR.[L]	1xDeamidated [N9]	0.000511258	7.13839e-05	1	1	3	P0AFG3	P0AFG3 [590-612]		2-oxoglutarate dehydrogenase E1 component OS=Escherichia coli (strain K12) OX=83333 GN=sucA PE=1 SV=1	0	2507.25							No Quan Values	Not Found	High	Not Found	Not Found	High	Not Found	High	Not Found	Not Found	Not Found	High	6.914e-05	3.941e-05	3.85
FALSE	High	[K].LFLGHGAEVYEGQIIGIHSR.[S]	1xDeamidated [Q13]	0.00401741	0.00034429	1	1	6	P32132	P32132 [510-529]		GTP-binding protein TypA/BipA OS=Escherichia coli (strain K12) OX=83333 GN=typA PE=1 SV=2	0	2197.14							No Quan Values	Not Found	Not Found	High	Not Found	Not Found	Not Found	High	High	High	High	High	6.879e-05	0.0004644	2.61
FALSE	High	[K].LGHNVTVISESGINTYAQVR.[E]		0.025186	0.0014829	1	1	1	P00909	P00909 [206-225]		Tryptophan biosynthesis protein TrpCF OS=Escherichia coli (strain K12) OX=83333 GN=trpC PE=1 SV=4	0	2158.13							No Quan Values	Not Found	Not Found	Not Found	Not Found	Not Found	Not Found	Not Found	Not Found	High	Not Found	High	0.0001181	0.00265	2
FALSE	High	[K].LGLSYDDDEEEEEDEKQEDMMR.[L]	1xDeamidated [Q17]	0.0753693	0.00633364	1	1	1	P0A8H6	P0A8H6 [143-164]		Der GTPase-activating protein YihI OS=Escherichia coli (strain K12) OX=83333 GN=yihI PE=1 SV=1	1	2706.06							No Quan Values	High	Not Found	Not Found	Not Found	Not Found	Not Found	Not Found	Not Found	Not Found	Not Found	High	0.000892	0.01066	2.9
FALSE	High	[K].LGSQFHIPHGLANALLICNVIR.[Y]	1xCarbamidomethyl [C18]; 1xDeamidated [N19]	0.102961	0.00873517	1	1	1	P0A9Q7	P0A9Q7 [729-750]		Aldehyde-alcohol dehydrogenase OS=Escherichia coli (strain K12) OX=83333 GN=adhE PE=1 SV=2	0	2444.32							No Quan Values	High	Not Found	Not Found	Not Found	Not Found	Not Found	Not Found	Not Found	Not Found	Not Found	High	0.0009839	0.0151	2.86
FALSE	High	[K].LGVVALDPDALSISGLHNYVK.[Y]	1xDeamidated [N18]	0.06946	0.00523649	1	1	2	P0ADC6	P0ADC6 [239-259]		Lipopolysaccharide export system permease protein LptG OS=Escherichia coli (strain K12) OX=83333 GN=lptG PE=1 SV=1	0	2182.18							No Quan Values	Not Found	Not Found	Not Found	Not Found	Not Found	Not Found	High	High	Not Found	Not Found	High	0.0007824	0.009001	4.05
FALSE	High	[K].LGYNVFYHGQK.[G]		0.00284469	0.000214228	1	1	4	P09030	P09030 [50-60]		Exodeoxyribonuclease III OS=Escherichia coli (strain K12) OX=83333 GN=xthA PE=1 SV=4	0	1325.66							No Quan Values	Not Found	Not Found	Not Found	Not Found	Not Found	Not Found	High	High	High	Not Found	High	7.378e-05	0.0003465	2.05
FALSE	High	[K].LHADYGGVVPELASR.[D]		0.0063059	0.000505324	1	1	1	P05852	P05852 [35-49]		tRNA N6-adenosine threonylcarbamoyltransferase OS=Escherichia coli (strain K12) OX=83333 GN=tsaD PE=1 SV=2	0	1583.82							No Quan Values	Not Found	Not Found	High	Not Found	Not Found	Not Found	Not Found	Not Found	Not Found	Not Found	High	0.0002357	0.0009395	3.12
FALSE	High	[K].LHGGEPANFLDVGGGATK.[E]	1xDeamidated [N8]	0.0027526	0.000214228	1	1	2	P0A836	P0A836 [278-295]		Succinate--CoA ligase [ADP-forming] subunit beta OS=Escherichia coli (strain K12) OX=83333 GN=sucC PE=1 SV=1	0	1740.86							No Quan Values	Not Found	Not Found	Not Found	High	Not Found	Not Found	Not Found	Not Found	Not Found	Not Found	High	0.0001306	0.0003116	3.61
FALSE	High	[K].LHNMEDLFGEVMVPTEEVVEIR.[G]	1xDeamidated [N3]	0.00132184	7.13839e-05	1	1	2	P0AFG0	P0AFG0 [32-53]		Transcription termination/antitermination protein NusG OS=Escherichia coli (strain K12) OX=83333 GN=nusG PE=1 SV=2	0	2587.24							No Quan Values	High	Not Found	Not Found	High	Not Found	Not Found	Not Found	Not Found	Not Found	Not Found	High	7.616e-05	0.0001452	3.51
FALSE	High	[K].LHTCDAVLSGYLGSAEQGEHILGIVR.[Q]	1xCarbamidomethyl [C4]; 1xDeamidated [Q17]	0.00979999	0.000610941	1	1	1	P77150	P77150 [73-98]		Pyridoxal kinase PdxY OS=Escherichia coli (strain K12) OX=83333 GN=pdxY PE=1 SV=3	0	2796.4							No Quan Values	Not Found	Not Found	Not Found	Not Found	Not Found	Not Found	Not Found	High	Not Found	Not Found	High	6.879e-05	0.001053	4.14
FALSE	High	[K].LIPAAVEGGLHQIETASGAVLK.[A]	1xDeamidated [Q12]	0.0748141	0.00620472	1	1	1	P35340	P35340 [293-314]		Alkyl hydroperoxide reductase subunit F OS=Escherichia coli (strain K12) OX=83333 GN=ahpF PE=1 SV=2	0	2175.2							No Quan Values	Not Found	Not Found	High	Not Found	Not Found	Not Found	Not Found	Not Found	Not Found	Not Found	High	0.001154	0.01197	2.58
FALSE	High	[K].LKDLPAITLDGHQVEVCANIGTVR.[D]	1xCarbamidomethyl [C17]; 1xDeamidated [N19]	0.00526631	0.000461555	1	1	1	P08839	P08839 [256-279]		Phosphoenolpyruvate-protein phosphotransferase OS=Escherichia coli (strain K12) OX=83333 GN=ptsI PE=1 SV=1	1	2620.38							No Quan Values	Not Found	Not Found	Not Found	Not Found	Not Found	Not Found	High	Not Found	Not Found	Not Found	High	7.378e-05	0.0006452	4.73
FALSE	High	[K].LLAEAGYTADKPLTINLLYNTSDLHK.[K]	1xDeamidated [N]	2.21335e-06	7.13839e-05	1	1	9	P23843	P23843 [373-398]		Periplasmic oligopeptide-binding protein OS=Escherichia coli (strain K12) OX=83333 GN=oppA PE=1 SV=2	0	2875.51							No Quan Values	High	Not Found	High	High	High	Not Found	High	High	High	Not Found	High	6.924e-05	3.235e-07	6.23
FALSE	High	[K].LLAYNCSPSFNWQK.[N]	1xCarbamidomethyl [C6]; 1xDioxidation [N11]	0.116882	0.00957123	1	1	1	P0A9G6	P0A9G6 [313-326]		Isocitrate lyase OS=Escherichia coli (strain K12) OX=83333 GN=aceA PE=1 SV=1	0	1759.81							No Quan Values	Not Found	Not Found	Not Found	Not Found	Not Found	Not Found	Not Found	Not Found	High	Not Found	High	0.001161	0.01548	1.99
FALSE	High	[K].LLELQGIANTTLEMVAER.[V]	1xDeamidated [N9]	0.0167343	0.000976198	1	1	1	P0ACU7	P0ACU7 [13-30]		HTH-type transcriptional regulator YjdC OS=Escherichia coli (strain K12) OX=83333 GN=yjdC PE=4 SV=1	0	2002.05							No Quan Values	Not Found	Not Found	Not Found	Not Found	Not Found	Not Found	Not Found	Not Found	High	Not Found	High	6.391e-05	0.001692	3.24
FALSE	High	[K].LLPDEQYTLLNTLSQQAFGER.[W]	1xDeamidated [Q15]	0.102231	0.0086492	1	1	1	P76578	P76578 [1401-1421]		Alpha-2-macroglobulin OS=Escherichia coli (strain K12) OX=83333 GN=yfhM PE=1 SV=1	0	2437.22							No Quan Values	Not Found	Not Found	Not Found	High	Not Found	Not Found	Not Found	Not Found	Not Found	Not Found	High	0.001668	0.01475	2.13
FALSE	High	[K].LLPEHDVAYDGNPLAQQHGPR.[Y]	1xDeamidated [N12]	0.0107178	0.000656936	1	1	1	P0AA43	P0AA43 [41-61]		Ribosomal small subunit pseudouridine synthase A OS=Escherichia coli (strain K12) OX=83333 GN=rsuA PE=1 SV=1	0	2328.14							No Quan Values	Not Found	Not Found	Not Found	High	Not Found	Not Found	Not Found	Not Found	Not Found	Not Found	High	0.000165	0.001294	3.22
FALSE	High	[K].LLPHIPADQFPAQALACELYK.[V]	1xCarbamidomethyl [C17]; 1xDeamidated [Q]	0.0076105	0.000505324	1	1	6	P0A853	P0A853 [367-387]		Tryptophanase OS=Escherichia coli (strain K12) OX=83333 GN=tnaA PE=1 SV=1	0	2396.23							No Quan Values	High	Not Found	High	High	High	Not Found	Not Found	Not Found	Not Found	Not Found	High	0.0002357	0.001139	3.62
FALSE	High	[K].LLSPDGDNAWSVMYK.[L]	1xDeamidated [N8]	0.0533359	0.00355656	1	1	1	P0AD21	P0AD21 [46-60]		Uncharacterized protein YejG OS=Escherichia coli (strain K12) OX=83333 GN=yejG PE=1 SV=1	0	1696.79							No Quan Values	Not Found	Not Found	Not Found	Not Found	Not Found	Not Found	High	Not Found	Not Found	Not Found	High	0.0006869	0.006861	2.26
FALSE	High	[K].LLVDIQHGHK.[T]		0.0199742	0.00124199	1	1	2	P75876	P75876 [192-201]		Ribosomal RNA large subunit methyltransferase I OS=Escherichia coli (strain K12) OX=83333 GN=rlmI PE=1 SV=2	0	1159.66							No Quan Values	Not Found	Not Found	Not Found	Not Found	High	Not Found	Not Found	Not Found	Not Found	High	High	0.0001385	0.002269	1.32
FALSE	High	[K].LMDEDTDEIYFTNVACR.[Q]	1xCarbamidomethyl [C16]	0.0541559	0.00365082	1	1	2	P0A8L5	P0A8L5 [40-56]		UPF0260 protein YcgN OS=Escherichia coli (strain K12) OX=83333 GN=ycgN PE=3 SV=1	0	2091.9							No Quan Values	Not Found	Not Found	Not Found	Not Found	Not Found	Not Found	High	Not Found	Not Found	High	High	0.0006672	0.006656	1.92
FALSE	High	[K].LMEIAQQQHAQQQTAGADASANNAKDDDVVDAEFEEVKDK.[K]	2xDeamidated [Q6; N23]	0.0835356	0.00698203	1	1	3	P0A6Y8	P0A6Y8 [598-637]		Chaperone protein DnaK OS=Escherichia coli (strain K12) OX=83333 GN=dnaK PE=1 SV=2	2	4359.98							No Quan Values	Not Found	High	Not Found	Not Found	Not Found	Not Found	Not Found	Not Found	High	High	High	0.0008648	0.01054	5.73
FALSE	High	[K].LMLQSAQHIADEVGGVVLDDQRR.[M]	1xDeamidated [Q]	0.0027526	0.000214228	1	1	2	P77173	P77173 [284-306]		Cell division protein ZipA OS=Escherichia coli (strain K12) OX=83333 GN=zipA PE=1 SV=3	1	2551.29							No Quan Values	High	Not Found	Not Found	Not Found	Not Found	Not Found	Not Found	Not Found	Not Found	High	High	0.0001342	0.0003459	3.31
FALSE	High	[K].LMTEFNYNSVMQVPR.[V]	2xDeamidated [N8; N/Q]	0.000281924	7.13839e-05	1	1	3	P62399	P62399 [16-30]		50S ribosomal protein L5 OS=Escherichia coli (strain K12) OX=83333 GN=rplE PE=1 SV=2	0	1830.84							No Quan Values	Not Found	High	Not Found	Not Found	Not Found	Not Found	High	Not Found	High	Not Found	High	7.378e-05	3.407e-05	3.08
FALSE	High	[K].LNEALAAQGDNVVINLASDEYFK.[S]	1xDeamidated [N15]	0.0388637	0.00249171	1	1	1	P0A8I3	P0A8I3 [155-177]		Peroxide stress resistance protein YaaA OS=Escherichia coli (strain K12) OX=83333 GN=yaaA PE=1 SV=1	0	2495.23							No Quan Values	Not Found	Not Found	Not Found	Not Found	Not Found	Not Found	High	Not Found	Not Found	Not Found	High	0.0004718	0.004926	2.16
FALSE	High	[K].LNLVYIYGESLER.[T]		0.0644527	0.00474271	1	1	1	P39401	P39401 [162-174]		Phosphoglycerol transferase I OS=Escherichia coli (strain K12) OX=83333 GN=mdoB PE=3 SV=2	0	1568.83							No Quan Values	Not Found	Not Found	Not Found	Not Found	Not Found	Not Found	Not Found	Not Found	High	Not Found	High	0.0004338	0.007682	2.34
FALSE	High	[K].LNSAAISDYAPNGLQVEGK.[E]	2xDeamidated [N12; Q15]	0.0388637	0.00249171	1	1	2	P0AFP6	P0AFP6 [14-32]		GTP cyclohydrolase 1 type 2 homolog OS=Escherichia coli (strain K12) OX=83333 GN=ybgI PE=1 SV=1	0	1948.95							No Quan Values	Not Found	High	Not Found	Not Found	High	Not Found	Not Found	Not Found	Not Found	Not Found	High	0.000357	0.004403	2.82
FALSE	High	[K].LNTTGANAEDLSDALMEAGAVSITFQDTHDTPVFEPLPGETR.[L]	2xDeamidated [N7; Q26]	0.014706	0.000817555	1	1	1	P0A8T1	P0A8T1 [8-49]		Ribosomal protein L11 methyltransferase OS=Escherichia coli (strain K12) OX=83333 GN=prmA PE=1 SV=1	0	4433.06							No Quan Values	Not Found	Not Found	Not Found	Not Found	Not Found	Not Found	Not Found	Not Found	High	Not Found	High	6.391e-05	0.001471	3.01
FALSE	High	[K].LPSCGFSAQAVQALAACGER.[F]	2xCarbamidomethyl [C4; C17]; 1xDeamidated [Q12]	1.55085e-06	7.13839e-05	1	1	1	P0AC69	P0AC69 [27-46]		Glutaredoxin 4 OS=Escherichia coli (strain K12) OX=83333 GN=grxD PE=1 SV=1	0	2093.97							No Quan Values	Not Found	Not Found	Not Found	Not Found	Not Found	Not Found	Not Found	Not Found	Not Found	High	High	7.57e-05	1.047e-07	4.87
FALSE	High	[K].LPVAQYPTIAPPAVTISASYPGADAK.[T]	1xDeamidated [Q5]	0.0187311	0.00113572	1	1	3	P31224	P31224 [30-55]		Multidrug efflux pump subunit AcrB OS=Escherichia coli (strain K12) OX=83333 GN=acrB PE=1 SV=1	0	2599.37							No Quan Values	Not Found	High	Not Found	High	Not Found	Not Found	High	Not Found	Not Found	Not Found	High	0.0002192	0.001959	2.62
FALSE	High	[K].LPYITFPEGSEEHTYLHAQR.[Q]	1xDeamidated [Q19]	3.34718e-06	7.13839e-05	1	1	7	P0AFG8	P0AFG8 [437-456]		Pyruvate dehydrogenase E1 component OS=Escherichia coli (strain K12) OX=83333 GN=aceE PE=1 SV=2	0	2389.15							No Quan Values	High	High	High	High	High	Not Found	Not Found	Not Found	High	High	High	8.207e-05	3.872e-07	4.28
FALSE	High	[K].LQEGQNIALVSDAGTPLINDPGYHLVR.[T]	1xDeamidated [N/Q]	4.89707e-06	7.13839e-05	1	1	3	P67087	P67087 [81-107]		Ribosomal RNA small subunit methyltransferase I OS=Escherichia coli (strain K12) OX=83333 GN=rsmI PE=1 SV=1	0	2891.49							No Quan Values	Not Found	High	Not Found	Not Found	Not Found	Not Found	Not Found	Not Found	High	High	High	6.914e-05	2.66e-07	5.55
FALSE	High	[K].LQLAMPLLPQEVQQQGVSVEK.[S]	1xDeamidated [Q]	0.00166532	7.13839e-05	1	1	5	P31224	P31224 [111-131]		Multidrug efflux pump subunit AcrB OS=Escherichia coli (strain K12) OX=83333 GN=acrB PE=1 SV=1	0	2336.25							No Quan Values	High	Not Found	High	Not Found	Not Found	Not Found	High	High	High	Not Found	High	8.207e-05	0.0002077	3.27
FALSE	High	[K].LSANWMAAAGHPGEDAGLYEAVK.[A]	1xDeamidated [N4]	0.000174514	7.13839e-05	1	1	1	P15254	P15254 [736-758]		Phosphoribosylformylglycinamidine synthase OS=Escherichia coli (strain K12) OX=83333 GN=purL PE=1 SV=3	0	2359.1							No Quan Values	Not Found	Not Found	High	Not Found	Not Found	Not Found	Not Found	Not Found	Not Found	Not Found	High	6.924e-05	2.581e-05	3.88
FALSE	High	[K].LSEDAFDDQCTGANPR.[Y]	1xCarbamidomethyl [C10]; 1xDeamidated [Q9]	0.00678766	0.000505324	1	1	1	P0A9Q7	P0A9Q7 [832-847]		Aldehyde-alcohol dehydrogenase OS=Escherichia coli (strain K12) OX=83333 GN=adhE PE=1 SV=2	0	1796.74							No Quan Values	Not Found	Not Found	Not Found	High	Not Found	Not Found	Not Found	Not Found	Not Found	Not Found	High	0.000165	0.0008032	2.79
FALSE	High	[K].LSFDINEDVAAPYIATGARPK.[V]	1xDeamidated [N6]	0.00635771	0.000505324	1	1	2	P15254	P15254 [1021-1041]		Phosphoribosylformylglycinamidine synthase OS=Escherichia coli (strain K12) OX=83333 GN=purL PE=1 SV=3	0	2249.14							No Quan Values	Not Found	Not Found	High	High	Not Found	Not Found	Not Found	Not Found	Not Found	Not Found	High	0.0002357	0.0009517	3.79
FALSE	High	[K].LSGVEVSGNLAGHSAEIEQLTK.[I]	1xDeamidated [Q/N]	1.625e-05	7.13839e-05	1	1	4	P0A940	P0A940 [268-289]		Outer membrane protein assembly factor BamA OS=Escherichia coli (strain K12) OX=83333 GN=bamA PE=1 SV=1	0	2240.14							No Quan Values	Not Found	Not Found	Not Found	Not Found	Not Found	Not Found	High	High	High	High	High	7.378e-05	1.949e-06	4.26
FALSE	High	[K].LTAPESNLEVSYQNYHR.[G]	1xDeamidated [Q13]	0.00605306	0.000505324	1	1	2	P77804	P77804 [46-62]		Protein YdgA OS=Escherichia coli (strain K12) OX=83333 GN=ydgA PE=1 SV=1	0	2021.96							No Quan Values	Not Found	Not Found	Not Found	High	Not Found	Not Found	Not Found	Not Found	High	Not Found	High	0.000165	0.0007089	3.28
FALSE	High	[K].LTGGLQLPNDETGDCQLFTQNLAR.[M]	1xCarbamidomethyl [C15]; 1xDeamidated [N/Q]	0.000613203	7.13839e-05	1	1	5	P0A6J5	P0A6J5 [186-209]		D-amino acid dehydrogenase OS=Escherichia coli (strain K12) OX=83333 GN=dadA PE=1 SV=1	0	2662.28							No Quan Values	Not Found	Not Found	Not Found	High	High	Not Found	High	High	Not Found	Not Found	High	7.378e-05	7.417e-05	4.79
FALSE	High	[K].LTGYDAVCMQPNSGAQGEYAGLLAIR.[H]	1xCarbamidomethyl [C8]; 1xDeamidated [N/Q]	0.0184322	0.00113572	1	1	4	P33195	P33195 [559-584]		Glycine dehydrogenase (decarboxylating) OS=Escherichia coli (strain K12) OX=83333 GN=gcvP PE=1 SV=3	0	2756.3							No Quan Values	Not Found	Not Found	Not Found	High	High	Not Found	High	Not Found	Not Found	Not Found	High	0.0002722	0.002258	2.09
FALSE	High	[K].LTNTDLSFGPFK.[E]		0.000166066	7.13839e-05	1	1	14	P0A927	P0A927 [111-122]		Nucleoside-specific channel-forming protein Tsx OS=Escherichia coli (strain K12) OX=83333 GN=tsx PE=1 SV=1	0	1339.69							No Quan Values	High	High	High	High	High	High	High	High	High	High	High	6.914e-05	1.662e-05	3
FALSE	High	[K].LTYTGSLGEVMQESIQAALTVVR.[A]	1xDeamidated [Q12]	0.0370843	0.00245066	1	1	1	P0A9M0	P0A9M0 [624-646]		Lon protease OS=Escherichia coli (strain K12) OX=83333 GN=lon PE=1 SV=1	0	2467.27							No Quan Values	Not Found	Not Found	Not Found	High	Not Found	Not Found	Not Found	Not Found	Not Found	Not Found	High	0.0005651	0.00485	1.72
FALSE	High	[K].LVAMGGIGHTSCLYTDQDNQPAR.[V]	1xCarbamidomethyl [C12]; 1xDeamidated [Q]	1.28903e-05	7.13839e-05	1	1	5	P0A9Q7	P0A9Q7 [359-381]		Aldehyde-alcohol dehydrogenase OS=Escherichia coli (strain K12) OX=83333 GN=adhE PE=1 SV=2	0	2505.15							No Quan Values	Not Found	Not Found	Not Found	High	Not Found	Not Found	High	Not Found	High	High	High	6.391e-05	7.15e-07	4.73
FALSE	High	[K].LVDITMTQNQITYDR.[L]	1xDeamidated [N/Q]; 1xOxidation [M6]	0.0218149	0.00128398	1	1	2	P11875	P11875 [231-245]		Arginine--tRNA ligase OS=Escherichia coli (strain K12) OX=83333 GN=argS PE=1 SV=1	0	1827.88							No Quan Values	Not Found	High	Not Found	Not Found	Not Found	Not Found	Not Found	Not Found	High	Not Found	High	0.0001181	0.002257	2.2
FALSE	High	[K].LVFITDTVQPVINQGGTK.[A]	1xDeamidated [Q9]	2.15277e-05	7.13839e-05	1	1	1	P77717	P77717 [128-145]		Uncharacterized lipoprotein YbaY OS=Escherichia coli (strain K12) OX=83333 GN=ybaY PE=1 SV=1	0	1931.05							No Quan Values	Not Found	Not Found	Not Found	Not Found	Not Found	Not Found	Not Found	Not Found	High	Not Found	High	6.391e-05	1.249e-06	3.97
FALSE	High	[K].LVIENYQGEGEMVTMPNHPNKPEMGSR.[Q]	1xDeamidated [Q/N]	8.59467e-06	7.13839e-05	1	1	3	P00962	P00962 [352-378]		Glutamine--tRNA ligase OS=Escherichia coli (strain K12) OX=83333 GN=glnS PE=1 SV=3	0	3058.41							No Quan Values	Not Found	Not Found	Not Found	Not Found	Not Found	Not Found	Not Found	High	High	High	High	6.391e-05	4.616e-07	5.19
FALSE	High	[K].LVNQGESVAICEQIGDPATSK.[G]	1xCarbamidomethyl [C11]; 1xDeamidated [Q13]	0.02401	0.00143433	1	1	2	P23909	P23909 [83-103]		DNA mismatch repair protein MutS OS=Escherichia coli (strain K12) OX=83333 GN=mutS PE=1 SV=1	0	2217.07							No Quan Values	Not Found	Not Found	Not Found	High	Not Found	Not Found	Not Found	Not Found	Not Found	High	High	0.0001951	0.002751	2.23
FALSE	High	[K].LVVLGGPAMNIGLGGGAASSMASGQSDADLDFASVQR.[D]		0.000741549	7.13839e-05	1	1	1	P15254	P15254 [436-472]		Phosphoribosylformylglycinamidine synthase OS=Escherichia coli (strain K12) OX=83333 GN=purL PE=1 SV=3	0	3519.72							No Quan Values	Not Found	Not Found	Not Found	High	Not Found	Not Found	Not Found	Not Found	Not Found	Not Found	High	7.616e-05	7.968e-05	2.92
FALSE	High	[K].LWQASGLGYTDLITR.[L]	1xDeamidated [Q3]	0.0311974	0.00192073	1	1	1	P0A6J8	P0A6J8 [331-345]		D-alanine--D-alanine ligase A OS=Escherichia coli (strain K12) OX=83333 GN=ddlA PE=3 SV=1	0	1694.87							No Quan Values	Not Found	Not Found	Not Found	Not Found	Not Found	Not Found	High	Not Found	Not Found	Not Found	High	0.0004718	0.003934	3.09
FALSE	High	[K].LYELCEIAREELTNGGYNIGR.[V]	1xCarbamidomethyl [C5]; 2xDeamidated [N14; N18]	0.0151893	0.000869954	1	1	4	P0A6K6	P0A6K6 [190-210]		Phosphopentomutase OS=Escherichia coli (strain K12) OX=83333 GN=deoB PE=1 SV=1	1	2472.17							No Quan Values	Not Found	High	High	High	Not Found	Not Found	Not Found	Not Found	Not Found	High	High	0.0003202	0.002279	3.11
FALSE	High	[K].LYPANATTNSSHGVTSIDAIMPVLER.[M]	1xDeamidated [N]	6.98901e-06	7.13839e-05	1	1	3	P05020	P05020 [104-129]		Dihydroorotase OS=Escherichia coli (strain K12) OX=83333 GN=pyrC PE=1 SV=2	0	2758.37							No Quan Values	Not Found	High	Not Found	High	Not Found	Not Found	Not Found	Not Found	Not Found	Not Found	High	6.914e-05	3.876e-07	4.52
FALSE	High	[K].LYQPQDATTNPSLILNAAQIPEYRK.[L]	1xDeamidated [N/Q]	0.00045917	7.13839e-05	1	1	3	P0A870	P0A870 [26-50]		Transaldolase B OS=Escherichia coli (strain K12) OX=83333 GN=talB PE=1 SV=2	1	2845.47							No Quan Values	Not Found	Not Found	Not Found	Not Found	Not Found	Not Found	High	Not Found	High	High	High	6.391e-05	3.401e-05	4.14
FALSE	High	[K].LYTLMNVYVAAPDHPIHQEPEPLSEVTR.[V]	1xDeamidated [Q18]	0.0482787	0.00308978	1	1	1	P67660	P67660 [167-194]		Probable HTH-type transcriptional regulator YhaJ OS=Escherichia coli (strain K12) OX=83333 GN=yhaJ PE=3 SV=1	0	3220.6							No Quan Values	Not Found	Not Found	Not Found	High	Not Found	Not Found	Not Found	Not Found	Not Found	Not Found	High	0.0005946	0.006468	2.68
FALSE	High	[K].MAALIQSGLDLSPIITHR.[F]	1xOxidation [M1]	0.000101943	7.13839e-05	1	1	2	P07913	P07913 [298-315]		L-threonine 3-dehydrogenase OS=Escherichia coli (strain K12) OX=83333 GN=tdh PE=1 SV=1	0	1952.06							No Quan Values	Not Found	Not Found	Not Found	High	High	Not Found	Not Found	Not Found	Not Found	Not Found	High	7.616e-05	1.011e-05	3.19
FALSE	High	[K].MADLLDATHGYQLTDVAEEADVLLLNTCSIR.[E]	1xCarbamidomethyl [C28]; 1xDeamidated [Q12]	0.000268278	7.13839e-05	1	1	2	P0AEI1	P0AEI1 [22-52]		tRNA-2-methylthio-N(6)-dimethylallyladenosine synthase OS=Escherichia coli (strain K12) OX=83333 GN=miaB PE=1 SV=1	0	3448.66							No Quan Values	High	Not Found	Not Found	High	Not Found	Not Found	Not Found	Not Found	Not Found	Not Found	High	7.616e-05	2.771e-05	4.94
FALSE	High	[K].MADLLDATHGYQLTDVAEEADVLLLNTCSIR.[E]	1xCarbamidomethyl [C28]; 1xDeamidated [Q12]; 1xOxidation [M1]	0.00349385	0.00034429	1	1	2	P0AEI1	P0AEI1 [22-52]		tRNA-2-methylthio-N(6)-dimethylallyladenosine synthase OS=Escherichia coli (strain K12) OX=83333 GN=miaB PE=1 SV=1	0	3464.66							No Quan Values	Not Found	Not Found	Not Found	Not Found	High	Not Found	High	Not Found	Not Found	Not Found	High	6.95e-05	0.0003942	4.35
FALSE	High	[K].MGICKDDLAPSLGR.[A]	1xCarbamidomethyl [C4]	0.00684339	0.000505324	1	1	1	P37773	P37773 [367-380]		UDP-N-acetylmuramate--L-alanyl-gamma-D-glutamyl-meso-2,6-diaminoheptandioate ligase OS=Escherichia coli (strain K12) OX=83333 GN=mpl PE=1 SV=3	1	1532.76							No Quan Values	Not Found	Not Found	Not Found	Not Found	Not Found	Not Found	High	Not Found	Not Found	Not Found	High	7.378e-05	0.0008426	2.14
FALSE	High	[K].MLNKPVEELNIITCHLGNGGSVSAIR.[N]	1xCarbamidomethyl [C14]; 2xDeamidated [N10; N18]; 1xOxidation [M/L]	0.000559918	7.13839e-05	1	1	9	P0A6A3	P0A6A3 [196-221]		Acetate kinase OS=Escherichia coli (strain K12) OX=83333 GN=ackA PE=1 SV=1	0	2840.43							No Quan Values	High	High	High	High	High	Not Found	Not Found	Not Found	High	High	High	7.616e-05	5.963e-05	4.25
FALSE	High	[K].MLQLNVDERPLICGVGLGGYWAER.[I]	1xCarbamidomethyl [C13]; 1xDeamidated [N5]	0.00544177	0.000461555	1	1	1	P0A8E1	P0A8E1 [53-76]		UPF0227 protein YcfP OS=Escherichia coli (strain K12) OX=83333 GN=ycfP PE=1 SV=1	0	2747.36							No Quan Values	Not Found	Not Found	Not Found	Not Found	Not Found	Not Found	Not Found	Not Found	High	Not Found	High	6.391e-05	0.0004933	4.04
FALSE	High	[K].MLSSQEVATLITALGCGIGRDEYNPDK.[L]	1xCarbamidomethyl [C16]; 1xDeamidated [N24]	0.00361059	0.00034429	1	1	1	P0AES6	P0AES6 [461-487]		DNA gyrase subunit B OS=Escherichia coli (strain K12) OX=83333 GN=gyrB PE=1 SV=2	1	2939.41							No Quan Values	Not Found	Not Found	Not Found	Not Found	High	Not Found	Not Found	Not Found	Not Found	Not Found	High	6.95e-05	0.0004057	3.47
FALSE	High	[K].MMQFMTMDGTFGNPASR.[S]	1xDeamidated [N/Q]; 1xOxidation [Q/M/F/T]	0.00296413	0.00034429	1	1	9	P0A6B7	P0A6B7 [23-39]		Cysteine desulfurase IscS OS=Escherichia coli (strain K12) OX=83333 GN=iscS PE=1 SV=1	0	1938.79							No Quan Values	High	Not Found	High	High	High	Not Found	High	High	High	High	High	7.378e-05	0.0003636	3.32
FALSE	High	[K].MMQFMTMDGTFGNPASR.[S]	1xDioxidation [F4]; 2xOxidation [M2; M5]	0.0104594	0.000656936	1	1	7	P0A6B7	P0A6B7 [23-39]		Cysteine desulfurase IscS OS=Escherichia coli (strain K12) OX=83333 GN=iscS PE=1 SV=1	0	1953.8							No Quan Values	Not Found	Not Found	Not Found	Not Found	High	Not Found	High	High	High	High	High	7.57e-05	0.001132	1.85
FALSE	High	[K].MNIDTDTQWATWEGVLNYYK.[A]	1xDeamidated [Q8]; 1xOxidation [N/M/I]	0.000219986	7.13839e-05	1	1	4	P0AB71	P0AB71 [286-305]	P0AB71 1xOxidation [N]	Fructose-bisphosphate aldolase class 2 OS=Escherichia coli (strain K12) OX=83333 GN=fbaA PE=1 SV=2	0	2465.1							No Quan Values	Not Found	High	Not Found	High	Not Found	Not Found	Not Found	High	Not Found	Not Found	High	7.616e-05	2.257e-05	4.13
FALSE	High	[K].MQEEIAQLEVTGESGAGLVK.[V]	1xDeamidated [Q]	9.10703e-06	7.13839e-05	1	1	9	P0A8B5	P0A8B5 [24-43]		Nucleoid-associated protein YbaB OS=Escherichia coli (strain K12) OX=83333 GN=ybaB PE=1 SV=1	0	2090.03							No Quan Values	High	High	High	High	High	Not Found	High	High	High	Not Found	High	6.879e-05	6.25e-07	3.9
FALSE	High	[K].MQEEIAQLEVTGESGAGLVK.[V]	1xDeamidated [Q7]; 1xOxidation [E/M/Q]	3.47825e-05	7.13839e-05	1	1	12	P0A8B5	P0A8B5 [24-43]		Nucleoid-associated protein YbaB OS=Escherichia coli (strain K12) OX=83333 GN=ybaB PE=1 SV=1	0	2106.03							No Quan Values	High	High	High	High	High	Not Found	High	Not Found	High	High	High	6.924e-05	5.144e-06	3.39
FALSE	High	[K].MQEWFESGLQQWDISR.[D]	1xDeamidated [Q11]	0.0302274	0.00182556	1	1	1	P00959	P00959 [219-234]		Methionine--tRNA ligase OS=Escherichia coli (strain K12) OX=83333 GN=metG PE=1 SV=2	0	2040.91							No Quan Values	Not Found	Not Found	Not Found	Not Found	Not Found	Not Found	Not Found	Not Found	High	Not Found	High	0.0001181	0.003249	3.39
FALSE	High	[K].MTDSNTQLSVMAPVGAALLGLR.[V]	1xDeamidated [Q7]	0.0151893	0.000869954	1	1	1	P0AFW4	P0AFW4 [81-102]		Regulator of nucleoside diphosphate kinase OS=Escherichia coli (strain K12) OX=83333 GN=rnk PE=1 SV=1	0	2246.15							No Quan Values	Not Found	Not Found	Not Found	High	Not Found	Not Found	Not Found	Not Found	Not Found	Not Found	High	0.0002042	0.001874	2.73
FALSE	High	[K].MVEAGQMTATVAQNPADIGATGLK.[L]		9.89241e-06	7.13839e-05	1	1	3	P39265	P39265 [258-281]		D-allose-binding periplasmic protein OS=Escherichia coli (strain K12) OX=83333 GN=alsB PE=1 SV=1	0	2374.17							No Quan Values	Not Found	Not Found	High	High	High	Not Found	Not Found	Not Found	Not Found	Not Found	High	7.616e-05	8.883e-07	3.49
FALSE	High	[K].MVEAGQMTATVAQNPADIGATGLK.[L]	1xDeamidated [N/Q]	0.000583539	7.13839e-05	1	1	5	P39265	P39265 [258-281]		D-allose-binding periplasmic protein OS=Escherichia coli (strain K12) OX=83333 GN=alsB PE=1 SV=1	0	2375.16							No Quan Values	High	High	High	High	Not Found	Not Found	Not Found	Not Found	Not Found	Not Found	High	7.616e-05	6.228e-05	3.08
FALSE	High	[K].MVHNGIEYGDMQLIAEAYSLLK.[G]	2xDeamidated [N4; Q12]	0.00134384	7.13839e-05	1	1	2	P00350	P00350 [184-205]		6-phosphogluconate dehydrogenase, decarboxylating OS=Escherichia coli (strain K12) OX=83333 GN=gnd PE=1 SV=2	0	2497.2							No Quan Values	Not Found	High	Not Found	High	Not Found	Not Found	Not Found	Not Found	Not Found	Not Found	High	6.914e-05	0.0001122	4.15
FALSE	High	[K].MVHPDIILSPQLFGSEILAR.[V]	1xDeamidated [Q11]	0.00245301	0.000214228	1	1	2	P31069	P31069 [356-375]		Voltage-gated potassium channel Kch OS=Escherichia coli (strain K12) OX=83333 GN=kch PE=1 SV=1	0	2237.2							No Quan Values	Not Found	Not Found	Not Found	Not Found	Not Found	Not Found	High	Not Found	High	Not Found	High	6.391e-05	0.0002079	4.24
FALSE	High	[K].MVPCDFIAPAITHNPLSDHHQK.[L]	1xCarbamidomethyl [C4]; 1xDeamidated [N14]	0.00301329	0.00034429	1	1	2	P0A6T1	P0A6T1 [398-419]		Glucose-6-phosphate isomerase OS=Escherichia coli (strain K12) OX=83333 GN=pgi PE=1 SV=1	0	2529.2							No Quan Values	Not Found	Not Found	High	Not Found	High	Not Found	Not Found	Not Found	Not Found	Not Found	High	0.0001859	0.0004468	3.44
FALSE	High	[K].MVTQVISTVNDPYSDQVVIDK.[G]	1xDeamidated [N/Q]	0.00094227	7.13839e-05	1	1	2	P16926	P16926 [119-139]		Cell shape-determining protein MreC OS=Escherichia coli (strain K12) OX=83333 GN=mreC PE=1 SV=1	0	2352.16							No Quan Values	Not Found	High	Not Found	Not Found	Not Found	Not Found	Not Found	High	Not Found	Not Found	High	6.914e-05	7.659e-05	3.09
FALSE	High	[K].NALATIAQAQEESLGDNKPADDLLNLEGVDRDLAFK.[L]	2xDeamidated [Q/N]	0.000219986	7.13839e-05	1	1	3	P0AFF6	P0AFF6 [412-447]		Transcription termination/antitermination protein NusA OS=Escherichia coli (strain K12) OX=83333 GN=nusA PE=1 SV=1	1	3856.91							No Quan Values	Not Found	Not Found	High	High	Not Found	Not Found	Not Found	Not Found	High	Not Found	High	7.616e-05	2.246e-05	5.54
FALSE	High	[K].NALATIAQAQEESLGDNKPADDLLNLEGVDRDLAFK.[L]	3xDeamidated [N1; N17; N25]	0.00279827	0.000214228	1	1	2	P0AFF6	P0AFF6 [412-447]		Transcription termination/antitermination protein NusA OS=Escherichia coli (strain K12) OX=83333 GN=nusA PE=1 SV=1	1	3857.89							No Quan Values	High	Not Found	Not Found	Not Found	High	Not Found	Not Found	Not Found	Not Found	Not Found	High	6.95e-05	0.0003129	5.67
FALSE	High	[K].NDDYLILDAVNNQVYVNPTNEVIDK.[M]	1xDeamidated [N]	0.0219902	0.00128398	1	1	3	P08839	P08839 [214-238]		Phosphoenolpyruvate-protein phosphotransferase OS=Escherichia coli (strain K12) OX=83333 GN=ptsI PE=1 SV=1	0	2879.39							No Quan Values	Not Found	High	High	Not Found	Not Found	Not Found	High	Not Found	Not Found	Not Found	High	0.0002192	0.002328	2.97
FALSE	High	[K].NDIEILAELTEGGSAVQR.[V]	1xDeamidated [Q17]	0.0209587	0.00128398	1	1	1	P0ACZ4	P0ACZ4 [23-40]		DNA-binding transcriptional activator EvgA OS=Escherichia coli (strain K12) OX=83333 GN=evgA PE=1 SV=1	0	1915.96							No Quan Values	High	Not Found	Not Found	Not Found	Not Found	Not Found	Not Found	Not Found	Not Found	Not Found	High	0.0001764	0.002731	3.66
FALSE	High	[K].NELAYITEAPSLVEPENVTR.[D]	1xDeamidated [N17]	0.000832471	7.13839e-05	1	1	2	P0CK95	P0CK95 [522-541]		Putative lipoprotein AcfD homolog OS=Escherichia coli (strain K12) OX=83333 GN=yghJ PE=3 SV=1	0	2246.12							No Quan Values	Not Found	Not Found	High	High	Not Found	Not Found	Not Found	Not Found	Not Found	Not Found	High	7.616e-05	8.995e-05	4
FALSE	High	[K].NELAYITEAPSLVEPENVTR.[D]		0.01447	0.000817555	1	1	1	P0CK95	P0CK95 [522-541]		Putative lipoprotein AcfD homolog OS=Escherichia coli (strain K12) OX=83333 GN=yghJ PE=3 SV=1	0	2245.13							No Quan Values	Not Found	Not Found	Not Found	Not Found	High	Not Found	Not Found	Not Found	Not Found	Not Found	High	0.0002722	0.001749	2.68
FALSE	High	[K].NFDIDELEALHQELEAR.[I]	1xDeamidated [Q12]	0.0285987	0.00177987	1	1	1	P22523	P22523 [549-565]		Chromosome partition protein MukB OS=Escherichia coli (strain K12) OX=83333 GN=mukB PE=1 SV=2	0	2042.97							No Quan Values	Not Found	High	Not Found	Not Found	Not Found	Not Found	Not Found	Not Found	Not Found	Not Found	High	0.0002192	0.003117	2.9
FALSE	High	[K].NGAGIENYNFITTAGLK.[Y]	2xDeamidated [N7; N9]	0.0245912	0.0014829	1	1	1	P09169	P09169 [298-314]		Protease 7 OS=Escherichia coli (strain K12) OX=83333 GN=ompT PE=1 SV=1	0	1784.87							No Quan Values	High	Not Found	Not Found	Not Found	Not Found	Not Found	Not Found	Not Found	Not Found	Not Found	High	0.0002317	0.003231	2.19
FALSE	High	[K].NGENALAFYSHYYQPLPLVLR.[G]	2xDeamidated [N4; Q14]	0.0566861	0.00427224	1	1	1	P00561	P00561 [773-793]		Bifunctional aspartokinase/homoserine dehydrogenase 1 OS=Escherichia coli (strain K12) OX=83333 GN=thrA PE=1 SV=2	0	2467.23							No Quan Values	Not Found	Not Found	Not Found	Not Found	High	Not Found	Not Found	Not Found	Not Found	Not Found	High	0.0007489	0.007583	2.53
FALSE	High	[K].NGEWQNDVGAASSIYEEYYQK.[L]	2xDeamidated [Q5; Q20]	0.0034369	0.00034429	1	1	1	P0AFK9	P0AFK9 [323-343]		Spermidine/putrescine-binding periplasmic protein OS=Escherichia coli (strain K12) OX=83333 GN=potD PE=1 SV=1	0	2453.04							No Quan Values	Not Found	Not Found	Not Found	Not Found	Not Found	Not Found	Not Found	High	Not Found	Not Found	High	6.879e-05	0.0003433	2.04
FALSE	High	[K].NGEYTYIINTTSGR.[R]		0.00595477	0.000505324	1	1	2	P00968	P00968 [1007-1020]		Carbamoyl-phosphate synthase large chain OS=Escherichia coli (strain K12) OX=83333 GN=carB PE=1 SV=2	0	1588.76							No Quan Values	Not Found	Not Found	Not Found	Not Found	Not Found	Not Found	High	Not Found	High	Not Found	High	6.391e-05	0.0005477	2.52
FALSE	High	[K].NGYQDSLFTSPEVAR.[N]	2xDeamidated [N1; Q4]	0.113657	0.00945868	1	1	4	P19926	P19926 [267-281]		Glucose-1-phosphatase OS=Escherichia coli (strain K12) OX=83333 GN=agp PE=1 SV=1	0	1685.77							No Quan Values	Not Found	High	Not Found	Not Found	High	Not Found	High	Not Found	Not Found	High	High	0.00182	0.01544	3.43
FALSE	High	[K].NHDTGVSPVFAGGVEYAITPEIATR.[L]	1xDeamidated [N1]; 1xCarbonyl [Y16]	0.000144285	7.13839e-05	1	1	2	P0A910	P0A910 [135-159]		Outer membrane protein A OS=Escherichia coli (strain K12) OX=83333 GN=ompA PE=1 SV=1	0	2616.26							No Quan Values	Not Found	Not Found	Not Found	Not Found	High	Not Found	High	Not Found	Not Found	Not Found	High	6.95e-05	1.411e-05	5.49
FALSE	High	[K].NHLNMHFVSNVDGTHIAEVLK.[K]	1xDeamidated [N10]	0.00266347	0.000214228	1	1	1	P0A6T1	P0A6T1 [174-194]		Glucose-6-phosphate isomerase OS=Escherichia coli (strain K12) OX=83333 GN=pgi PE=1 SV=1	0	2376.18							No Quan Values	Not Found	Not Found	Not Found	Not Found	Not Found	Not Found	Not Found	High	Not Found	Not Found	High	6.879e-05	0.0002614	3.83
FALSE	High	[K].NILAIQSHVVYGHAGNSAAEFPMR.[R]	1xDeamidated [Q6]	0.0597745	0.00434038	1	1	1	P77150	P77150 [4-27]		Pyridoxal kinase PdxY OS=Escherichia coli (strain K12) OX=83333 GN=pdxY PE=1 SV=3	0	2583.28							No Quan Values	Not Found	High	Not Found	Not Found	Not Found	Not Found	Not Found	Not Found	Not Found	Not Found	High	0.000492	0.007184	3.09
FALSE	High	[K].NIPVELHVLLNDDAETPTR.[M]	1xDeamidated [N11]	0.00063907	7.13839e-05	1	1	1	P0AC59	P0AC59 [23-41]		Glutaredoxin 2 OS=Escherichia coli (strain K12) OX=83333 GN=grxB PE=1 SV=1	0	2147.1							No Quan Values	Not Found	Not Found	High	Not Found	Not Found	Not Found	Not Found	Not Found	Not Found	Not Found	High	6.924e-05	9.456e-05	3.09
FALSE	High	[K].NKYELSDNELAVFYSAADHR.[L]	1xDeamidated [N1]	0.00522333	0.000461555	1	1	1	P0ACE3	P0ACE3 [31-50]		Hemolysin expression-modulating protein Hha OS=Escherichia coli (strain K12) OX=83333 GN=hha PE=1 SV=1	1	2343.09							No Quan Values	High	Not Found	Not Found	Not Found	Not Found	Not Found	Not Found	Not Found	Not Found	Not Found	High	0.0001342	0.0006585	4.59
FALSE	High	[K].NLDDGSVEVVACGEEGQVEK.[L]	1xCarbamidomethyl [C12]; 1xDeamidated [N/Q]	0.0177053	0.00108576	1	1	2	P0AB65	P0AB65 [38-57]		Acylphosphatase OS=Escherichia coli (strain K12) OX=83333 GN=yccX PE=1 SV=1	0	2134.94							No Quan Values	Not Found	Not Found	Not Found	Not Found	High	Not Found	High	Not Found	Not Found	Not Found	High	0.0002722	0.002168	3.44
FALSE	High	[K].NLITHQFAGGTIGNTMHNYSVLADDR.[S]	1xDeamidated [N/Q]	0.000130653	7.13839e-05	1	1	3	P0AEW6	P0AEW6 [84-109]		Inosine-guanosine kinase OS=Escherichia coli (strain K12) OX=83333 GN=gsk PE=1 SV=1	0	2846.35							No Quan Values	High	Not Found	Not Found	High	Not Found	Not Found	Not Found	Not Found	Not Found	High	High	7.616e-05	1.304e-05	4.91
FALSE	High	[K].NLSLESAIDKESDLLEPLR.[S]	1xDeamidated [N1]	0.00557716	0.000461555	1	1	1	P0A894	P0A894 [109-127]		RNase adapter protein RapZ OS=Escherichia coli (strain K12) OX=83333 GN=rapZ PE=1 SV=1	1	2143.11							No Quan Values	Not Found	Not Found	Not Found	Not Found	Not Found	Not Found	High	Not Found	Not Found	Not Found	High	7.378e-05	0.000687	4.39
FALSE	High	[K].NPDLIIGVGGCVASQEGEHIR.[Q]	1xCarbamidomethyl [C11]; 1xDeamidated [Q15]	8.59467e-06	7.13839e-05	1	1	2	P0AEI1	P0AEI1 [73-93]		tRNA-2-methylthio-N(6)-dimethylallyladenosine synthase OS=Escherichia coli (strain K12) OX=83333 GN=miaB PE=1 SV=1	0	2222.09							No Quan Values	Not Found	Not Found	Not Found	Not Found	Not Found	Not Found	High	Not Found	Not Found	Not Found	High	7.378e-05	1.035e-06	5.43
FALSE	High	[K].NPPAGEEEFLLDLLTNR.[V]	1xDeamidated [N16]	0.0482787	0.00308978	1	1	1	P36683	P36683 [36-52]		Aconitate hydratase B OS=Escherichia coli (strain K12) OX=83333 GN=acnB PE=1 SV=3	0	1928.96							No Quan Values	Not Found	Not Found	Not Found	Not Found	High	Not Found	Not Found	Not Found	Not Found	Not Found	High	0.0006236	0.006347	3.2
FALSE	High	[K].NPQPQAQQTTQTTTTAAGSAADQGVPASGQGK.[L]	1xDeamidated [Q23]	0.0337539	0.00211444	1	1	1	P25714	P25714 [28-59]		Membrane protein insertase YidC OS=Escherichia coli (strain K12) OX=83333 GN=yidC PE=1 SV=2	0	3098.46							No Quan Values	Not Found	Not Found	Not Found	High	Not Found	Not Found	Not Found	Not Found	Not Found	Not Found	High	0.0005248	0.004405	2.94
FALSE	High	[K].NQLEVMREQDAPITADQLLAPCDGER.[T]	1xCarbamidomethyl [C22]; 1xDeamidated [Q9]	0.0170063	0.000976198	1	1	1	P08997	P08997 [388-413]		Malate synthase A OS=Escherichia coli (strain K12) OX=83333 GN=aceB PE=1 SV=1	1	2970.39							No Quan Values	Not Found	Not Found	Not Found	Not Found	Not Found	Not Found	High	Not Found	Not Found	Not Found	High	0.0002025	0.002123	3.04
FALSE	High	[K].NQLGSTIIVLATVVEGK.[V]	1xDeamidated [Q2]	0.000202525	7.13839e-05	1	1	3	P00957	P00957 [795-811]		Alanine--tRNA ligase OS=Escherichia coli (strain K12) OX=83333 GN=alaS PE=1 SV=2	0	1742.99							No Quan Values	High	High	Not Found	Not Found	Not Found	Not Found	High	Not Found	Not Found	Not Found	High	8.207e-05	2.45e-05	2.94
FALSE	High	[K].NSGYQNYFVQGANLR.[F]		0.0249862	0.0014829	1	1	1	P39401	P39401 [252-266]		Phosphoglycerol transferase I OS=Escherichia coli (strain K12) OX=83333 GN=mdoB PE=3 SV=2	0	1730.82							No Quan Values	High	Not Found	Not Found	Not Found	Not Found	Not Found	Not Found	Not Found	Not Found	Not Found	High	0.0002317	0.003285	2.17
FALSE	High	[K].NSHSVIITPGYGMAVAQAQYPVAEITEK.[L]	1xDeamidated [N1]	0.0236299	0.00143433	1	1	1	P0AB67	P0AB67 [305-332]		NAD(P) transhydrogenase subunit beta OS=Escherichia coli (strain K12) OX=83333 GN=pntB PE=1 SV=1	0	2975.48							No Quan Values	High	Not Found	Not Found	Not Found	Not Found	Not Found	Not Found	Not Found	Not Found	Not Found	High	0.0002317	0.003104	4.93
FALSE	High	[K].NTPSAANISAYADIVR.[E]		2.08271e-05	7.13839e-05	1	1	10	P0ACB0	P0ACB0 [112-127]		Replicative DNA helicase OS=Escherichia coli (strain K12) OX=83333 GN=dnaB PE=1 SV=1	0	1662.84							No Quan Values	High	High	High	High	High	Not Found	High	High	High	High	High	7.57e-05	1.606e-06	2.92
FALSE	High	[K].NVDDALKNPNVTSVEHVVVLK.[R]	1xDeamidated [N10]	0.00689958	0.000505324	1	1	1	P27550	P27550 [201-221]		Acetyl-coenzyme A synthetase OS=Escherichia coli (strain K12) OX=83333 GN=acs PE=1 SV=2	1	2291.22							No Quan Values	Not Found	Not Found	Not Found	Not Found	Not Found	Not Found	Not Found	Not Found	High	Not Found	High	6.391e-05	0.0006382	3.53
FALSE	High	[K].NWEEDDGEEYCTAAADLADAQAVCDK.[L]	2xCarbamidomethyl [C11; C24]; 1xDeamidated [N/Q]	6.10438e-05	7.13839e-05	1	1	7	P25745	P25745 [39-64]		tRNA-specific 2-thiouridylase MnmA OS=Escherichia coli (strain K12) OX=83333 GN=mnmA PE=1 SV=4	0	2947.15							No Quan Values	Not Found	Not Found	High	High	High	Not Found	High	High	High	Not Found	High	7.616e-05	5.931e-06	4.36
FALSE	High	[K].NYTGDILNFETATELLHDSGVK.[V]	1xDeamidated [N8]	0.00291577	0.00034429	1	1	1	P76015	P76015 [105-126]		PEP-dependent dihydroxyacetone kinase, dihydroxyacetone-binding subunit DhaK OS=Escherichia coli (strain K12) OX=83333 GN=dhaK PE=1 SV=2	0	2438.17							No Quan Values	High	Not Found	Not Found	Not Found	Not Found	Not Found	Not Found	Not Found	Not Found	Not Found	High	0.0001342	0.0003638	3.74
FALSE	High	[K].NYTPYEGDESFLAGATEATTTLWDK.[V]	1xDeamidated [N1]	0.000608156	7.13839e-05	1	1	1	P09373	P09373 [33-57]		Formate acetyltransferase 1 OS=Escherichia coli (strain K12) OX=83333 GN=pflB PE=1 SV=2	0	2781.24							No Quan Values	Not Found	Not Found	Not Found	Not Found	Not Found	Not Found	High	Not Found	Not Found	Not Found	High	7.378e-05	7.403e-05	2.73
FALSE	High	[K].NYYQLPVVQSGTQSTASQGNR.[L]	1xDeamidated [Q/N]	0.0089598	0.000560359	1	1	2	P0AB10	P0AB10 [24-44]		Intermembrane transport lipoprotein PqiC OS=Escherichia coli (strain K12) OX=83333 GN=pqiC PE=1 SV=2	0	2299.09							No Quan Values	Not Found	Not Found	Not Found	High	Not Found	Not Found	Not Found	Not Found	Not Found	Not Found	High	0.000165	0.001072	3.69
FALSE	High	[K].QAADTPEIQQLQQQVAENPEDAALATQLALQLHQVGR.[N]	1xDeamidated [Q]	0.000289004	7.13839e-05	1	1	7	P77395	P77395 [195-231]		Chaperedoxin OS=Escherichia coli (strain K12) OX=83333 GN=cnoX PE=1 SV=2	0	4024.04							No Quan Values	Not Found	High	High	High	Not Found	Not Found	Not Found	Not Found	High	High	High	6.924e-05	4.264e-05	4.9
FALSE	High	[K].QADSMLGVQYSSCCYAIR.[V]	2xCarbamidomethyl [C13; C14]; 1xDeamidated [Q9]	0.0423363	0.0026275	1	1	1	P31554	P31554 [712-729]		LPS-assembly protein LptD OS=Escherichia coli (strain K12) OX=83333 GN=lptD PE=1 SV=2	0	2109.9							No Quan Values	Not Found	Not Found	Not Found	Not Found	High	Not Found	Not Found	Not Found	Not Found	Not Found	High	0.0005773	0.005495	3.09
FALSE	High	[K].QAEGDFFVCTPEEGSK.[A]	1xCarbamidomethyl [C9]; 1xDeamidated [Q1]	0.000896714	7.13839e-05	1	1	1	P06149	P06149 [414-429]		Quinone-dependent D-lactate dehydrogenase OS=Escherichia coli (strain K12) OX=83333 GN=dld PE=1 SV=3	0	1801.76							No Quan Values	Not Found	Not Found	Not Found	Not Found	Not Found	Not Found	Not Found	Not Found	High	Not Found	High	6.391e-05	7.032e-05	3.21
FALSE	High	[K].QAELQQTNDAATVADPR.[K]		0.0468144	0.00294603	1	1	2	P77611	P77611 [539-555]		Ion-translocating oxidoreductase complex subunit C OS=Escherichia coli (strain K12) OX=83333 GN=rsxC PE=1 SV=1	0	1827.88							No Quan Values	Not Found	Not Found	High	High	Not Found	Not Found	Not Found	Not Found	Not Found	Not Found	High	0.0005138	0.00726	2.25
FALSE	High	[K].QAQYNFVGASEQLESAHR.[S]	1xDeamidated [Q/N]	0.00273004	0.000214228	1	1	4	P02930	P02930 [326-343]		Outer membrane protein TolC OS=Escherichia coli (strain K12) OX=83333 GN=tolC PE=1 SV=3	0	2035.95							No Quan Values	Not Found	High	Not Found	Not Found	Not Found	High	High	Not Found	High	Not Found	High	6.914e-05	0.0002399	3.66
FALSE	High	[K].QAVVSAQSSLDAMEAGYSVGTR.[T]	1xDeamidated [Q]	9.4916e-06	7.13839e-05	1	1	10	P02930	P02930 [368-389]		Outer membrane protein TolC OS=Escherichia coli (strain K12) OX=83333 GN=tolC PE=1 SV=3	0	2228.05							No Quan Values	Not Found	High	High	High	High	Not Found	Not Found	Not Found	High	Not Found	High	6.391e-05	5.166e-07	4.15
FALSE	High	[K].QAVVSAQSSLDAMEAGYSVGTR.[T]	1xDeamidated [Q7]; 1xOxidation [M13]	0.0057159	0.000461555	1	1	1	P02930	P02930 [368-389]		Outer membrane protein TolC OS=Escherichia coli (strain K12) OX=83333 GN=tolC PE=1 SV=3	0	2244.04							No Quan Values	Not Found	Not Found	Not Found	Not Found	Not Found	Not Found	High	Not Found	Not Found	Not Found	High	7.378e-05	0.0007053	2.38
FALSE	High	[K].QAYGQALAMYHGQTYQIAPEQPLGDK.[T]	1xDeamidated [Q13]	0.0753693	0.00633364	1	1	1	P0ADV7	P0ADV7 [103-128]		Intermembrane phospholipid transport system binding protein MlaC OS=Escherichia coli (strain K12) OX=83333 GN=mlaC PE=1 SV=1	0	2879.37							No Quan Values	Not Found	Not Found	High	Not Found	Not Found	Not Found	Not Found	Not Found	Not Found	Not Found	High	0.001154	0.01198	4.07
FALSE	High	[K].QDLIFGCEQGVDFVAASFIR.[K]	1xCarbamidomethyl [C7]; 1xDeamidated [Q9]	0.00825795	0.000560359	1	1	3	P0AD61	P0AD61 [176-195]		Pyruvate kinase I OS=Escherichia coli (strain K12) OX=83333 GN=pykF PE=1 SV=1	0	2273.09							No Quan Values	Not Found	High	Not Found	High	High	Not Found	Not Found	Not Found	Not Found	Not Found	High	0.0001281	0.0007975	3.17
FALSE	High	[K].QELANGTLK.[Q]	1xDeamidated [N5]	0.0391679	0.00249171	1	1	1	P0AE06	P0AE06 [228-236]		Multidrug efflux pump subunit AcrA OS=Escherichia coli (strain K12) OX=83333 GN=acrA PE=1 SV=1	0	974.515							No Quan Values	Not Found	Not Found	Not Found	Not Found	High	Not Found	Not Found	Not Found	Not Found	Not Found	High	0.0005773	0.005054	2.88
FALSE	High	[K].QENVYYYITTLNENYHMPAMPEGAEEGIR.[K]	2xDeamidated [N12; N14]	0.000329882	7.13839e-05	1	1	3	P0AFG8	P0AFG8 [683-711]		Pyruvate dehydrogenase E1 component OS=Escherichia coli (strain K12) OX=83333 GN=aceE PE=1 SV=2	0	3434.52							No Quan Values	High	Not Found	Not Found	High	High	Not Found	Not Found	Not Found	Not Found	Not Found	High	7.616e-05	3.435e-05	4.17
FALSE	High	[K].QENVYYYITTLNENYHMPAMPEGAEEGIRK.[G]	1xDeamidated [N]; 1xOxidation [M17]	0.0958606	0.00815093	1	1	2	P0AFG8	P0AFG8 [683-712]		Pyruvate dehydrogenase E1 component OS=Escherichia coli (strain K12) OX=83333 GN=aceE PE=1 SV=2	1	3577.63							No Quan Values	Not Found	Not Found	High	Not Found	High	Not Found	Not Found	Not Found	Not Found	Not Found	High	0.001064	0.01363	4
FALSE	High	[K].QEQLAVTNNDENSTYLIQSWVENADGVK.[D]	1xDeamidated [Q18]	0.00259851	0.000214228	1	1	2	P31697	P31697 [53-80]		Chaperone protein FimC OS=Escherichia coli (strain K12) OX=83333 GN=fimC PE=1 SV=3	0	3166.48							No Quan Values	Not Found	Not Found	Not Found	Not Found	Not Found	Not Found	Not Found	High	Not Found	High	High	7.57e-05	0.0002599	4.07
FALSE	High	[K].QEQYIKDDEAMDQYQISIALDGATLHTNASAPALAGEALEK.[L]	2xDeamidated [Q1; N28]	0.00948583	0.000610941	1	1	1	P0AES6	P0AES6 [542-582]		DNA gyrase subunit B OS=Escherichia coli (strain K12) OX=83333 GN=gyrB PE=1 SV=2	1	4421.1							No Quan Values	Not Found	Not Found	Not Found	High	Not Found	Not Found	Not Found	Not Found	Not Found	Not Found	High	0.000165	0.001142	3.16
FALSE	High	[K].QFGPFVSDYAILYGYSQQVNQAMDSGLRPVVDSVNAIR.[V]	2xDeamidated [N20; N35]	0.00227778	0.000144872	1	1	1	P0ADK0	P0ADK0 [62-99]		Uncharacterized protein YiaF OS=Escherichia coli (strain K12) OX=83333 GN=yiaF PE=4 SV=2	0	4207.04							No Quan Values	Not Found	Not Found	Not Found	High	Not Found	Not Found	Not Found	Not Found	Not Found	Not Found	High	0.0001306	0.0002574	2.34
FALSE	High	[K].QFQVFSEQNTSSYSAEPQLDVNYYQNDVGPFDTR.[I]	1xDeamidated [N/Q]	0.00116791	7.13839e-05	1	1	2	P31554	P31554 [376-409]		LPS-assembly protein LptD OS=Escherichia coli (strain K12) OX=83333 GN=lptD PE=1 SV=2	0	3974.76							No Quan Values	Not Found	Not Found	High	High	Not Found	Not Found	Not Found	Not Found	Not Found	Not Found	High	7.616e-05	0.0001283	3.74
FALSE	High	[K].QGIQVATGDGILNLLSLQPAGK.[K]	1xDeamidated [Q/N]	0.00158492	7.13839e-05	1	1	2	P23882	P23882 [271-292]		Methionyl-tRNA formyltransferase OS=Escherichia coli (strain K12) OX=83333 GN=fmt PE=1 SV=4	0	2194.21							No Quan Values	Not Found	Not Found	Not Found	Not Found	High	Not Found	Not Found	Not Found	Not Found	High	High	6.95e-05	0.0001719	4.03
FALSE	High	[K].QGQWHVSDASNYLLNADDPAHIALRPSATSLAQVPGK.[H]	2xDeamidated [Q3; Q33]	0.000268278	7.13839e-05	1	1	2	P0A6J8	P0A6J8 [46-82]		D-alanine--D-alanine ligase A OS=Escherichia coli (strain K12) OX=83333 GN=ddlA PE=3 SV=1	0	3929.94							No Quan Values	Not Found	Not Found	High	High	Not Found	Not Found	Not Found	Not Found	Not Found	Not Found	High	7.616e-05	3.435e-05	4.38
FALSE	High	[K].QHQSADNSQGQLYIVPTPIGNLADITQR.[A]	1xDeamidated [Q9]	0.0787781	0.00649923	1	1	1	P67087	P67087 [3-30]		Ribosomal RNA small subunit methyltransferase I OS=Escherichia coli (strain K12) OX=83333 GN=rsmI PE=1 SV=1	0	3065.53							No Quan Values	Not Found	Not Found	High	Not Found	Not Found	Not Found	Not Found	Not Found	Not Found	Not Found	High	0.001325	0.01259	4.15
FALSE	High	[K].QILLQIDSLSSGGAAAQSTSGDQSGAAASTTPTADAGTANAGAPVK.[S]	2xDeamidated [Q1; N40]	0.100068	0.00838773	1	1	1	P45955	P45955 [93-138]		Cell division coordinator CpoB OS=Escherichia coli (strain K12) OX=83333 GN=cpoB PE=1 SV=2	0	4217.03							No Quan Values	Not Found	Not Found	Not Found	Not Found	High	Not Found	Not Found	Not Found	Not Found	Not Found	High	0.001146	0.01437	2.45
FALSE	High	[K].QISNLQQSISDAEQR.[G]	1xDeamidated [Q7]	0.000199203	7.13839e-05	1	2	1	CP_ker1_2	CP_ker1_2 [418-432]		Keratin 1 [Homo sapiens]	0	1717.84							No Quan Values	High	Not Found	Not Found	Not Found	Not Found	Not Found	Not Found	Not Found	Not Found	Not Found	High	8.207e-05	2.416e-05	3.02
FALSE	High	[K].QLADGTAKPEVQDETLVTYAEK.[L]	1xDeamidated [Q12]	0.0726297	0.00612229	1	1	1	P23882	P23882 [186-207]		Methionyl-tRNA formyltransferase OS=Escherichia coli (strain K12) OX=83333 GN=fmt PE=1 SV=4	0	2407.19							No Quan Values	Not Found	High	Not Found	Not Found	Not Found	Not Found	Not Found	Not Found	Not Found	Not Found	High	0.0006837	0.008962	3.2
FALSE	High	[K].QLETLAEQVGVDFFPSDVGQKPVDIVNAALK.[E]	1xDeamidated [Q/N]	1.04262e-06	7.13839e-05	1	1	5	P0AGD7	P0AGD7 [147-177]		Signal recognition particle protein OS=Escherichia coli (strain K12) OX=83333 GN=ffh PE=1 SV=1	0	3328.73							No Quan Values	Not Found	High	High	Not Found	Not Found	Not Found	High	High	Not Found	High	High	6.879e-05	6.296e-08	4.7
FALSE	High	[K].QMNDEIHQNLVGVSNHR.[T]	1xDeamidated [Q8]	0.0793594	0.00649923	1	1	1	P0A9N4	P0A9N4 [133-149]		Pyruvate formate-lyase 1-activating enzyme OS=Escherichia coli (strain K12) OX=83333 GN=pflA PE=1 SV=2	0	1991.94							No Quan Values	Not Found	Not Found	Not Found	Not Found	High	Not Found	Not Found	Not Found	Not Found	Not Found	High	0.0007631	0.01104	3.25
FALSE	High	[K].QNLISVNSPIAR.[G]	1xDeamidated [N7]	0.00227778	0.000144872	1	1	3	P0A6W5	P0A6W5 [117-128]		Transcription elongation factor GreA OS=Escherichia coli (strain K12) OX=83333 GN=greA PE=1 SV=1	0	1312.72							No Quan Values	Not Found	Not Found	High	High	High	Not Found	Not Found	Not Found	Not Found	Not Found	High	6.924e-05	0.0003392	3.04
FALSE	High	[K].QPIGVTAAITPWNFPAAMITR.[K]	1xDeamidated [N13]	0.00204645	0.000144872	1	1	2	P25526	P25526 [145-165]		Succinate-semialdehyde dehydrogenase [NADP(+)] GabD OS=Escherichia coli (strain K12) OX=83333 GN=gabD PE=1 SV=1	0	2256.18							No Quan Values	Not Found	Not Found	Not Found	Not Found	Not Found	Not Found	Not Found	High	Not Found	Not Found	High	6.879e-05	0.0001965	2.47
FALSE	High	[K].QPVDIATDLNAPILGLYGGQDNSIPQESVETMR.[Q]	1xDeamidated [N/Q]	8.02021e-05	7.13839e-05	1	1	3	P56262	P56262 [184-216]		Putative carboxymethylenebutenolidase OS=Escherichia coli (strain K12) OX=83333 GN=ysgA PE=3 SV=3	0	3542.73							No Quan Values	High	High	High	Not Found	Not Found	Not Found	Not Found	Not Found	Not Found	Not Found	High	6.914e-05	5.36e-06	3.1
FALSE	High	[K].QPVWLDEYR.[S]		0.0468144	0.00294603	1	1	1	P31979	P31979 [22-30]		NADH-quinone oxidoreductase subunit F OS=Escherichia coli (strain K12) OX=83333 GN=nuoF PE=1 SV=3	0	1205.59							No Quan Values	Not Found	Not Found	Not Found	High	Not Found	Not Found	Not Found	Not Found	Not Found	Not Found	High	0.0005946	0.006225	2.21
FALSE	High	[K].QSITLPPHLDTGSSNFALHTFR.[G]	1xDeamidated [N/Q]	0.0423363	0.0026275	1	1	2	P25714	P25714 [198-219]		Membrane protein insertase YidC OS=Escherichia coli (strain K12) OX=83333 GN=yidC PE=1 SV=2	0	2440.23							No Quan Values	Not Found	Not Found	Not Found	Not Found	Not Found	Not Found	Not Found	Not Found	High	Not Found	High	0.0002292	0.004732	3.74
FALSE	High	[K].QSPDINQGVDRADPLEQGAGDQGLMFGYATNETDVLMPAPITYAHR.[L]	1xDeamidated [N/Q]	0.00031915	7.13839e-05	1	1	2	P0A817	P0A817 [99-144]		S-adenosylmethionine synthase OS=Escherichia coli (strain K12) OX=83333 GN=metK PE=1 SV=2	1	4960.32							No Quan Values	High	Not Found	Not Found	Not Found	Not Found	Not Found	High	Not Found	Not Found	Not Found	High	8.207e-05	3.879e-05	4.96
FALSE	High	[K].QSPFSFVLSFNPADVQPNAR.[I]	1xDeamidated [Q1]	0.0164666	0.000976198	1	1	1	P77717	P77717 [96-115]		Uncharacterized lipoprotein YbaY OS=Escherichia coli (strain K12) OX=83333 GN=ybaY PE=1 SV=1	0	2222.09							No Quan Values	Not Found	High	Not Found	Not Found	Not Found	Not Found	Not Found	Not Found	Not Found	Not Found	High	0.0002192	0.001697	4.5
FALSE	High	[K].QTMAMGCWSEQELVGEQGHWQAK.[K]	1xCarbamidomethyl [C7]; 1xDeamidated [Q17]	0.0129189	0.000770863	1	1	2	P37773	P37773 [228-250]		UDP-N-acetylmuramate--L-alanyl-gamma-D-glutamyl-meso-2,6-diaminoheptandioate ligase OS=Escherichia coli (strain K12) OX=83333 GN=mpl PE=1 SV=3	0	2692.16							No Quan Values	Not Found	High	Not Found	Not Found	Not Found	Not Found	Not Found	High	Not Found	Not Found	High	6.879e-05	0.001412	3.81
FALSE	High	[K].QTVYAFLGDGEMDEPESK.[G]	1xDeamidated [Q1]; 1xOxidation [E11]	0.0194989	0.00124199	1	1	1	P0AFG8	P0AFG8 [223-240]		Pyruvate dehydrogenase E1 component OS=Escherichia coli (strain K12) OX=83333 GN=aceE PE=1 SV=2	0	2032.87							No Quan Values	Not Found	Not Found	High	Not Found	Not Found	Not Found	Not Found	Not Found	Not Found	Not Found	High	0.0003354	0.002931	2.67
FALSE	High	[K].QVAIPDIADLTSEQFQK.[T]		3.09789e-05	7.13839e-05	1	1	9	P0AG84	P0AG84 [139-155]		Uncharacterized oxidoreductase YghA OS=Escherichia coli (strain K12) OX=83333 GN=yghA PE=1 SV=1	0	1902.98							No Quan Values	Not Found	Not Found	High	High	High	High	High	High	High	High	High	0.0001794	2.146e-06	3.17
FALSE	High	[K].QVEIFTDGSCLGNPGPGGYGAILR.[Y]	1xCarbamidomethyl [C10]	0.000583539	7.13839e-05	1	1	1	P0A7Y4	P0A7Y4 [4-27]		Ribonuclease HI OS=Escherichia coli (strain K12) OX=83333 GN=rnhA PE=1 SV=1	0	2478.21							No Quan Values	Not Found	Not Found	Not Found	High	Not Found	Not Found	Not Found	Not Found	Not Found	Not Found	High	7.616e-05	6.2e-05	2.18
FALSE	High	[K].QVNVNLELQQSSQNQVDSSSIFNGIEGAEMSNK.[G]	3xDeamidated [N5; N14; N23]	0.0468144	0.00294603	1	1	1	P0C0V0	P0C0V0 [373-405]		Periplasmic serine endoprotease DegP OS=Escherichia coli (strain K12) OX=83333 GN=degP PE=1 SV=1	0	3597.65							No Quan Values	Not Found	Not Found	High	Not Found	Not Found	Not Found	Not Found	Not Found	Not Found	Not Found	High	0.0005138	0.00726	3.1
FALSE	High	[K].QVSDGVAHIHASFNNTIVTITDR.[Q]	1xDeamidated [Q1]	0.000588382	7.13839e-05	1	1	1	P0A7R9	P0A7R9 [15-37]		30S ribosomal protein S11 OS=Escherichia coli (strain K12) OX=83333 GN=rpsK PE=1 SV=2	0	2496.25							No Quan Values	High	Not Found	Not Found	Not Found	Not Found	Not Found	Not Found	Not Found	Not Found	Not Found	High	8.207e-05	7.249e-05	5.03
FALSE	High	[K].QYAPMSVAQQSLVLFAAER.[G]	1xDeamidated [Q]	3.69649e-06	7.13839e-05	1	1	3	P0ABB0	P0ABB0 [435-453]		ATP synthase subunit alpha OS=Escherichia coli (strain K12) OX=83333 GN=atpA PE=1 SV=1	0	2110.06							No Quan Values	Not Found	High	Not Found	High	Not Found	Not Found	Not Found	High	Not Found	Not Found	High	7.616e-05	3.197e-07	5.33
FALSE	High	[K].QYAPMSVAQQSLVLFAAER.[G]	1xDeamidated [Q9]; 1xOxidation [M5]	0.0324517	0.00197053	1	1	1	P0ABB0	P0ABB0 [435-453]		ATP synthase subunit alpha OS=Escherichia coli (strain K12) OX=83333 GN=atpA PE=1 SV=1	0	2126.06							No Quan Values	Not Found	Not Found	Not Found	Not Found	High	Not Found	Not Found	Not Found	Not Found	Not Found	High	0.0004534	0.004114	2.91
FALSE	High	[K].QYPIVSIEDGLDESDWDGFAYQTK.[V]	1xDeamidated [Q]	0.00233476	0.000144872	1	1	8	P0A6P9	P0A6P9 [283-306]		Enolase OS=Escherichia coli (strain K12) OX=83333 GN=eno PE=1 SV=2	0	2777.25							No Quan Values	High	High	Not Found	High	Not Found	Not Found	High	High	High	High	High	0.0001306	0.0002629	2.8
FALSE	High	[K].QYYQQVDEQGNALWR.[G]	1xDeamidated [N11]	0.00385581	0.00034429	1	1	2	P32131	P32131 [345-359]		Oxygen-independent coproporphyrinogen III oxidase OS=Escherichia coli (strain K12) OX=83333 GN=hemN PE=1 SV=4	0	1898.87							No Quan Values	Not Found	Not Found	Not Found	High	High	Not Found	Not Found	Not Found	Not Found	Not Found	High	6.95e-05	0.0004354	3.38
FALSE	High	[K].RAEIAAIALNPQMPDFNNTILALEQSGELLTR.[V]	1xDeamidated [N/Q]	0.0283731	0.00173318	1	1	2	P24171	P24171 [40-71]		Dipeptidyl carboxypeptidase OS=Escherichia coli (strain K12) OX=83333 GN=dcp PE=1 SV=4	1	3510.83							No Quan Values	Not Found	Not Found	Not Found	High	Not Found	Not Found	High	Not Found	Not Found	Not Found	High	0.0003433	0.00363	4.51
FALSE	High	[K].RALEGGINFFDTANSYSDGSSEEIVGR.[A]	1xDeamidated [N]	1.28903e-05	7.13839e-05	1	1	7	P77735	P77735 [46-72]		1-deoxyxylulose-5-phosphate synthase YajO OS=Escherichia coli (strain K12) OX=83333 GN=yajO PE=1 SV=2	1	2892.33							No Quan Values	High	Not Found	High	High	High	Not Found	High	High	High	Not Found	High	6.95e-05	1.133e-06	5.81
FALSE	High	[K].RDNPVLIMGDMNISPTDLDIGIGEENR.[K]		0.0304671	0.00182556	1	1	1	P09030	P09030 [142-168]		Exodeoxyribonuclease III OS=Escherichia coli (strain K12) OX=83333 GN=xthA PE=1 SV=4	1	2984.45							No Quan Values	Not Found	Not Found	Not Found	High	Not Found	Not Found	Not Found	Not Found	Not Found	Not Found	High	0.0003883	0.00392	3.21
FALSE	High	[K].REQLGLPSSDTEISDTCPAYDEEAR.[S]	1xCarbamidomethyl [C17]; 1xDeamidated [Q3]	0.000555309	7.13839e-05	1	1	2	P37349	P37349 [132-156]		PEP-dependent dihydroxyacetone kinase, phosphoryl donor subunit DhaM OS=Escherichia coli (strain K12) OX=83333 GN=dhaM PE=1 SV=3	1	2840.25							No Quan Values	Not Found	High	Not Found	Not Found	Not Found	Not Found	Not Found	Not Found	Not Found	High	High	6.914e-05	4.31e-05	4.29
FALSE	High	[K].RGLDIELAAGDLAK.[I]		0.00395198	0.00034429	1	1	2	P0AAR3	P0AAR3 [133-146]		Cys-tRNA(Pro)/Cys-tRNA(Cys) deacylase YbaK OS=Escherichia coli (strain K12) OX=83333 GN=ybaK PE=1 SV=1	1	1441.8							No Quan Values	High	Not Found	Not Found	Not Found	Not Found	Not Found	High	Not Found	Not Found	Not Found	High	0.0001342	0.0004962	3.07
FALSE	High	[K].RGVLKPGVELVEPTSGNTGIALAYVAAAR.[G]	1xDeamidated [N17]	4.2443e-08	7.13839e-05	1	1	5	P0ABK5	P0ABK5 [56-84]		Cysteine synthase A OS=Escherichia coli (strain K12) OX=83333 GN=cysK PE=1 SV=2	1	2910.6							No Quan Values	Not Found	High	Not Found	High	High	Not Found	Not Found	High	Not Found	Not Found	High	6.879e-05	2.092e-09	6.75
FALSE	High	[K].RIEDGINQVQCSVAEYPEAITYLLEQYDRVEAEEAR.[L]	1xCarbamidomethyl [C11]; 2xDeamidated [Q10; Q26]	1.29974e-05	7.13839e-05	1	1	2	P00579	P00579 [122-157]		RNA polymerase sigma factor RpoD OS=Escherichia coli (strain K12) OX=83333 GN=rpoD PE=1 SV=2	2	4259.01							No Quan Values	High	Not Found	High	Not Found	Not Found	Not Found	Not Found	Not Found	Not Found	Not Found	High	8.207e-05	1.528e-06	6.25
FALSE	High	[K].RIEDGINQVQCSVAEYPEAITYLLEQYDRVEAEEAR.[L]	1xCarbamidomethyl [C11]; 1xDeamidated [N/Q]	0.0297532	0.00182556	1	1	3	P00579	P00579 [122-157]		RNA polymerase sigma factor RpoD OS=Escherichia coli (strain K12) OX=83333 GN=rpoD PE=1 SV=2	2	4258.02							No Quan Values	High	High	Not Found	Not Found	Not Found	Not Found	High	Not Found	Not Found	Not Found	High	0.0002831	0.003945	4.93
FALSE	High	[K].RISIGGGSCAISGGYGSR.[A]	1xCarbamidomethyl [C9]	0.00158492	7.13839e-05	1	3	1	CP_ker6A	CP_ker6A [69-86]		Keratin, type II cytoskeletal 6A (Cytokeratin 6A) (CK 6A) (K6a keratin)	1	1754.86							No Quan Values	High	Not Found	Not Found	Not Found	Not Found	Not Found	Not Found	Not Found	Not Found	Not Found	High	8.207e-05	0.0001977	3.12
FALSE	High	[K].RLDEVYALYADPDADFDKLAAEQGR.[L]	1xDeamidated [Q23]	0.000227384	7.13839e-05	1	1	4	P0A9W3	P0A9W3 [103-127]		Energy-dependent translational throttle protein EttA OS=Escherichia coli (strain K12) OX=83333 GN=ettA PE=1 SV=2	2	2842.35							No Quan Values	High	High	Not Found	Not Found	Not Found	Not Found	High	Not Found	High	Not Found	High	8.207e-05	2.754e-05	5.6
FALSE	High	[K].RLFVVDAFCGANPDTR.[L]	1xCarbamidomethyl [C9]; 1xDeamidated [N12]	0.0064626	0.000505324	1	1	2	P22259	P22259 [117-132]		Phosphoenolpyruvate carboxykinase (ATP) OS=Escherichia coli (strain K12) OX=83333 GN=pckA PE=1 SV=2	1	1838.89							No Quan Values	Not Found	Not Found	High	Not Found	High	Not Found	Not Found	Not Found	Not Found	Not Found	High	0.0002357	0.0009625	3.98
FALSE	High	[K].RNGTTVQQWVSQAGAQDCVLALENESNPHNLGGMMR.[S]	1xCarbamidomethyl [C18]; 3xDeamidated [N2; N24; N27]	0.0104594	0.000656936	1	1	1	P0AGJ5	P0AGJ5 [181-216]		Uncharacterized tRNA/rRNA methyltransferase YfiF OS=Escherichia coli (strain K12) OX=83333 GN=yfiF PE=1 SV=1	1	3971.81							No Quan Values	Not Found	Not Found	High	Not Found	Not Found	Not Found	Not Found	Not Found	Not Found	Not Found	High	0.0002692	0.001564	4.51
FALSE	High	[K].RNPVSGEVLWQGNDADAAQVEQACR.[A]	1xCarbamidomethyl [C24]; 1xDeamidated [N/Q]	6.68585e-05	7.13839e-05	1	1	3	P76217	P76217 [20-44]		N-succinylglutamate 5-semialdehyde dehydrogenase OS=Escherichia coli (strain K12) OX=83333 GN=astD PE=1 SV=1	1	2771.28							No Quan Values	Not Found	High	High	Not Found	Not Found	Not Found	Not Found	Not Found	Not Found	High	High	6.914e-05	4.422e-06	4.72
FALSE	High	[K].RPDLMIDGPLQYDAAVMADVAK.[S]	1xDeamidated [Q11]	0.000846338	7.13839e-05	1	1	5	P0A9M8	P0A9M8 [616-637]		Phosphate acetyltransferase OS=Escherichia coli (strain K12) OX=83333 GN=pta PE=1 SV=2	0	2390.17							No Quan Values	High	High	Not Found	High	High	Not Found	Not Found	High	Not Found	Not Found	High	8.207e-05	0.000104	3.69
FALSE	High	[K].RPQVLDVPYLLSIQLDSFQK.[F]	1xDeamidated [Q]	0.042009	0.00252766	1	1	3	P0A8V2	P0A8V2 [18-37]		DNA-directed RNA polymerase subunit beta OS=Escherichia coli (strain K12) OX=83333 GN=rpoB PE=1 SV=1	0	2360.29							No Quan Values	High	Not Found	High	High	Not Found	Not Found	Not Found	Not Found	Not Found	Not Found	High	0.0005946	0.005554	3.03
FALSE	High	[K].RVGVLQGTTQETFGNEHWAPK.[G]	1xDeamidated [Q6]	0.0212972	0.00128398	1	1	1	P0AEU0	P0AEU0 [135-155]		Histidine-binding periplasmic protein OS=Escherichia coli (strain K12) OX=83333 GN=hisJ PE=1 SV=1	1	2356.17							No Quan Values	Not Found	Not Found	Not Found	Not Found	Not Found	Not Found	High	Not Found	Not Found	Not Found	High	0.0002589	0.002662	4.13
FALSE	High	[K].RWDLSPQNVVAIGDSGNDAEMLK.[M]	1xDeamidated [Q7]	0.107435	0.00919098	1	1	1	P75792	P75792 [202-224]		Sugar phosphatase YbiV OS=Escherichia coli (strain K12) OX=83333 GN=ybiV PE=1 SV=1	1	2516.21							No Quan Values	Not Found	High	Not Found	Not Found	Not Found	Not Found	Not Found	Not Found	Not Found	Not Found	High	0.001302	0.01431	3.71
FALSE	High	[K].SADASLADMNDPSLITVR.[R]	1xDeamidated [N10]; 1xOxidation [D8]	0.0669141	0.00501153	1	1	1	P09127	P09127 [164-181]	P09127 1xOxidation [D171]	Protein HemX OS=Escherichia coli (strain K12) OX=83333 GN=hemX PE=1 SV=1	0	1892.89							No Quan Values	Not Found	Not Found	Not Found	High	Not Found	Not Found	Not Found	Not Found	Not Found	Not Found	High	0.001092	0.009186	2.07
FALSE	High	[K].SADIQTPAPAANTSISATQQPAIQQPNVSGTVWIR.[Q]	1xDeamidated [N/Q]	0.00094227	7.13839e-05	1	1	9	P77717	P77717 [23-57]		Uncharacterized lipoprotein YbaY OS=Escherichia coli (strain K12) OX=83333 GN=ybaY PE=1 SV=1	0	3619.84							No Quan Values	High	High	High	High	High	Not Found	Not Found	High	Not Found	High	High	6.924e-05	0.0001402	4.73
FALSE	High	[K].SADIQTPAPAANTSISATQQPAIQQPNVSGTVWIR.[Q]	2xDeamidated [Q]	0.000236983	7.13839e-05	1	1	3	P77717	P77717 [23-57]		Uncharacterized lipoprotein YbaY OS=Escherichia coli (strain K12) OX=83333 GN=ybaY PE=1 SV=1	0	3620.82							No Quan Values	Not Found	Not Found	Not Found	High	High	Not Found	High	Not Found	Not Found	Not Found	High	7.378e-05	2.866e-05	5.41
FALSE	High	[K].SAIPMGCVLTLPATGSESNAGAVISR.[K]	1xCarbamidomethyl [C7]; 1xDeamidated [N19]	0.000316522	7.13839e-05	1	1	3	Q46856	Q46856 [129-154]		Alcohol dehydrogenase YqhD OS=Escherichia coli (strain K12) OX=83333 GN=yqhD PE=1 SV=1	0	2560.27							No Quan Values	High	Not Found	High	Not Found	Not Found	Not Found	Not Found	Not Found	Not Found	Not Found	High	6.924e-05	4.672e-05	3.3
FALSE	High	[K].SANGELHLIAPYNQADAVR.[G]		0.0191882	0.00119082	1	1	1	P28634	P28634 [31-49]		tRNA (adenine(37)-N6)-methyltransferase OS=Escherichia coli (strain K12) OX=83333 GN=trmO PE=1 SV=2	0	2039.03							No Quan Values	Not Found	Not Found	Not Found	High	Not Found	Not Found	Not Found	Not Found	Not Found	Not Found	High	0.0002042	0.002391	3.01
FALSE	High	[K].SATELLAYCNETGYSLSGLAMQNELALHSK.[K]	1xCarbamidomethyl [C9]; 2xDeamidated [N10; N23]	0.103695	0.00891255	1	1	1	P16095	P16095 [173-202]		L-serine dehydratase 1 OS=Escherichia coli (strain K12) OX=83333 GN=sdaA PE=1 SV=3	0	3273.53							No Quan Values	Not Found	Not Found	Not Found	High	Not Found	Not Found	Not Found	Not Found	Not Found	Not Found	High	0.001668	0.015	3.09
FALSE	High	[K].SATNSVLWFMGDDIPHVPNK.[R]	1xDeamidated [N4]	0.0158154	0.000869954	1	1	1	P36683	P36683 [248-267]		Aconitate hydratase B OS=Escherichia coli (strain K12) OX=83333 GN=acnB PE=1 SV=3	0	2229.06							No Quan Values	Not Found	High	Not Found	Not Found	Not Found	Not Found	Not Found	Not Found	Not Found	Not Found	High	0.0001802	0.00162	2.5
FALSE	High	[K].SDETVSLYQNADDCSAANPGK.[S]	1xCarbamidomethyl [C14]; 1xDeamidated [Q/N]	0.106678	0.0090215	1	1	2	P0ADT2	P0ADT2 [40-60]		UPF0441 protein YgiB OS=Escherichia coli (strain K12) OX=83333 GN=ygiB PE=3 SV=2	0	2242.94							No Quan Values	Not Found	Not Found	Not Found	High	Not Found	Not Found	Not Found	Not Found	High	Not Found	High	0.001769	0.01549	2.26
FALSE	High	[K].SDKASEGELLAQVEPEDLIK.[F]	1xDeamidated [Q12]	0.100068	0.00838773	1	1	2	P0A6H1	P0A6H1 [278-297]		ATP-dependent Clp protease ATP-binding subunit ClpX OS=Escherichia coli (strain K12) OX=83333 GN=clpX PE=1 SV=2	1	2172.09							No Quan Values	Not Found	Not Found	Not Found	Not Found	Not Found	Not Found	High	Not Found	High	Not Found	High	0.000975	0.01288	2.46
FALSE	High	[K].SEALTAGNTGLTLNIAANYGGR.[W]	1xDeamidated [N]	0.0089598	0.000560359	1	1	4	P60472	P60472 [127-148]		Ditrans,polycis-undecaprenyl-diphosphate synthase ((2E,6E)-farnesyl-diphosphate specific) OS=Escherichia coli (strain K12) OX=83333 GN=ispU PE=1 SV=1	0	2165.08							No Quan Values	Not Found	Not Found	Not Found	High	Not Found	Not Found	Not Found	High	High	Not Found	High	6.391e-05	0.0008547	3.37
FALSE	High	[K].SELEAFEVALENVRPTVEVK.[S]	1xDeamidated [N12]	0.0373754	0.00245066	1	1	1	P02359	P02359 [57-76]		30S ribosomal protein S7 OS=Escherichia coli (strain K12) OX=83333 GN=rpsG PE=1 SV=3	0	2260.17							No Quan Values	High	Not Found	Not Found	Not Found	Not Found	Not Found	Not Found	Not Found	Not Found	Not Found	High	0.0005293	0.004994	2.95
FALSE	High	[K].SEYNVEAVYESVNVATAR.[W]	1xDeamidated [N13]	0.00767292	0.000505324	1	1	1	P0A7I4	P0A7I4 [455-472]		Peptide chain release factor RF3 OS=Escherichia coli (strain K12) OX=83333 GN=prfC PE=1 SV=2	0	2001.94							No Quan Values	High	Not Found	Not Found	Not Found	Not Found	Not Found	Not Found	Not Found	Not Found	Not Found	High	0.0001342	0.0009792	3.68
FALSE	High	[K].SFQNQYGNISSASVGAIQR.[G]	1xDeamidated [N/Q]	0.0776269	0.00637124	1	1	2	P39342	P39342 [167-185]		Uncharacterized protein YjgR OS=Escherichia coli (strain K12) OX=83333 GN=yjgR PE=4 SV=1	0	2027.98							No Quan Values	High	Not Found	Not Found	Not Found	Not Found	Not Found	Not Found	High	Not Found	Not Found	High	0.000828	0.01021	2.59
FALSE	High	[K].SGARPEFMVIGNMTEAQATTLAR.[D]	1xDeamidated [N/Q]	0.00239316	0.000214228	1	1	3	P05458	P05458 [696-718]		Protease 3 OS=Escherichia coli (strain K12) OX=83333 GN=ptrA PE=1 SV=1	0	2452.2							No Quan Values	Not Found	Not Found	Not Found	Not Found	Not Found	Not Found	Not Found	High	High	Not Found	High	6.879e-05	0.000232	3.62
FALSE	High	[K].SGECPPPYTVYAYANSLQR.[T]	1xCarbamidomethyl [C4]; 2xDeamidated [N15; Q18]	0.0110721	0.000656936	1	1	2	P19926	P19926 [98-116]		Glucose-1-phosphatase OS=Escherichia coli (strain K12) OX=83333 GN=agp PE=1 SV=1	0	2174.97							No Quan Values	Not Found	Not Found	Not Found	High	High	Not Found	Not Found	Not Found	Not Found	Not Found	High	0.000232	0.00132	2.59
FALSE	High	[K].SGEQVMLVTNETLAPLYLDK.[V]	1xDeamidated [N10]	0.0158154	0.000869954	1	1	2	P07639	P07639 [33-52]		3-dehydroquinate synthase OS=Escherichia coli (strain K12) OX=83333 GN=aroB PE=1 SV=1	0	2222.13							No Quan Values	Not Found	Not Found	Not Found	Not Found	High	Not Found	Not Found	Not Found	High	Not Found	High	0.0002722	0.001912	3.48
FALSE	High	[K].SGETGIEEGCLSIPEQR.[A]	1xCarbamidomethyl [C10]; 1xDeamidated [Q16]	0.00319182	0.00034429	1	1	1	P0A6K3	P0A6K3 [82-98]		Peptide deformylase OS=Escherichia coli (strain K12) OX=83333 GN=def PE=1 SV=2	0	1862.84							No Quan Values	Not Found	Not Found	Not Found	Not Found	Not Found	Not Found	High	Not Found	Not Found	Not Found	High	7.378e-05	0.0003902	3.28
FALSE	High	[K].SGIGPVTAADITHDGDVEIVKPQHVICHLTDENASISMR.[I]	1xCarbamidomethyl [C27]; 2xDeamidated [Q23; N33]; 1xOxidation [H/S]	0.0230706	0.00138854	1	1	2	P0A7Z4	P0A7Z4 [105-143]		DNA-directed RNA polymerase subunit alpha OS=Escherichia coli (strain K12) OX=83333 GN=rpoA PE=1 SV=1	0	4201.02							No Quan Values	Not Found	Not Found	High	Not Found	High	Not Found	Not Found	Not Found	Not Found	Not Found	High	0.0003662	0.002863	5.58
FALSE	High	[K].SGQSVIFNESVDHGPFPLAQLK.[K]	1xDeamidated [N8]	0.0238192	0.00143433	1	1	1	P77804	P77804 [86-107]		Protein YdgA OS=Escherichia coli (strain K12) OX=83333 GN=ydgA PE=1 SV=1	0	2371.19							No Quan Values	Not Found	Not Found	Not Found	High	Not Found	Not Found	Not Found	Not Found	Not Found	Not Found	High	0.0003006	0.003014	3.55
FALSE	High	[K].SIEQRPLIVMENVEEGGFFGR.[V]	1xDeamidated [N12]	0.000219986	7.13839e-05	1	1	2	P08506	P08506 [362-382]		D-alanyl-D-alanine carboxypeptidase DacC OS=Escherichia coli (strain K12) OX=83333 GN=dacC PE=1 SV=2	0	2408.19							No Quan Values	Not Found	Not Found	Not Found	High	Not Found	Not Found	High	Not Found	Not Found	Not Found	High	7.616e-05	2.239e-05	4.38
FALSE	High	[K].SIGTLSAFEQNALEGMLDTLKK.[D]	1xDeamidated [Q/N]	3.80958e-05	7.13839e-05	1	1	2	P61889	P61889 [280-301]		Malate dehydrogenase OS=Escherichia coli (strain K12) OX=83333 GN=mdh PE=1 SV=1	1	2367.21							No Quan Values	Not Found	Not Found	Not Found	Not Found	Not Found	Not Found	High	Not Found	Not Found	High	High	7.378e-05	4.581e-06	5.94
FALSE	High	[K].SILILGAGPIVIGQACEFDYSGAQACK.[A]	2xCarbamidomethyl [C16; C26]; 1xDeamidated [Q14]	0.00667755	0.000505324	1	1	1	P00968	P00968 [9-35]		Carbamoyl-phosphate synthase large chain OS=Escherichia coli (strain K12) OX=83333 GN=carB PE=1 SV=2	0	2839.4							No Quan Values	Not Found	Not Found	Not Found	High	Not Found	Not Found	Not Found	Not Found	Not Found	Not Found	High	0.000165	0.0007867	2.34
FALSE	High	[K].SISISVAGGGGGFGAAGGFGGR.[G]		3.74707e-05	7.13839e-05	1	1	1	CP_ker67k	CP_ker67k [71-92]		keratin, 67K type II epidermal - human	0	1838.91							No Quan Values	High	Not Found	Not Found	Not Found	Not Found	Not Found	Not Found	Not Found	Not Found	Not Found	High	8.207e-05	4.457e-06	2.76
FALSE	High	[K].SIYVAYTGGTIGMQR.[S]		3.63584e-06	7.13839e-05	1	1	9	P0A962	P0A962 [5-19]		L-asparaginase 1 OS=Escherichia coli (strain K12) OX=83333 GN=ansA PE=1 SV=1	0	1616.81							No Quan Values	Not Found	High	High	High	High	Not Found	High	High	Not Found	Not Found	High	6.924e-05	5.329e-07	3.23
FALSE	High	[K].SLLKPEHQGLATEVMCR.[M]	1xCarbamidomethyl [C16]; 1xDeamidated [Q8]	0.000699878	7.13839e-05	1	1	1	P16456	P16456 [192-208]		Selenide, water dikinase OS=Escherichia coli (strain K12) OX=83333 GN=selD PE=1 SV=1	0	1969.98							No Quan Values	Not Found	Not Found	Not Found	High	Not Found	Not Found	Not Found	Not Found	Not Found	Not Found	High	7.616e-05	7.482e-05	4.05
FALSE	High	[K].SLQTAEGILK.[A]		0.00615297	0.000505324	1	1	2	P76142	P76142 [200-209]		Autoinducer 2-binding protein LsrB OS=Escherichia coli (strain K12) OX=83333 GN=lsrB PE=1 SV=1	0	1059.6							No Quan Values	Not Found	Not Found	High	Not Found	High	Not Found	Not Found	Not Found	Not Found	Not Found	High	0.0002357	0.0009164	2.11
FALSE	High	[K].SLSLHLLNEAQNELELSEGSDDNEGIKER.[T]	1xDeamidated [N/Q]	0.00134384	7.13839e-05	1	1	8	P0ABU7	P0ABU7 [82-110]		Biopolymer transport protein ExbB OS=Escherichia coli (strain K12) OX=83333 GN=exbB PE=1 SV=1	1	3240.55							No Quan Values	Not Found	Not Found	High	High	High	Not Found	High	High	Not Found	High	High	7.616e-05	0.0001485	6.05
FALSE	High	[K].SMSYQEAMELSYFGAK.[V]	1xDeamidated [Q5]	0.00081883	7.13839e-05	1	1	2	P00561	P00561 [248-263]		Bifunctional aspartokinase/homoserine dehydrogenase 1 OS=Escherichia coli (strain K12) OX=83333 GN=thrA PE=1 SV=2	0	1842.79							No Quan Values	Not Found	Not Found	Not Found	Not Found	High	Not Found	Not Found	High	Not Found	Not Found	High	6.879e-05	7.414e-05	3.17
FALSE	High	[K].SNTPLNVLALNQPENIENR.[V]	1xDeamidated [N11]	0.0545703	0.0037972	1	1	1	P45464	P45464 [398-416]		Penicillin-binding protein activator LpoA OS=Escherichia coli (strain K12) OX=83333 GN=lpoA PE=1 SV=1	0	2137.09							No Quan Values	Not Found	Not Found	Not Found	Not Found	Not Found	Not Found	Not Found	High	Not Found	Not Found	High	0.0006386	0.006821	2.28
FALSE	High	[K].SNVTEGALVQNGQATALATVQQLDPIYVDVTQSSNDFLR.[L]	3xDeamidated [Q10; N11; N35]	0.096551	0.0081898	1	1	2	P0AE06	P0AE06 [187-225]		Multidrug efflux pump subunit AcrA OS=Escherichia coli (strain K12) OX=83333 GN=acrA PE=1 SV=1	0	4166.04							No Quan Values	High	Not Found	Not Found	Not Found	Not Found	Not Found	Not Found	Not Found	High	Not Found	High	0.000975	0.01231	2.91
FALSE	High	[K].SNYAVTGLYFYDNDVVQMAK.[N]	1xDeamidated [N13]	0.0321971	0.00197053	1	1	1	P37744	P37744 [169-188]		Glucose-1-phosphate thymidylyltransferase 1 OS=Escherichia coli (strain K12) OX=83333 GN=rfbA PE=1 SV=2	0	2299.06							No Quan Values	Not Found	Not Found	Not Found	Not Found	Not Found	Not Found	High	Not Found	Not Found	Not Found	High	0.0004718	0.004075	3.21
FALSE	High	[K].SQPVLVQPGQTGAMNSTLWVGPEIQDK.[M]	1xDeamidated [N/Q]	0.00204645	0.000144872	1	1	3	P25714	P25714 [290-316]		Membrane protein insertase YidC OS=Escherichia coli (strain K12) OX=83333 GN=yidC PE=1 SV=2	0	2881.44							No Quan Values	High	Not Found	Not Found	Not Found	High	Not Found	High	Not Found	Not Found	Not Found	High	7.378e-05	0.0002492	3.5
FALSE	High	[K].SQPVLVQPGQTGAMNSTLWVGPEIQDK.[M]	1xOxidation [L18]	0.0154368	0.000869954	1	1	1	P25714	P25714 [290-316]		Membrane protein insertase YidC OS=Escherichia coli (strain K12) OX=83333 GN=yidC PE=1 SV=2	0	2896.45							No Quan Values	Not Found	Not Found	Not Found	Not Found	Not Found	Not Found	Not Found	High	Not Found	Not Found	High	6.879e-05	0.001707	2.85
FALSE	High	[K].SSNFADGIEDDNWEEQAANR.[L]	1xDeamidated [N/Q]	0.0110721	0.000656936	1	1	4	P0AGB3	P0AGB3 [205-224]		RNA polymerase sigma factor RpoH OS=Escherichia coli (strain K12) OX=83333 GN=rpoH PE=1 SV=1	0	2268.93							No Quan Values	Not Found	Not Found	Not Found	Not Found	Not Found	Not Found	High	High	High	High	High	7.57e-05	0.001202	1.75
FALSE	High	[K].STDSAEGADVVDMNLTYLYNDGEFWHFMNNETFEQLSADAK.[A]	2xDeamidated [N29; N30]; 1xOxidation [T/M/E]; 1xDioxidation [F/T/D]; 1xTrioxidation [F33]	0.0311974	0.00192073	1	1	1	P0A6N4	P0A6N4 [58-98]		Elongation factor P OS=Escherichia coli (strain K12) OX=83333 GN=efp PE=1 SV=2	0	4724.97							No Quan Values	Not Found	High	Not Found	Not Found	Not Found	Not Found	Not Found	Not Found	Not Found	Not Found	High	0.0002696	0.00343	1.81
FALSE	High	[K].STLLHLLGGLDTPTSGDVIFNGQPMSK.[L]	2xDeamidated [N21; Q23]	0.0227049	0.00138854	1	1	1	P75957	P75957 [49-75]		Lipoprotein-releasing system ATP-binding protein LolD OS=Escherichia coli (strain K12) OX=83333 GN=lolD PE=1 SV=2	0	2800.41							No Quan Values	Not Found	High	Not Found	Not Found	Not Found	Not Found	Not Found	Not Found	Not Found	Not Found	High	0.0002192	0.002413	3.58
FALSE	High	[K].STMMAGLSYAHFTQYGYLR.[T]	1xDeamidated [Q14]	0.00358105	0.00034429	1	1	4	P0A908	P0A908 [107-125]		MltA-interacting protein OS=Escherichia coli (strain K12) OX=83333 GN=mipA PE=1 SV=1	0	2198							No Quan Values	High	High	Not Found	Not Found	High	Not Found	Not Found	High	Not Found	Not Found	High	6.879e-05	0.0003566	3.99
FALSE	High	[K].STPQEIIESVEYGIYAPNFGGGQVDITSGK.[F]	1xDeamidated [Q23]	0.0149458	0.000817555	1	1	1	P0AGG8	P0AGG8 [373-402]		Metalloprotease TldD OS=Escherichia coli (strain K12) OX=83333 GN=tldD PE=1 SV=1	0	3157.52							No Quan Values	Not Found	High	Not Found	Not Found	Not Found	Not Found	Not Found	Not Found	Not Found	Not Found	High	0.0001802	0.00153	3.46
FALSE	High	[K].STQVYGQDVWLPAETLDLIR.[E]	1xDeamidated [Q7]	0.00108428	7.13839e-05	1	1	2	P08200	P08200 [74-93]		Isocitrate dehydrogenase [NADP] OS=Escherichia coli (strain K12) OX=83333 GN=icd PE=1 SV=1	0	2305.17							No Quan Values	Not Found	Not Found	High	Not Found	High	Not Found	Not Found	Not Found	Not Found	Not Found	High	6.924e-05	0.000161	2.84
FALSE	High	[K].STQVYGQDVWLPAETLDLIR.[E]	1xDeamidated [Q7]; 1xCarbonyl [Y5]	0.00418574	0.00041021	1	1	1	P08200	P08200 [74-93]		Isocitrate dehydrogenase [NADP] OS=Escherichia coli (strain K12) OX=83333 GN=icd PE=1 SV=1	0	2319.15							No Quan Values	Not Found	Not Found	High	Not Found	Not Found	Not Found	Not Found	Not Found	Not Found	Not Found	High	0.0001859	0.0006261	2.94
FALSE	High	[K].STQVYGQDVWLPAETLDLIR.[E]	1xDeamidated [Q3]; 1xDioxidation [V9]	0.0151893	0.000869954	1	1	1	P08200	P08200 [74-93]		Isocitrate dehydrogenase [NADP] OS=Escherichia coli (strain K12) OX=83333 GN=icd PE=1 SV=1	0	2337.16							No Quan Values	Not Found	High	Not Found	Not Found	Not Found	Not Found	Not Found	Not Found	Not Found	Not Found	High	0.0001802	0.001551	3.23
FALSE	High	[K].SVAELVEGVSK.[L]		0.0143534	0.000817555	1	1	1	P0AG24	P0AG24 [92-102]		Bifunctional (p)ppGpp synthase/hydrolase SpoT OS=Escherichia coli (strain K12) OX=83333 GN=spoT PE=1 SV=1	0	1117.61							No Quan Values	High	Not Found	Not Found	Not Found	Not Found	Not Found	Not Found	Not Found	Not Found	Not Found	High	0.0001764	0.001863	1.81
FALSE	High	[K].SVALSGVPAGNTALCTVGK.[S]	1xDeamidated [N11]; 3xCarbonyl [A3; A9; A13]	0.105177	0.0090215	1	1	1	P31660	P31660 [19-37]		2-methylcitrate synthase OS=Escherichia coli (strain K12) OX=83333 GN=prpC PE=1 SV=2	0	1787.85							No Quan Values	Not Found	High	Not Found	Not Found	Not Found	Not Found	Not Found	Not Found	Not Found	Not Found	High	0.001262	0.01384	2.13
FALSE	High	[K].SVEYMAAQGVEHLYEVGPGK.[V]	1xDeamidated [Q8]	5.11879e-07	7.13839e-05	1	1	3	P0AAI9	P0AAI9 [260-279]		Malonyl CoA-acyl carrier protein transacylase OS=Escherichia coli (strain K12) OX=83333 GN=fabD PE=1 SV=2	0	2165.02							No Quan Values	High	Not Found	Not Found	Not Found	High	Not Found	High	Not Found	Not Found	Not Found	High	8.207e-05	5.847e-08	4.82
FALSE	High	[K].SVNDVKADEQILDIGDASAQELAEILK.[N]	2xDeamidated [N3; Q10]	0.00910709	0.000610941	1	1	1	P0A799	P0A799 [273-299]		Phosphoglycerate kinase OS=Escherichia coli (strain K12) OX=83333 GN=pgk PE=1 SV=2	1	2886.45							No Quan Values	Not Found	Not Found	Not Found	Not Found	Not Found	Not Found	Not Found	Not Found	Not Found	High	High	7.57e-05	0.0009792	3.83
FALSE	High	[K].SYPQHTIITEESGELEGTDQDVQWVIDPLDGTTNFIK.[R]	1xDeamidated [Q20]	0.024788	0.0014829	1	1	2	P0ADG4	P0ADG4 [58-94]		Inositol-1-monophosphatase OS=Escherichia coli (strain K12) OX=83333 GN=suhB PE=1 SV=1	0	4176.98							No Quan Values	Not Found	Not Found	Not Found	Not Found	Not Found	Not Found	High	High	Not Found	Not Found	High	0.0002595	0.002874	3.58
FALSE	High	[K].SYTCNQFSLSSERPMIGFCPGAEFGPAK.[R]	2xCarbamidomethyl [C4; C19]; 1xDeamidated [Q6]	0.0193429	0.00124199	1	1	2	P37692	P37692 [168-195]		ADP-heptose--LPS heptosyltransferase 2 OS=Escherichia coli (strain K12) OX=83333 GN=rfaF PE=1 SV=1	0	3139.4							No Quan Values	Not Found	Not Found	Not Found	Not Found	High	Not Found	High	Not Found	Not Found	Not Found	High	0.0002589	0.00241	3.15
FALSE	High	[K].TAAFSLPLLQNLDPELK.[A]	1xDeamidated [N/Q]	0.00352268	0.00034429	1	1	2	P0A9P6	P0A9P6 [57-73]		ATP-dependent RNA helicase DeaD OS=Escherichia coli (strain K12) OX=83333 GN=deaD PE=1 SV=2	0	1871.02							No Quan Values	High	Not Found	Not Found	Not Found	Not Found	Not Found	Not Found	Not Found	High	Not Found	High	6.391e-05	0.0003078	3.39
FALSE	High	[K].TAEDYLGEPVTEAVITVPAYFNDAQR.[Q]	2xDeamidated [N22; Q25]	0.000170238	7.13839e-05	1	1	6	P0A6Y8	P0A6Y8 [126-151]		Chaperone protein DnaK OS=Escherichia coli (strain K12) OX=83333 GN=dnaK PE=1 SV=2	0	2871.36							No Quan Values	High	High	High	High	Not Found	Not Found	High	Not Found	Not Found	High	High	7.57e-05	1.464e-05	4.46
FALSE	High	[K].TAICGTDVHIYNWDEWSQK.[T]	1xCarbamidomethyl [C4]; 1xDeamidated [N12]	0.0440091	0.00281773	1	1	1	P07913	P07913 [35-53]		L-threonine 3-dehydrogenase OS=Escherichia coli (strain K12) OX=83333 GN=tdh PE=1 SV=1	0	2324.03							No Quan Values	Not Found	Not Found	Not Found	High	Not Found	Not Found	Not Found	Not Found	Not Found	Not Found	High	0.0005946	0.005843	2.39
FALSE	High	[K].TALVANPWQLGNVAAMLER.[A]	1xDeamidated [Q9]	9.23108e-05	7.13839e-05	1	1	1	P0AES4	P0AES4 [408-426]		DNA gyrase subunit A OS=Escherichia coli (strain K12) OX=83333 GN=gyrA PE=1 SV=1	0	2055.07							No Quan Values	Not Found	Not Found	Not Found	Not Found	Not Found	Not Found	Not Found	High	Not Found	Not Found	High	6.879e-05	7.32e-06	3.99
FALSE	High	[K].TAVNVIGYTDSTGGHDLNMR.[L]	1xDeamidated [N18]	0.0223448	0.0013367	1	1	1	P37665	P37665 [144-163]		Probable lipoprotein YiaD OS=Escherichia coli (strain K12) OX=83333 GN=yiaD PE=1 SV=2	0	2121.99							No Quan Values	Not Found	Not Found	Not Found	Not Found	Not Found	Not Found	Not Found	Not Found	High	Not Found	High	0.0001181	0.002319	2.81
FALSE	High	[K].TDGLDPDQAVVDFYSLGLGEIYPIAASHGR.[G]	1xDeamidated [Q8]	0.00825795	0.000560359	1	1	2	P0A6P5	P0A6P5 [120-149]		GTPase Der OS=Escherichia coli (strain K12) OX=83333 GN=der PE=1 SV=1	0	3177.54							No Quan Values	Not Found	Not Found	Not Found	High	Not Found	Not Found	Not Found	Not Found	Not Found	High	High	0.000165	0.0009889	3.12
FALSE	High	[K].TDTLLEISVLPLDSYAKPDIEANYQGR.[L]	1xDeamidated [Q25]	0.0620736	0.00452065	1	1	1	P37194	P37194 [67-93]		Outer membrane protein Slp OS=Escherichia coli (strain K12) OX=83333 GN=slp PE=1 SV=1	0	3022.53							No Quan Values	Not Found	Not Found	High	Not Found	Not Found	Not Found	Not Found	Not Found	Not Found	Not Found	High	0.0009071	0.009793	3.09
FALSE	High	[K].TEIIAETGAGQHGVASALASALLGLK.[C]	1xDeamidated [Q11]	0.0737147	0.00616101	1	1	2	P0A879	P0A879 [104-129]		Tryptophan synthase beta chain OS=Escherichia coli (strain K12) OX=83333 GN=trpB PE=1 SV=2	0	2479.34							No Quan Values	Not Found	Not Found	Not Found	Not Found	Not Found	Not Found	Not Found	High	Not Found	High	High	0.0007824	0.009601	3.13
FALSE	High	[K].TETLEEQTLEEAIEEEK.[Q]	1xDeamidated [Q7]	0.0575533	0.00430815	1	1	1	P39830	P39830 [394-410]		Putative cation/proton antiporter YbaL OS=Escherichia coli (strain K12) OX=83333 GN=ybaL PE=1 SV=2	0	2021.93							No Quan Values	Not Found	Not Found	Not Found	High	Not Found	Not Found	Not Found	Not Found	Not Found	Not Found	High	0.000933	0.007801	2.46
FALSE	High	[K].TEVVNYCTEAPFIQTLCPTLVLGPGSINQAHQPDEYLETR.[F]	2xCarbamidomethyl [C7; C17]; 2xDeamidated [Q29; Q32]	0.00518069	0.000461555	1	1	1	P23908	P23908 [325-364]		Acetylornithine deacetylase OS=Escherichia coli (strain K12) OX=83333 GN=argE PE=1 SV=2	0	4563.17							No Quan Values	Not Found	High	Not Found	Not Found	Not Found	Not Found	Not Found	Not Found	Not Found	Not Found	High	6.914e-05	0.00048	2.43
FALSE	High	[K].TGDEIPDVGEDYTLQQPEDIR.[G]	1xDeamidated [Q]	0.0177053	0.00108576	1	1	5	P77148	P77148 [465-485]		Uncharacterized protein YdhS OS=Escherichia coli (strain K12) OX=83333 GN=ydhS PE=4 SV=1	0	2391.08							No Quan Values	High	Not Found	High	Not Found	Not Found	Not Found	High	High	Not Found	High	High	0.0001764	0.002309	3.31
FALSE	High	[K].TGFAYADQISLLALEQSAQAAR.[T]	1xDeamidated [Q16]	2.87564e-05	7.13839e-05	1	1	2	P0AGG8	P0AGG8 [76-97]		Metalloprotease TldD OS=Escherichia coli (strain K12) OX=83333 GN=tldD PE=1 SV=1	0	2325.17							No Quan Values	Not Found	Not Found	High	Not Found	Not Found	Not Found	Not Found	High	Not Found	Not Found	High	6.924e-05	4.219e-06	3.48
FALSE	High	[K].TGGTLVYATCSVLPEENSLQIK.[A]	1xCarbamidomethyl [C10]; 1xDeamidated [N17]	0.0400943	0.00252766	1	1	4	P36929	P36929 [366-387]		Ribosomal RNA small subunit methyltransferase B OS=Escherichia coli (strain K12) OX=83333 GN=rsmB PE=1 SV=2	0	2381.19							No Quan Values	High	High	High	Not Found	Not Found	Not Found	High	Not Found	Not Found	Not Found	High	0.0005293	0.005417	3.39
FALSE	High	[K].TGKPIFYTSADSVFQIACHEETFGLDK.[L]	1xCarbamidomethyl [C18]; 1xDeamidated [Q15]	1.92299e-06	7.13839e-05	1	1	4	P0A6K6	P0A6K6 [163-189]		Phosphopentomutase OS=Escherichia coli (strain K12) OX=83333 GN=deoB PE=1 SV=1	0	3062.45							No Quan Values	Not Found	Not Found	High	High	High	Not Found	Not Found	Not Found	Not Found	High	High	6.95e-05	1.564e-07	3.74
FALSE	High	[K].TGSLNLYVMDLASGQIR.[Q]	1xDeamidated [Q/N]	0.081126	0.00676962	1	1	2	P0A855	P0A855 [265-281]		Tol-Pal system protein TolB OS=Escherichia coli (strain K12) OX=83333 GN=tolB PE=1 SV=1	0	1838.93							No Quan Values	Not Found	High	Not Found	Not Found	High	Not Found	Not Found	Not Found	Not Found	Not Found	High	0.0007631	0.01128	3.22
FALSE	High	[K].TGTTAGAGYNLVASATQGDMR.[L]	1xDeamidated [N/Q]	0.000135047	7.13839e-05	1	1	7	P08506	P08506 [236-256]		D-alanyl-D-alanine carboxypeptidase DacC OS=Escherichia coli (strain K12) OX=83333 GN=dacC PE=1 SV=2	0	2042.94							No Quan Values	Not Found	High	Not Found	High	High	Not Found	High	High	Not Found	High	High	6.95e-05	1.318e-05	4.06
FALSE	High	[K].TGVGYPQLSAVIECADAAHGLGGMIVSDGGCTTPGDVAK.[A]	2xCarbamidomethyl [C14; C31]; 1xDeamidated [Q7]	0.0177053	0.00108576	1	1	1	P60560	P60560 [192-230]		GMP reductase OS=Escherichia coli (strain K12) OX=83333 GN=guaC PE=1 SV=1	0	3832.78							No Quan Values	Not Found	Not Found	Not Found	High	Not Found	Not Found	Not Found	Not Found	Not Found	Not Found	High	0.0002042	0.002203	3.31
FALSE	High	[K].TICAGNVVTGEMCEELILSGADIVK.[V]	2xCarbamidomethyl [C3; C13]; 1xDeamidated [N6]	0.0545703	0.0037972	1	1	1	P60560	P60560 [153-177]		GMP reductase OS=Escherichia coli (strain K12) OX=83333 GN=guaC PE=1 SV=1	0	2680.29							No Quan Values	Not Found	Not Found	Not Found	Not Found	High	Not Found	Not Found	Not Found	Not Found	Not Found	High	0.0007489	0.007262	2.22
FALSE	High	[K].TIEAGMILHQQLLSGAAER.[V]	1xDeamidated [Q10]	0.0309521	0.00192073	1	1	1	P60240	P60240 [184-202]		RNA polymerase-associated protein RapA OS=Escherichia coli (strain K12) OX=83333 GN=rapA PE=1 SV=2	0	2039.06							No Quan Values	Not Found	Not Found	Not Found	Not Found	Not Found	Not Found	Not Found	Not Found	High	Not Found	High	0.0001181	0.003331	3.4
FALSE	High	[K].TIEQRPLVVLQEIPEGNFFGK.[I]	1xDeamidated [Q11]	0.0253873	0.00153549	1	1	1	P0AEB2	P0AEB2 [369-389]		D-alanyl-D-alanine carboxypeptidase DacA OS=Escherichia coli (strain K12) OX=83333 GN=dacA PE=1 SV=1	0	2415.29							No Quan Values	Not Found	Not Found	Not Found	High	Not Found	Not Found	Not Found	Not Found	Not Found	Not Found	High	0.0003433	0.00324	4.33
FALSE	High	[K].TILWNGPVGVFEFPNFR.[K]	2xDeamidated [N5; N15]	0.0168698	0.000976198	1	1	5	P0A799	P0A799 [303-319]		Phosphoglycerate kinase OS=Escherichia coli (strain K12) OX=83333 GN=pgk PE=1 SV=2	0	1995							No Quan Values	High	Not Found	Not Found	Not Found	High	Not Found	Not Found	High	Not Found	Not Found	High	6.879e-05	0.001881	2.72
FALSE	High	[K].TLAEGQNVEFEIQDGQK.[G]	2xDeamidated [Q6; Q13]	0.0154368	0.000869954	1	1	1	P0A9Y6	P0A9Y6 [43-59]		Cold shock-like protein CspC OS=Escherichia coli (strain K12) OX=83333 GN=cspC PE=1 SV=2	0	1907.89							No Quan Values	Not Found	Not Found	Not Found	High	Not Found	Not Found	Not Found	Not Found	Not Found	Not Found	High	0.0002042	0.001905	2.59
FALSE	High	[K].TLAEGQRVEFEITNGAK.[G]	2xDeamidated [Q6; N14]	0.0436697	0.00276938	1	1	2	P0A972	P0A972 [43-59]		Cold shock-like protein CspE OS=Escherichia coli (strain K12) OX=83333 GN=cspE PE=1 SV=2	1	1864.93							No Quan Values	Not Found	Not Found	Not Found	Not Found	Not Found	Not Found	High	High	Not Found	Not Found	High	0.0004718	0.005581	3.34
FALSE	High	[K].TLDDDAAAGVVAQLQAEQGVEK.[V]	1xDeamidated [Q]	0.00996089	0.000610941	1	1	2	P0AC30	P0AC30 [118-139]		Cell division protein FtsX OS=Escherichia coli (strain K12) OX=83333 GN=ftsX PE=1 SV=1	0	2229.09							No Quan Values	Not Found	Not Found	High	High	Not Found	Not Found	Not Found	Not Found	Not Found	Not Found	High	0.0002692	0.001486	3.2
FALSE	High	[K].TLLMDEQDHGYALTGDALSQAAIAAANR.[S]	1xDeamidated [Q]	1.6618e-07	7.13839e-05	1	1	3	P0ABF6	P0ABF6 [174-201]		Cytidine deaminase OS=Escherichia coli (strain K12) OX=83333 GN=cdd PE=1 SV=1	0	2917.4							No Quan Values	Not Found	High	Not Found	High	Not Found	Not Found	Not Found	Not Found	High	Not Found	High	6.914e-05	6.912e-09	6.47
FALSE	High	[K].TLNAEIVFVMSQGTDTPEQLK.[E]	1xDeamidated [Q]	0.00548654	0.000461555	1	1	2	P0A9M8	P0A9M8 [129-149]		Phosphate acetyltransferase OS=Escherichia coli (strain K12) OX=83333 GN=pta PE=1 SV=2	0	2322.15							No Quan Values	Not Found	Not Found	Not Found	High	Not Found	Not Found	Not Found	High	Not Found	Not Found	High	0.000165	0.00064	4.27
FALSE	High	[K].TMEEALELANDTQYGLGAGVWSR.[N]	1xDeamidated [Q/N]	0.015562	0.000869954	1	1	4	P37685	P37685 [421-443]		Aldehyde dehydrogenase B OS=Escherichia coli (strain K12) OX=83333 GN=aldB PE=1 SV=2	0	2512.17							No Quan Values	Not Found	Not Found	High	High	High	Not Found	Not Found	Not Found	Not Found	Not Found	High	0.0002042	0.001916	2.74
FALSE	High	[K].TMEEALELANDTQYGLGAGVWSR.[N]		0.0184322	0.00113572	1	1	1	P37685	P37685 [421-443]		Aldehyde dehydrogenase B OS=Escherichia coli (strain K12) OX=83333 GN=aldB PE=1 SV=2	0	2511.18							No Quan Values	Not Found	Not Found	Not Found	Not Found	High	Not Found	Not Found	Not Found	Not Found	Not Found	High	0.0002722	0.002262	2.68
FALSE	High	[K].TMPSAPAPDGLPSETQIAQSLAHLLPPVLK.[D]	1xDeamidated [Q16]	0.0501689	0.00323062	1	1	1	P0AGG2	P0AGG2 [120-149]		Acyl-CoA thioesterase 2 OS=Escherichia coli (strain K12) OX=83333 GN=tesB PE=1 SV=2	0	3080.63							No Quan Values	Not Found	Not Found	High	Not Found	Not Found	Not Found	Not Found	Not Found	Not Found	Not Found	High	0.0006481	0.007804	2.35
FALSE	High	[K].TNAQPISVIQIDDPNNPGEK.[M]	1xDeamidated [N/Q]	0.0436697	0.00276938	1	1	3	P64506	P64506 [80-99]		Uncharacterized protein YebY OS=Escherichia coli (strain K12) OX=83333 GN=yebY PE=3 SV=1	0	2151.06							No Quan Values	Not Found	Not Found	Not Found	Not Found	High	Not Found	High	High	Not Found	Not Found	High	0.0005773	0.005657	2.87
FALSE	High	[K].TNLAGLMDGYFHHEASIEGGQHLNVNVMNR.[E]	1xDeamidated [N]	0.00411758	0.00041021	1	1	3	P09373	P09373 [684-713]		Formate acetyltransferase 1 OS=Escherichia coli (strain K12) OX=83333 GN=pflB PE=1 SV=2	0	3325.55							No Quan Values	Not Found	Not Found	Not Found	High	High	Not Found	High	Not Found	Not Found	Not Found	High	0.0001191	0.000468	3.59
FALSE	High	[K].TNPGYSAIGR.[L]		0.0172826	0.00103208	1	1	1	P24215	P24215 [364-373]		Mannonate dehydratase OS=Escherichia coli (strain K12) OX=83333 GN=uxuA PE=1 SV=2	0	1035.52							No Quan Values	Not Found	Not Found	Not Found	High	Not Found	Not Found	Not Found	Not Found	Not Found	Not Found	High	0.0002042	0.002145	1.76
FALSE	High	[K].TPADTGDSIGVVFANGAIMDGEETQGNVGGDTTAAQIR.[D]	1xDeamidated [N15]	0.0209587	0.00128398	1	1	1	P08395	P08395 [320-357]		Protease 4 OS=Escherichia coli (strain K12) OX=83333 GN=sppA PE=1 SV=2	0	3736.72							No Quan Values	Not Found	Not Found	Not Found	Not Found	High	Not Found	Not Found	Not Found	Not Found	Not Found	High	0.0003662	0.002587	3.42
FALSE	High	[K].TPGGAPSTSEEVLEELALDYPLPK.[V]		5.61977e-05	7.13839e-05	1	1	3	P00582	P00582 [602-625]		DNA polymerase I OS=Escherichia coli (strain K12) OX=83333 GN=polA PE=1 SV=1	0	2513.27							No Quan Values	High	Not Found	High	Not Found	High	Not Found	Not Found	Not Found	Not Found	Not Found	High	6.924e-05	8.281e-06	5.44
FALSE	High	[K].TPGGYTIWNTGAAWQVTK.[D]	1xDeamidated [N/Q]	0.00605306	0.000505324	1	1	2	P17315	P17315 [608-625]		Colicin I receptor OS=Escherichia coli (strain K12) OX=83333 GN=cirA PE=1 SV=2	0	1951.95							No Quan Values	High	Not Found	Not Found	High	Not Found	Not Found	Not Found	Not Found	Not Found	Not Found	High	0.0001342	0.0007686	2.71
FALSE	High	[K].TPGHPEVGYTAGVETTTGPLGQGIANAVGMAIAEK.[T]	2xDeamidated [Q22; N26]	0.000447923	7.13839e-05	1	1	4	P27302	P27302 [97-131]		Transketolase 1 OS=Escherichia coli (strain K12) OX=83333 GN=tktA PE=1 SV=5	0	3396.66							No Quan Values	High	High	High	Not Found	High	Not Found	Not Found	Not Found	Not Found	Not Found	High	6.95e-05	4.619e-05	3.54
FALSE	High	[K].TQGAAAFEGAVIAYEPVWAIGTGK.[S]	1xDeamidated [Q2]	0.00227778	0.000144872	1	1	3	P0A858	P0A858 [153-176]		Triosephosphate isomerase OS=Escherichia coli (strain K12) OX=83333 GN=tpiA PE=1 SV=1	0	2408.21							No Quan Values	Not Found	High	Not Found	Not Found	High	Not Found	High	Not Found	Not Found	Not Found	High	6.95e-05	0.0002506	3.99
FALSE	High	[K].TQGAAAFEGAVIAYEPVWAIGTGK.[S]	1xOxidation [P16]	0.0388637	0.00249171	1	1	2	P0A858	P0A858 [153-176]	P0A858 1xOxidation [P168]	Triosephosphate isomerase OS=Escherichia coli (strain K12) OX=83333 GN=tpiA PE=1 SV=1	0	2423.22							No Quan Values	Not Found	High	Not Found	High	Not Found	Not Found	Not Found	Not Found	Not Found	Not Found	High	0.0005651	0.005118	2.93
FALSE	High	[K].TQLPSGSELSLYDIAPVTPGVAVDLSHIPTAVK.[I]	1xDeamidated [Q2]	3.94939e-06	7.13839e-05	1	1	5	P61889	P61889 [22-54]		Malate dehydrogenase OS=Escherichia coli (strain K12) OX=83333 GN=mdh PE=1 SV=1	0	3376.79							No Quan Values	High	Not Found	High	Not Found	High	Not Found	Not Found	Not Found	Not Found	Not Found	High	6.924e-05	5.781e-07	5.37
FALSE	High	[K].TQPLYDTQVSVSHTTR.[Q]	1xDeamidated [Q]	0.00117759	7.13839e-05	1	1	3	P60546	P60546 [27-42]		Guanylate kinase OS=Escherichia coli (strain K12) OX=83333 GN=gmk PE=1 SV=1	0	1833.9							No Quan Values	Not Found	High	Not Found	Not Found	Not Found	Not Found	Not Found	Not Found	Not Found	High	High	7.57e-05	0.0001128	2.58
FALSE	High	[K].TQTGALIMIFDSADGAADAAPAQAEEK.[K]	1xDeamidated [Q]	0.00117759	7.13839e-05	1	1	5	P06959	P06959 [65-91]		Dihydrolipoyllysine-residue acetyltransferase component of pyruvate dehydrogenase complex OS=Escherichia coli (strain K12) OX=83333 GN=aceF PE=1 SV=3	0	2693.26							No Quan Values	Not Found	High	High	High	Not Found	Not Found	High	High	Not Found	Not Found	High	6.879e-05	0.0001098	3.16
FALSE	High	[K].TSASQYALFVEDEWR.[I]	1xDeamidated [Q5]	0.00064972	7.13839e-05	1	1	3	P17315	P17315 [357-371]		Colicin I receptor OS=Escherichia coli (strain K12) OX=83333 GN=cirA PE=1 SV=2	0	1802.82							No Quan Values	Not Found	Not Found	Not Found	Not Found	Not Found	Not Found	Not Found	High	High	Not Found	High	6.879e-05	5.825e-05	2.59
FALSE	High	[K].TSPSIDVAFQAVDQDALK.[A]	1xDeamidated [Q10]	0.00155899	7.13839e-05	1	1	4	P00956	P00956 [206-223]		Isoleucine--tRNA ligase OS=Escherichia coli (strain K12) OX=83333 GN=ileS PE=1 SV=5	0	1905.94							No Quan Values	High	High	Not Found	Not Found	High	Not Found	Not Found	Not Found	High	Not Found	High	6.914e-05	0.0001612	3.96
FALSE	High	[K].TSVVNASISGDTSQQGLAR.[L]	1xDeamidated [N/Q]	0.000723395	7.13839e-05	1	1	4	P0ADA1	P0ADA1 [61-79]		Thioesterase 1/protease 1/lysophospholipase L1 OS=Escherichia coli (strain K12) OX=83333 GN=tesA PE=1 SV=1	0	1891.94							No Quan Values	Not Found	Not Found	Not Found	High	Not Found	Not Found	High	High	High	Not Found	High	6.391e-05	5.544e-05	3.62
FALSE	High	[K].TTAAACLMTEAPSFANPTALAELSIQVVK.[K]	1xCarbamidomethyl [C6]; 1xDeamidated [N16]	0.0135626	0.000817555	1	1	1	P21889	P21889 [557-585]		Aspartate--tRNA ligase OS=Escherichia coli (strain K12) OX=83333 GN=aspS PE=1 SV=1	0	3006.52							No Quan Values	Not Found	Not Found	Not Found	Not Found	Not Found	Not Found	Not Found	Not Found	High	Not Found	High	6.391e-05	0.001344	2.85
FALSE	High	[K].TTAAACLMTEAPSFANPTALAELSIQVVK.[K]	1xCarbamidomethyl [C6]; 1xDeamidated [N16]; 1xOxidation [T9]	0.0242023	0.00143433	1	1	1	P21889	P21889 [557-585]		Aspartate--tRNA ligase OS=Escherichia coli (strain K12) OX=83333 GN=aspS PE=1 SV=1	0	3022.51							No Quan Values	Not Found	Not Found	Not Found	High	Not Found	Not Found	Not Found	Not Found	Not Found	Not Found	High	0.0003006	0.003065	3.98
FALSE	High	[K].TTEYIDAMPIAASEK.[A]		0.042666	0.00267609	1	1	2	P62517	P62517 [4-18]		Glucans biosynthesis glucosyltransferase H OS=Escherichia coli (strain K12) OX=83333 GN=mdoH PE=1 SV=1	0	1639.79							No Quan Values	High	Not Found	Not Found	Not Found	High	Not Found	Not Found	Not Found	Not Found	Not Found	High	0.0005293	0.005775	2.42
FALSE	High	[K].TTGPEIWEDTDGQVDVFIAGVGTGGTLTGVSR.[Y]	1xDeamidated [Q13]	1.41252e-08	7.13839e-05	1	1	10	P0ABK5	P0ABK5 [156-187]		Cysteine synthase A OS=Escherichia coli (strain K12) OX=83333 GN=cysK PE=1 SV=2	0	3236.56							No Quan Values	High	High	Not Found	High	High	Not Found	High	High	High	High	High	8.207e-05	1.543e-09	5.23
FALSE	High	[K].TTHILEVAPEAQVVAVDIDEQR.[L]	1xDeamidated [Q12]	0.000846338	7.13839e-05	1	1	5	P36929	P36929 [261-282]		Ribosomal RNA small subunit methyltransferase B OS=Escherichia coli (strain K12) OX=83333 GN=rsmB PE=1 SV=2	0	2434.25							No Quan Values	High	Not Found	High	Not Found	Not Found	High	Not Found	Not Found	Not Found	High	High	0.0001794	6.072e-05	3.98
FALSE	High	[K].TTTGDGIVAGLQVLAAMAR.[N]	1xDeamidated [Q12]	8.02021e-05	7.13839e-05	1	1	1	P31120	P31120 [336-354]		Phosphoglucosamine mutase OS=Escherichia coli (strain K12) OX=83333 GN=glmM PE=1 SV=3	0	1845.97							No Quan Values	High	Not Found	Not Found	Not Found	Not Found	Not Found	Not Found	Not Found	Not Found	Not Found	High	8.207e-05	9.643e-06	3.31
FALSE	High	[K].TVAAMDVLAPGIGEIIGGSQR.[E]	1xDeamidated [Q20]	3.12363e-05	7.13839e-05	1	1	3	P0A8M0	P0A8M0 [376-396]		Asparagine--tRNA ligase OS=Escherichia coli (strain K12) OX=83333 GN=asnS PE=1 SV=2	0	2056.07							No Quan Values	Not Found	Not Found	High	Not Found	High	Not Found	Not Found	High	Not Found	Not Found	High	6.924e-05	4.595e-06	4.74
FALSE	High	[K].TVAAMDVLAPGIGEIIGGSQR.[E]	1xDeamidated [Q20]; 1xOxidation [M5]	0.00450658	0.000461555	1	1	2	P0A8M0	P0A8M0 [376-396]		Asparagine--tRNA ligase OS=Escherichia coli (strain K12) OX=83333 GN=asnS PE=1 SV=2	0	2072.07							No Quan Values	High	Not Found	High	Not Found	Not Found	Not Found	Not Found	Not Found	Not Found	Not Found	High	0.0001342	0.0005663	3.08
FALSE	High	[K].TVEDAVKEMLEHMASTLAQGER.[I]	1xDeamidated [Q19]	0.0113454	0.000656936	1	1	2	P0A6Y1	P0A6Y1 [21-42]		Integration host factor subunit beta OS=Escherichia coli (strain K12) OX=83333 GN=ihfB PE=1 SV=1	1	2446.16							No Quan Values	Not Found	High	Not Found	Not Found	Not Found	Not Found	Not Found	Not Found	High	Not Found	High	6.391e-05	0.001098	3.2
FALSE	High	[K].TVILNEGDFVVFYPGEVHKPLCAVGAPAQVR.[K]	1xCarbamidomethyl [C22]; 2xDeamidated [N5; Q29]	0.0684314	0.0051485	1	1	1	P0AF96	P0AF96 [111-141]		Toxin-antitoxin biofilm protein TabA OS=Escherichia coli (strain K12) OX=83333 GN=tabA PE=1 SV=1	0	3384.73							No Quan Values	Not Found	Not Found	Not Found	Not Found	Not Found	Not Found	Not Found	High	Not Found	Not Found	High	0.0007824	0.008828	3.64
FALSE	High	[K].TVINFDNAIIAAGSRPIQLPFIPHEDPR.[I]	2xDeamidated [N7; Q18]	0.00888705	0.000560359	1	1	1	P0A9P0	P0A9P0 [134-161]		Dihydrolipoyl dehydrogenase OS=Escherichia coli (strain K12) OX=83333 GN=lpdA PE=1 SV=2	0	3103.62							No Quan Values	Not Found	Not Found	Not Found	Not Found	Not Found	Not Found	High	Not Found	Not Found	Not Found	High	7.378e-05	0.001099	2.54
FALSE	High	[K].TVWEEVSGGLDIMK.[I]		1.82452e-05	7.13839e-05	1	1	10	P0A9W3	P0A9W3 [403-416]		Energy-dependent translational throttle protein EttA OS=Escherichia coli (strain K12) OX=83333 GN=ettA PE=1 SV=2	0	1563.77							No Quan Values	High	High	High	High	High	High	High	High	High	High	High	7.616e-05	1.692e-06	3.56
FALSE	High	[K].TWQTQPALLTASVALYR.[V]	1xDeamidated [Q5]	0.000221812	7.13839e-05	1	1	1	P0AAI9	P0AAI9 [59-75]		Malonyl CoA-acyl carrier protein transacylase OS=Escherichia coli (strain K12) OX=83333 GN=fabD PE=1 SV=2	0	1920.02							No Quan Values	Not Found	Not Found	Not Found	Not Found	Not Found	Not Found	Not Found	High	Not Found	Not Found	High	6.879e-05	1.863e-05	3.6
FALSE	High	[K].TYLVTLESPVADDTAEQFAK.[G]	1xDeamidated [Q17]	0.00165164	7.13839e-05	1	1	4	P0AA43	P0AA43 [131-150]		Ribosomal small subunit pseudouridine synthase A OS=Escherichia coli (strain K12) OX=83333 GN=rsuA PE=1 SV=1	0	2199.07							No Quan Values	Not Found	Not Found	High	High	High	Not Found	Not Found	Not Found	Not Found	Not Found	High	6.95e-05	0.0001795	3.17
FALSE	High	[K].TYNPQDIEQPLYEHWEK.[Q]	1xDeamidated [Q/N]	0.0242023	0.00143433	1	1	3	P07118	P07118 [4-20]		Valine--tRNA ligase OS=Escherichia coli (strain K12) OX=83333 GN=valS PE=1 SV=2	0	2191							No Quan Values	Not Found	High	Not Found	Not Found	High	Not Found	Not Found	High	Not Found	Not Found	High	0.0002595	0.002796	2.28
FALSE	High	[K].VAAALGATLLLEHCKPDVIINTGSAGGLAPTLK.[V]	1xCarbamidomethyl [C14]; 1xDeamidated [N21]	5.34767e-05	7.13839e-05	1	1	6	P0AF12	P0AF12 [53-85]		5'-methylthioadenosine/S-adenosylhomocysteine nucleosidase OS=Escherichia coli (strain K12) OX=83333 GN=mtnN PE=1 SV=1	0	3272.79							No Quan Values	Not Found	High	Not Found	High	High	Not Found	High	Not Found	High	High	High	6.914e-05	3.459e-06	3.01
FALSE	High	[K].VAALVGEVLPDGMVNIIGVGSCPSR.[G]	1xCarbamidomethyl [C22]; 1xDeamidated [N15]	0.00063907	7.13839e-05	1	1	2	P0ABH0	P0ABH0 [20-44]		Cell division protein FtsA OS=Escherichia coli (strain K12) OX=83333 GN=ftsA PE=1 SV=1	0	2511.29							No Quan Values	Not Found	Not Found	High	Not Found	Not Found	Not Found	Not Found	Not Found	Not Found	Not Found	High	6.924e-05	9.497e-05	3.84
FALSE	High	[K].VAAVVNNGVVLESDVDGLMQSVK.[L]	2xDeamidated [N7; N/Q]	0.0170063	0.000976198	1	1	2	P0ABZ6	P0ABZ6 [28-50]		Chaperone SurA OS=Escherichia coli (strain K12) OX=83333 GN=surA PE=1 SV=1	0	2345.19							No Quan Values	Not Found	Not Found	Not Found	Not Found	High	Not Found	High	Not Found	Not Found	Not Found	High	0.0002722	0.002071	2.27
FALSE	High	[K].VAIDAINAAGAPHCFLSVTK.[W]	1xCarbamidomethyl [C14]; 1xDeamidated [N7]	0.026628	0.00169032	1	1	3	P0AB91	P0AB91 [195-214]		Phospho-2-dehydro-3-deoxyheptonate aldolase, Phe-sensitive OS=Escherichia coli (strain K12) OX=83333 GN=aroG PE=1 SV=1	0	2056.05							No Quan Values	Not Found	Not Found	Not Found	Not Found	Not Found	Not Found	Not Found	High	High	Not Found	High	0.0001181	0.00299	2.82
FALSE	High	[K].VASGEAGGITQHIGAYHVETENGMITFLDTPGHAAFTSMR.[A]	2xDeamidated [Q11; N22]	1.23021e-06	7.13839e-05	1	1	10	P0A705	P0A705 [416-455]		Translation initiation factor IF-2 OS=Escherichia coli (strain K12) OX=83333 GN=infB PE=1 SV=1	0	4175.94							No Quan Values	High	High	High	High	High	Not Found	Not Found	Not Found	High	High	High	7.616e-05	1.016e-07	6.43
FALSE	High	[K].VCYETGKPAQTEYEVVEYAADNTAR.[V]	1xCarbamidomethyl [C2]; 1xDeamidated [Q10]	0.0063059	0.000505324	1	1	2	P0AA37	P0AA37 [127-151]		Ribosomal large subunit pseudouridine synthase A OS=Escherichia coli (strain K12) OX=83333 GN=rluA PE=1 SV=2	0	2865.29							No Quan Values	Not Found	Not Found	Not Found	Not Found	Not Found	Not Found	Not Found	High	Not Found	High	High	6.879e-05	0.0006527	3.07
FALSE	High	[K].VDANIAEQVIIQYGGSVNASNAAELFAQPDIDGALVGGASLK.[A]	1xDeamidated [Q28]	0.025186	0.0014829	1	1	1	P0A858	P0A858 [197-238]		Triosephosphate isomerase OS=Escherichia coli (strain K12) OX=83333 GN=tpiA PE=1 SV=1	0	4187.11							No Quan Values	Not Found	Not Found	Not Found	High	Not Found	Not Found	Not Found	Not Found	Not Found	Not Found	High	0.0003433	0.003214	2.26
FALSE	High	[K].VDGLHYFSDNKDVDGDQTYMR.[L]	1xDeamidated [N10]	0.0479087	0.00304459	1	1	1	P06996	P06996 [38-58]		Outer membrane protein C OS=Escherichia coli (strain K12) OX=83333 GN=ompC PE=1 SV=1	1	2476.07							No Quan Values	Not Found	Not Found	Not Found	Not Found	Not Found	Not Found	Not Found	High	Not Found	Not Found	High	0.000531	0.005909	4.07
FALSE	High	[K].VDGVFTADPAKDPTATMYEQLTYSEVLEK.[E]	1xDeamidated [Q20]	0.00395198	0.00034429	1	1	1	P0A7E9	P0A7E9 [167-195]		Uridylate kinase OS=Escherichia coli (strain K12) OX=83333 GN=pyrH PE=1 SV=2	1	3219.53							No Quan Values	Not Found	High	Not Found	Not Found	Not Found	Not Found	Not Found	Not Found	Not Found	Not Found	High	6.914e-05	0.0003583	5.42
FALSE	High	[K].VDQLIFAGLASSYSVLTEDER.[E]		0.00247329	0.000214228	1	1	1	P0ABH0	P0ABH0 [182-202]		Cell division protein FtsA OS=Escherichia coli (strain K12) OX=83333 GN=ftsA PE=1 SV=1	0	2313.16							No Quan Values	Not Found	Not Found	Not Found	High	Not Found	Not Found	Not Found	Not Found	Not Found	Not Found	High	0.0001306	0.0002785	2.25
FALSE	High	[K].VDTHNFYGTDSDYDDSTTDTATMR.[F]	1xDeamidated [N5]	0.096551	0.0081898	1	1	3	P75780	P75780 [290-313]		Catecholate siderophore receptor Fiu OS=Escherichia coli (strain K12) OX=83333 GN=fiu PE=1 SV=1	0	2729.08							No Quan Values	Not Found	High	Not Found	Not Found	High	Not Found	Not Found	Not Found	High	Not Found	High	0.001104	0.01373	3.01
FALSE	High	[K].VDYSTFLQEVNNDQVR.[E]	1xDeamidated [Q8]	0.00695622	0.000505324	1	1	1	P0AAI3	P0AAI3 [32-47]		ATP-dependent zinc metalloprotease FtsH OS=Escherichia coli (strain K12) OX=83333 GN=ftsH PE=1 SV=1	0	1927.9							No Quan Values	High	Not Found	Not Found	Not Found	Not Found	Not Found	Not Found	Not Found	Not Found	Not Found	High	0.0001342	0.0008821	3.5
FALSE	High	[K].VEGNVSEVLVK.[F]		0.000867572	7.13839e-05	1	1	2	P36649	P36649 [475-485]		Blue copper oxidase CueO OS=Escherichia coli (strain K12) OX=83333 GN=cueO PE=1 SV=2	0	1172.65							No Quan Values	Not Found	Not Found	Not Found	Not Found	Not Found	Not Found	Not Found	Not Found	High	High	High	7.57e-05	8.18e-05	2.14
FALSE	High	[K].VEHIQILACGTSYNSGMVSR.[Y]	1xCarbamidomethyl [C9]	1.48366e-05	7.13839e-05	1	1	4	P17169	P17169 [293-312]		Glutamine--fructose-6-phosphate aminotransferase [isomerizing] OS=Escherichia coli (strain K12) OX=83333 GN=glmS PE=1 SV=4	0	2222.07							No Quan Values	Not Found	High	Not Found	High	Not Found	Not Found	Not Found	Not Found	High	High	High	6.391e-05	8.366e-07	3.63
FALSE	High	[K].VEMVQIVRPEDSMAALEEMTGHAEK.[V]	1xDeamidated [Q5]	1.70356e-07	7.13839e-05	1	1	5	P0A8L1	P0A8L1 [290-314]		Serine--tRNA ligase OS=Escherichia coli (strain K12) OX=83333 GN=serS PE=1 SV=1	0	2801.32							No Quan Values	Not Found	High	High	Not Found	High	Not Found	Not Found	Not Found	High	Not Found	High	6.391e-05	1.749e-08	5.71
FALSE	High	[K].VETENLCLDIAYGTDK.[N]	1xCarbamidomethyl [C7]	2.94789e-05	7.13839e-05	1	1	1	P27128	P27128 [22-37]		Lipopolysaccharide 1,3-galactosyltransferase OS=Escherichia coli (strain K12) OX=83333 GN=rfaI PE=3 SV=1	0	1840.86							No Quan Values	Not Found	Not Found	Not Found	High	Not Found	Not Found	Not Found	Not Found	Not Found	Not Found	High	7.616e-05	2.764e-06	3.02
FALSE	High	[K].VGKEGVITVEDGTGLQDELDVVEGMQFDR.[G]	1xDeamidated [Q16]	0.0137841	0.000817555	1	1	1	P0A6F5	P0A6F5 [169-197]		60 kDa chaperonin OS=Escherichia coli (strain K12) OX=83333 GN=groL PE=1 SV=2	1	3136.5							No Quan Values	High	Not Found	Not Found	Not Found	Not Found	Not Found	Not Found	Not Found	Not Found	Not Found	High	0.0001764	0.001787	3.72
FALSE	High	[K].VGMVFQKPTPFPMSIYDNIAFGVR.[L]		0.0525273	0.00355656	1	1	1	P0AAH0	P0AAH0 [93-116]		Phosphate import ATP-binding protein PstB OS=Escherichia coli (strain K12) OX=83333 GN=pstB PE=1 SV=2	0	2714.38							No Quan Values	Not Found	Not Found	Not Found	High	Not Found	Not Found	Not Found	Not Found	Not Found	Not Found	High	0.0008077	0.007082	3.61
FALSE	High	[K].VHVDEYDVDVIDSQSASK.[L]	1xDeamidated [Q14]	0.000846338	7.13839e-05	1	1	2	P35340	P35340 [275-292]		Alkyl hydroperoxide reductase subunit F OS=Escherichia coli (strain K12) OX=83333 GN=ahpF PE=1 SV=2	0	2006.92							No Quan Values	Not Found	Not Found	Not Found	Not Found	Not Found	Not Found	High	High	Not Found	Not Found	High	6.879e-05	7.684e-05	3
FALSE	High	[K].VIADIYPGQTQFYVIEFK.[C]	1xDeamidated [Q11]	0.00773584	0.000505324	1	1	2	P67603	P67603 [84-101]		UPF0267 protein YqfB OS=Escherichia coli (strain K12) OX=83333 GN=yqfB PE=1 SV=1	0	2132.1							No Quan Values	Not Found	High	Not Found	Not Found	High	Not Found	Not Found	Not Found	Not Found	Not Found	High	0.0001281	0.0007439	2.9
FALSE	High	[K].VIASTQPAQTTVYLEQPEAIDYKR.[-]	1xDeamidated [Q]	0.000555309	7.13839e-05	1	1	5	P25524	P25524 [404-427]		Cytosine deaminase OS=Escherichia coli (strain K12) OX=83333 GN=codA PE=1 SV=3	1	2722.39							No Quan Values	High	High	High	Not Found	Not Found	Not Found	Not Found	High	High	Not Found	High	6.924e-05	8.24e-05	3.67
FALSE	High	[K].VICQGFTGSQGTFHSEQAIAYGTK.[M]	1xCarbamidomethyl [C3]; 1xDeamidated [Q]	0.000227384	7.13839e-05	1	1	8	P0AGE9	P0AGE9 [11-34]		Succinate--CoA ligase [ADP-forming] subunit alpha OS=Escherichia coli (strain K12) OX=83333 GN=sucD PE=1 SV=2	0	2588.21							No Quan Values	High	High	Not Found	High	High	Not Found	High	High	Not Found	Not Found	High	6.914e-05	1.645e-05	2.75
FALSE	High	[K].VINDNFGIIEGLMTTVHATTATQK.[T]	1xDeamidated [Q/N]; 1xOxidation [M13]	0.0292862	0.00177987	1	1	2	P0A9B2	P0A9B2 [161-184]		Glyceraldehyde-3-phosphate dehydrogenase A OS=Escherichia coli (strain K12) OX=83333 GN=gapA PE=1 SV=2	0	2591.3							No Quan Values	High	High	Not Found	Not Found	Not Found	Not Found	Not Found	Not Found	Not Found	Not Found	High	0.0002192	0.003193	2.81
FALSE	High	[K].VKAPVIVQFSNGGASFIAGK.[G]	2xDeamidated [Q8; N11]	6.46826e-05	7.13839e-05	1	1	5	P0AB71	P0AB71 [53-72]		Fructose-bisphosphate aldolase class 2 OS=Escherichia coli (strain K12) OX=83333 GN=fbaA PE=1 SV=2	1	1992.08							No Quan Values	Not Found	Not Found	Not Found	Not Found	Not Found	Not Found	High	High	High	Not Found	High	6.879e-05	5.021e-06	3.08
FALSE	High	[K].VKPQVYAGLFPVSSDDYEAFR.[D]	1xDeamidated [Q4]	0.0179927	0.00108576	1	1	3	P60785	P60785 [291-311]		Elongation factor 4 OS=Escherichia coli (strain K12) OX=83333 GN=lepA PE=1 SV=1	0	2389.17							No Quan Values	Not Found	Not Found	High	Not Found	Not Found	Not Found	High	Not Found	Not Found	High	High	0.0003354	0.002703	3.27
FALSE	High	[K].VLAEQALAQPTTDELMTLVNK.[F]	1xDeamidated [Q]	0.0359411	0.00236729	1	1	2	P08839	P08839 [547-567]		Phosphoenolpyruvate-protein phosphotransferase OS=Escherichia coli (strain K12) OX=83333 GN=ptsI PE=1 SV=1	0	2286.19							No Quan Values	Not Found	Not Found	Not Found	Not Found	Not Found	Not Found	Not Found	Not Found	High	High	High	0.0003211	0.004282	2.33
FALSE	High	[K].VLLPAIESCINTQALK.[A]	1xCarbamidomethyl [C9]	0.0150671	0.000817555	1	1	2	P0AF20	P0AF20 [350-365]		N-acetylglucosamine repressor OS=Escherichia coli (strain K12) OX=83333 GN=nagC PE=2 SV=1	0	1769.98							No Quan Values	Not Found	Not Found	High	High	Not Found	Not Found	Not Found	Not Found	Not Found	Not Found	High	0.0002042	0.001856	2.06
FALSE	High	[K].VLNIFPSIDTGVCAASVR.[K]	1xCarbamidomethyl [C13]; 1xTrioxidation [F5]; 1xDioxidation [V1]	0.0108053	0.000656936	1	1	1	P0A862	P0A862 [49-66]		Thiol peroxidase OS=Escherichia coli (strain K12) OX=83333 GN=tpx PE=1 SV=2	0	1998.98							No Quan Values	Not Found	High	Not Found	Not Found	Not Found	Not Found	Not Found	Not Found	Not Found	Not Found	High	0.0001802	0.001071	2.69
FALSE	High	[K].VLPAVAMLEER.[A]		0.000422739	7.13839e-05	1	1	27	P0A799	P0A799 [374-384]		Phosphoglycerate kinase OS=Escherichia coli (strain K12) OX=83333 GN=pgk PE=1 SV=2	0	1227.68							No Quan Values	High	High	High	High	High	High	High	High	High	High	High	6.391e-05	3.099e-05	2.43
FALSE	High	[K].VLSESDFQVNQLLDILR.[A]	2xDeamidated [Q8; N10]	0.11935	0.00978306	1	1	1	P0A8E7	P0A8E7 [50-66]		UPF0234 protein YajQ OS=Escherichia coli (strain K12) OX=83333 GN=yajQ PE=1 SV=2	0	1991.03							No Quan Values	Not Found	Not Found	Not Found	Not Found	Not Found	Not Found	Not Found	Not Found	High	Not Found	High	0.001206	0.01594	2.03
FALSE	High	[K].VLVDGAQAVMHHPVDVQALDCDFYVFSGHK.[L]	1xCarbamidomethyl [C21]	0.00196384	0.000144872	1	1	1	P77444	P77444 [197-226]		Cysteine desulfurase OS=Escherichia coli (strain K12) OX=83333 GN=sufS PE=1 SV=1	0	3354.6							No Quan Values	Not Found	Not Found	Not Found	Not Found	High	Not Found	Not Found	Not Found	Not Found	Not Found	High	6.95e-05	0.0002146	4.36
FALSE	High	[K].VMQDLAEEGMTMVIVTHEIGFAEK.[V]	1xDeamidated [Q3]	0.00152088	7.13839e-05	1	1	1	P10346	P10346 [178-201]		Glutamine transport ATP-binding protein GlnQ OS=Escherichia coli (strain K12) OX=83333 GN=glnQ PE=1 SV=1	0	2679.27							No Quan Values	Not Found	Not Found	Not Found	Not Found	Not Found	Not Found	Not Found	Not Found	High	Not Found	High	6.391e-05	0.0001242	3.37
FALSE	High	[K].VNDAKENVLTDGIQTFPDR.[T]		0.00352268	0.00034429	1	1	1	P39173	P39173 [188-206]		Putative glucose-6-phosphate 1-epimerase OS=Escherichia coli (strain K12) OX=83333 GN=yeaD PE=1 SV=2	1	2132.06							No Quan Values	Not Found	Not Found	Not Found	Not Found	Not Found	Not Found	Not Found	High	Not Found	Not Found	High	6.879e-05	0.0003506	2.99
FALSE	High	[K].VNEDEMYPGEAGIDIYNLTK.[Y]	1xDeamidated [N]	0.00332575	0.00034429	1	1	2	P0A8V2	P0A8V2 [736-755]		DNA-directed RNA polymerase subunit beta OS=Escherichia coli (strain K12) OX=83333 GN=rpoB PE=1 SV=1	0	2272.03							No Quan Values	Not Found	Not Found	Not Found	High	Not Found	Not Found	Not Found	High	Not Found	Not Found	High	6.879e-05	0.0003308	3.68
FALSE	High	[K].VNNFWETSGLNILETLAR.[L]	1xDeamidated [N11]	0.000352439	7.13839e-05	1	1	2	P0A8V6	P0A8V6 [71-88]		Fatty acid metabolism regulator protein OS=Escherichia coli (strain K12) OX=83333 GN=fadR PE=1 SV=2	0	2078.06							No Quan Values	High	Not Found	Not Found	High	Not Found	Not Found	Not Found	Not Found	Not Found	Not Found	High	7.616e-05	3.662e-05	3.79
FALSE	High	[K].VNPADDIEVINTELALADLDTCER.[A]	1xCarbamidomethyl [C22]; 1xDeamidated [N11]	3.4699e-07	7.13839e-05	1	1	3	P0ABU2	P0ABU2 [119-142]		Ribosome-binding ATPase YchF OS=Escherichia coli (strain K12) OX=83333 GN=ychF PE=1 SV=2	0	2687.27							No Quan Values	Not Found	Not Found	Not Found	High	High	Not Found	Not Found	Not Found	High	Not Found	High	6.95e-05	2.632e-08	3.78
FALSE	High	[K].VNVTGGTEPVVNTVSGWR.[Q]		0.000229272	7.13839e-05	1	1	2	P75831	P75831 [231-248]		Macrolide export ATP-binding/permease protein MacB OS=Escherichia coli (strain K12) OX=83333 GN=macB PE=1 SV=1	0	1871.96							No Quan Values	Not Found	Not Found	Not Found	High	High	Not Found	Not Found	Not Found	Not Found	Not Found	High	7.616e-05	2.352e-05	3.28
FALSE	High	[K].VPESWIVQGDFEPESGYR.[A]	1xDeamidated [Q8]	0.000608156	7.13839e-05	1	1	1	P0ACP7	P0ACP7 [211-228]		HTH-type transcriptional repressor PurR OS=Escherichia coli (strain K12) OX=83333 GN=purR PE=1 SV=2	0	2095.96							No Quan Values	Not Found	Not Found	Not Found	High	Not Found	Not Found	Not Found	Not Found	Not Found	Not Found	High	7.616e-05	6.473e-05	3.45
FALSE	High	[K].VPLPVVAQTAPEQQEENNADNR.[D]	1xDeamidated [N/Q]	0.0639704	0.0046975	1	1	3	P21513	P21513 [768-789]		Ribonuclease E OS=Escherichia coli (strain K12) OX=83333 GN=rne PE=1 SV=6	0	2420.17							No Quan Values	Not Found	High	Not Found	High	Not Found	Not Found	Not Found	Not Found	Not Found	Not Found	High	0.001056	0.008755	3.45
FALSE	High	[K].VPQSISVVTAEEMALHQPK.[S]	1xDeamidated [Q17]	0.000466824	7.13839e-05	1	1	6	P06971	P06971 [79-97]		Ferrichrome outer membrane transporter/phage receptor OS=Escherichia coli (strain K12) OX=83333 GN=fhuA PE=1 SV=2	0	2065.06							No Quan Values	High	High	Not Found	Not Found	High	Not Found	High	Not Found	Not Found	Not Found	High	6.914e-05	3.587e-05	3.43
FALSE	High	[K].VQDQNQIPELNVYQCGTYQMHSLQEAQDIAR.[S]	1xCarbamidomethyl [C15]; 1xDeamidated [N/Q]	0.0182846	0.00113572	1	1	9	P45578	P45578 [114-144]		S-ribosylhomocysteine lyase OS=Escherichia coli (strain K12) OX=83333 GN=luxS PE=1 SV=3	0	3677.7							No Quan Values	High	High	Not Found	High	Not Found	High	High	High	High	High	High	0.0002192	0.001905	3.97
FALSE	High	[K].VQEYVANYINADWIESLTATSER.[S]	1xDeamidated [N/Q]	4.73768e-06	7.13839e-05	1	1	15	P0A9M8	P0A9M8 [361-383]		Phosphate acetyltransferase OS=Escherichia coli (strain K12) OX=83333 GN=pta PE=1 SV=2	0	2673.27							No Quan Values	High	High	High	High	High	Not Found	High	High	High	High	High	6.391e-05	2.437e-07	4.25
FALSE	High	[K].VQMLAQAAEEHPLHGGTGIAHTR.[W]	1xDeamidated [Q6]; 2xOxidation [M3; L13]; 1xDioxidation [P12]	0.0423363	0.0026275	1	1	1	P17169	P17169 [52-74]	P17169 1xDioxidation [P63]	Glutamine--fructose-6-phosphate aminotransferase [isomerizing] OS=Escherichia coli (strain K12) OX=83333 GN=glmS PE=1 SV=4	0	2489.18							No Quan Values	Not Found	High	Not Found	Not Found	Not Found	Not Found	Not Found	Not Found	Not Found	Not Found	High	0.000357	0.004834	2.54
FALSE	High	[K].VQNTNGVYVVPAFTGLGAPYWDPYAR.[G]	2xDeamidated [Q2; N5]	0.0938149	0.00798671	1	1	1	P0A6F3	P0A6F3 [337-362]		Glycerol kinase OS=Escherichia coli (strain K12) OX=83333 GN=glpK PE=1 SV=2	0	2857.38							No Quan Values	Not Found	Not Found	Not Found	Not Found	Not Found	Not Found	High	Not Found	Not Found	Not Found	High	0.001495	0.01254	3.57
FALSE	High	[K].VQPGDSVAVFGLGAIGLAVVQGAR.[Q]	1xDeamidated [Q21]	0.00063907	7.13839e-05	1	1	2	P25437	P25437 [184-207]		S-(hydroxymethyl)glutathione dehydrogenase OS=Escherichia coli (strain K12) OX=83333 GN=frmA PE=1 SV=3	0	2282.25							No Quan Values	Not Found	Not Found	Not Found	Not Found	Not Found	Not Found	Not Found	High	Not Found	Not Found	High	6.879e-05	5.735e-05	3.57
FALSE	High	[K].VQSGIHGNATQTSIPGVFAAGDVMDHIYR.[Q]	1xDeamidated [Q11]	1.37388e-07	7.13839e-05	1	1	1	P0A9P4	P0A9P4 [266-294]		Thioredoxin reductase OS=Escherichia coli (strain K12) OX=83333 GN=trxB PE=1 SV=2	0	3042.47							No Quan Values	Not Found	Not Found	Not Found	Not Found	Not Found	Not Found	Not Found	High	Not Found	Not Found	High	6.879e-05	7.331e-09	5.72
FALSE	High	[K].VQYDLIVTNPPYVDAEDMSDLPNEYR.[H]	1xDeamidated [Q2]	0.0669141	0.00501153	1	1	1	P39199	P39199 [199-224]		50S ribosomal protein L3 glutamine methyltransferase OS=Escherichia coli (strain K12) OX=83333 GN=prmB PE=1 SV=3	0	3057.4							No Quan Values	Not Found	High	Not Found	Not Found	Not Found	Not Found	Not Found	Not Found	Not Found	Not Found	High	0.000492	0.008177	3.25
FALSE	High	[K].VRIDPIIVAQDGSLSGPGMACTTVAK.[Q]	1xCarbamidomethyl [C21]; 1xDeamidated [Q10]	0.0429981	0.00276938	1	1	1	P10100	P10100 [164-189]		Endolytic peptidoglycan transglycosylase RlpA OS=Escherichia coli (strain K12) OX=83333 GN=rlpA PE=1 SV=1	1	2657.36							No Quan Values	Not Found	Not Found	Not Found	Not Found	Not Found	Not Found	High	Not Found	Not Found	Not Found	High	0.0004718	0.005466	3.45
FALSE	High	[K].VSDAASNDTESLAGAEQAAGVK.[A]	2xDeamidated [N7; Q17]	0.00853192	0.000560359	1	1	3	P0ADY1	P0ADY1 [391-412]		Peptidyl-prolyl cis-trans isomerase D OS=Escherichia coli (strain K12) OX=83333 GN=ppiD PE=1 SV=1	0	2092.95							No Quan Values	High	Not Found	Not Found	High	Not Found	Not Found	Not Found	Not Found	Not Found	Not Found	High	0.000165	0.00102	2.72
FALSE	High	[K].VSDPSYFNDFDNKYGSSTDGYATQK.[F]	1xDeamidated [N12]	0.00610281	0.000505324	1	1	2	P31554	P31554 [334-358]		LPS-assembly protein LptD OS=Escherichia coli (strain K12) OX=83333 GN=lptD PE=1 SV=2	1	2807.2							No Quan Values	Not Found	Not Found	High	Not Found	Not Found	Not Found	Not Found	Not Found	High	Not Found	High	6.391e-05	0.0005593	3.34
FALSE	High	[K].VSFFGPFYGGYNVIALDR.[E]	1xDeamidated [N12]	0.11526	0.00949377	1	1	1	P0A901	P0A901 [106-123]		Outer membrane lipoprotein Blc OS=Escherichia coli (strain K12) OX=83333 GN=blc PE=1 SV=1	0	2023							No Quan Values	Not Found	Not Found	Not Found	Not Found	Not Found	Not Found	Not Found	Not Found	High	Not Found	High	0.001112	0.01522	2.73
FALSE	High	[K].VSGNSPVIFDVTHALQCR.[D]	1xCarbamidomethyl [C17]; 1xDeamidated [Q/N]	0.000451641	7.13839e-05	1	1	2	P0A715	P0A715 [190-207]		2-dehydro-3-deoxyphosphooctonate aldolase OS=Escherichia coli (strain K12) OX=83333 GN=kdsA PE=1 SV=1	0	2000.99							No Quan Values	Not Found	High	Not Found	Not Found	Not Found	Not Found	Not Found	Not Found	Not Found	Not Found	High	6.914e-05	3.45e-05	3.16
FALSE	High	[K].VSVGDKTQTGALIMIFDSADGAADAAPAQAEEK.[K]	1xDeamidated [Q29]	0.0187311	0.00113572	1	1	2	P06959	P06959 [59-91]		Dihydrolipoyllysine-residue acetyltransferase component of pyruvate dehydrogenase complex OS=Escherichia coli (strain K12) OX=83333 GN=aceF PE=1 SV=3	1	3278.57							No Quan Values	High	High	Not Found	Not Found	Not Found	Not Found	Not Found	Not Found	Not Found	Not Found	High	0.0002192	0.00196	4.36
FALSE	High	[K].VTDGVVTDEIHYLSAIEEGNYVIAQANSNLDEEGHFVEDLVTCR.[S]	1xCarbamidomethyl [C43]; 2xDeamidated [N20; N27]	0.0620736	0.00452065	1	1	1	P0A8V2	P0A8V2 [594-637]		DNA-directed RNA polymerase subunit beta OS=Escherichia coli (strain K12) OX=83333 GN=rpoB PE=1 SV=1	0	4923.28							No Quan Values	Not Found	Not Found	High	Not Found	Not Found	Not Found	Not Found	Not Found	Not Found	Not Found	High	0.0009071	0.009804	3.46
FALSE	High	[K].VTETYPANPNGSPNGITAVTTESGR.[V]	3xDeamidated [N8; N10; N14]	0.112863	0.00937996	1	1	1	P15254	P15254 [1229-1253]		Phosphoribosylformylglycinamidine synthase OS=Escherichia coli (strain K12) OX=83333 GN=purL PE=1 SV=3	0	2536.17							No Quan Values	Not Found	Not Found	Not Found	Not Found	Not Found	Not Found	Not Found	Not Found	High	Not Found	High	0.001112	0.01485	1.78
FALSE	High	[K].VTGETGEAIDDLR.[N]		0.000146691	7.13839e-05	1	1	7	P0A8C4	P0A8C4 [126-138]		UPF0149 protein YgfB OS=Escherichia coli (strain K12) OX=83333 GN=ygfB PE=3 SV=1	0	1375.67							No Quan Values	Not Found	Not Found	Not Found	High	Not Found	Not Found	High	High	High	High	High	6.879e-05	1.194e-05	2.97
FALSE	High	[K].VTHTSDATLHVNGGEIHASAEGQDMYAAIDGLIDK.[L]	2xDeamidated [N12; Q23]	5.23211e-06	7.13839e-05	1	1	4	P0AFX0	P0AFX0 [46-80]		Ribosome hibernation promoting factor OS=Escherichia coli (strain K12) OX=83333 GN=hpf PE=1 SV=1	0	3638.69							No Quan Values	Not Found	Not Found	High	High	High	Not Found	High	Not Found	Not Found	Not Found	High	6.924e-05	7.688e-07	5.34
FALSE	High	[K].VTTIIQGGTSSVTALTGSTEESQF.[-]	1xDeamidated [Q6]	0.0227049	0.00138854	1	1	1	P0A9G6	P0A9G6 [411-434]		Isocitrate lyase OS=Escherichia coli (strain K12) OX=83333 GN=aceA PE=1 SV=1	0	2415.18							No Quan Values	Not Found	High	Not Found	Not Found	Not Found	Not Found	Not Found	Not Found	Not Found	Not Found	High	0.0002192	0.002404	3.1
FALSE	High	[K].VTVVASGVPAGLGEPVFDR.[L]		0.0509439	0.00327575	1	1	1	P12008	P12008 [207-225]		Chorismate synthase OS=Escherichia coli (strain K12) OX=83333 GN=aroC PE=1 SV=4	0	1870.01							No Quan Values	Not Found	Not Found	Not Found	High	Not Found	Not Found	Not Found	Not Found	Not Found	Not Found	High	0.0007263	0.006842	2.9
FALSE	High	[K].VVAEYCDEQGGFIIR.[T]	1xCarbamidomethyl [C6]; 1xDeamidated [Q9]	0.109733	0.00922746	1	1	1	P0A9J0	P0A9J0 [157-171]		Ribonuclease G OS=Escherichia coli (strain K12) OX=83333 GN=rng PE=1 SV=2	0	1756.82							No Quan Values	High	Not Found	Not Found	Not Found	Not Found	Not Found	Not Found	Not Found	Not Found	Not Found	High	0.001079	0.01613	3.08
FALSE	High	[K].VVDQQNAGDPAYRPMAGNFANSCAFK.[A]	1xCarbamidomethyl [C23]; 1xDeamidated [N6]	0.0823231	0.00685431	1	1	1	P37330	P37330 [666-691]		Malate synthase G OS=Escherichia coli (strain K12) OX=83333 GN=glcB PE=1 SV=3	0	2829.27							No Quan Values	Not Found	Not Found	Not Found	Not Found	High	Not Found	Not Found	Not Found	Not Found	Not Found	High	0.0007631	0.0115	3.35
FALSE	High	[K].VYWGYAPNENLSNEELIR.[E]	1xDeamidated [N10]	0.00509646	0.000461555	1	1	1	P13009	P13009 [1110-1127]		Methionine synthase OS=Escherichia coli (strain K12) OX=83333 GN=metH PE=1 SV=5	0	2168.03							No Quan Values	Not Found	Not Found	Not Found	Not Found	High	Not Found	Not Found	Not Found	Not Found	Not Found	High	0.0001191	0.0005812	3.99
FALSE	High	[K].WADGTPVTAQDFVYSWQR.[L]	1xDeamidated [Q10]; 1xOxidation [W1]	1.66583e-05	7.13839e-05	1	1	1	P77348	P77348 [104-121]		Periplasmic murein peptide-binding protein OS=Escherichia coli (strain K12) OX=83333 GN=mppA PE=1 SV=2	0	2143.97							No Quan Values	High	Not Found	Not Found	Not Found	Not Found	Not Found	Not Found	Not Found	Not Found	Not Found	High	8.207e-05	1.972e-06	3.75
FALSE	High	[K].WLIPLLNTTQQPALAEMR.[D]	1xDeamidated [Q]	3.53627e-05	7.13839e-05	1	1	2	P24171	P24171 [217-234]		Dipeptidyl carboxypeptidase OS=Escherichia coli (strain K12) OX=83333 GN=dcp PE=1 SV=4	0	2096.12							No Quan Values	Not Found	Not Found	High	Not Found	High	Not Found	Not Found	Not Found	Not Found	Not Found	High	6.95e-05	3.255e-06	4.26
FALSE	High	[K].WSDGTPVTAQDFVYSWQR.[S]	1xDeamidated [Q10]	0.000860436	7.13839e-05	1	1	1	P23843	P23843 [108-125]		Periplasmic oligopeptide-binding protein OS=Escherichia coli (strain K12) OX=83333 GN=oppA PE=1 SV=2	0	2143.97							No Quan Values	Not Found	Not Found	High	Not Found	Not Found	Not Found	Not Found	Not Found	Not Found	Not Found	High	6.924e-05	0.000128	2.77
FALSE	High	[K].WTSTAIITQPDVGQIAGYNNAMNVIYGQAAPK.[V]	2xDeamidated [Q9; N23]	0.00712892	0.000505324	1	1	1	P76372	P76372 [56-87]		Chain length determinant protein OS=Escherichia coli (strain K12) OX=83333 GN=wzzB PE=1 SV=2	0	3394.66							No Quan Values	Not Found	Not Found	Not Found	High	Not Found	Not Found	Not Found	Not Found	Not Found	Not Found	High	0.000165	0.0008417	3.8
FALSE	High	[K].WVVVTSASGNEENQEMQVVVVTADSVNVISHSR.[V]	2xDeamidated [Q14; Q17]	0.00767292	0.000505324	1	1	1	P40191	P40191 [191-223]		Pyridoxine/pyridoxal/pyridoxamine kinase OS=Escherichia coli (strain K12) OX=83333 GN=pdxK PE=1 SV=2	0	3572.72							No Quan Values	Not Found	Not Found	Not Found	High	Not Found	Not Found	Not Found	Not Found	Not Found	Not Found	High	0.000165	0.0009138	4.59
FALSE	High	[K].YAGQDIVSNASCTTNCLAPLAK.[V]	2xCarbamidomethyl [C12; C16]; 2xDeamidated [N15; N/Q]	0.00443323	0.000461555	1	1	9	P0A9B2	P0A9B2 [139-160]		Glyceraldehyde-3-phosphate dehydrogenase A OS=Escherichia coli (strain K12) OX=83333 GN=gapA PE=1 SV=2	0	2356.08							No Quan Values	High	High	High	Not Found	High	Not Found	High	High	Not Found	High	High	0.0001859	0.0006617	2.64
FALSE	High	[K].YDANNIYLAAQYTQTYNATR.[V]	1xDeamidated [Q14]	0.000415807	7.13839e-05	1	1	1	P06996	P06996 [248-267]		Outer membrane protein C OS=Escherichia coli (strain K12) OX=83333 GN=ompC PE=1 SV=1	0	2355.09							No Quan Values	Not Found	Not Found	Not Found	High	Not Found	Not Found	Not Found	Not Found	Not Found	Not Found	High	7.616e-05	4.362e-05	2.85
FALSE	High	[K].YDEAPSNVAQAVIEAR.[G]	1xDeamidated [Q10]	9.89241e-06	7.13839e-05	1	1	4	P0A6M8	P0A6M8 [687-702]		Elongation factor G OS=Escherichia coli (strain K12) OX=83333 GN=fusA PE=1 SV=2	0	1733.83							No Quan Values	Not Found	Not Found	High	Not Found	Not Found	High	High	Not Found	Not Found	Not Found	High	7.378e-05	1.186e-06	3.85
FALSE	High	[K].YDEAPSNVAQAVIEAR.[G]	1xDeamidated [N7]; 1xCarbonyl [Y1]	0.0002773	7.13839e-05	1	1	1	P0A6M8	P0A6M8 [687-702]		Elongation factor G OS=Escherichia coli (strain K12) OX=83333 GN=fusA PE=1 SV=2	0	1747.81							No Quan Values	Not Found	High	Not Found	Not Found	Not Found	Not Found	Not Found	Not Found	Not Found	Not Found	High	6.914e-05	2.039e-05	4.34
FALSE	High	[K].YDEAPSNVAQAVIEAR.[G]	1xDioxidation [Y/D]	0.000205903	7.13839e-05	1	1	3	P0A6M8	P0A6M8 [687-702]	P0A6M8 1xDioxidation [Y]	Elongation factor G OS=Escherichia coli (strain K12) OX=83333 GN=fusA PE=1 SV=2	0	1764.84							No Quan Values	Not Found	Not Found	Not Found	High	High	Not Found	Not Found	Not Found	Not Found	Not Found	High	7.616e-05	2.097e-05	3.07
FALSE	High	[K].YFNLPTILTTSFETGPNGPLVPELK.[A]	2xDeamidated [N3; N17]	0.00439701	0.00041021	1	1	1	P21367	P21367 [49-73]		Probable hydrolase YcaC OS=Escherichia coli (strain K12) OX=83333 GN=ycaC PE=1 SV=1	0	2750.42							No Quan Values	Not Found	Not Found	Not Found	Not Found	Not Found	Not Found	Not Found	Not Found	High	Not Found	High	6.391e-05	0.0003919	1.54
FALSE	High	[K].YFPALLTGEQVSSLK.[S]	1xDeamidated [Q10]	0.0860081	0.00720563	1	1	1	P0ABF6	P0ABF6 [28-42]		Cytidine deaminase OS=Escherichia coli (strain K12) OX=83333 GN=cdd PE=1 SV=1	0	1653.87							No Quan Values	Not Found	Not Found	High	Not Found	Not Found	Not Found	Not Found	Not Found	Not Found	Not Found	High	0.001572	0.01383	3.55
FALSE	High	[K].YGLNIKPVILAADGSEPDLSQQALTEK.[G]	1xDeamidated [N/Q]	0.000671553	7.13839e-05	1	1	2	P07813	P07813 [352-378]		Leucine--tRNA ligase OS=Escherichia coli (strain K12) OX=83333 GN=leuS PE=1 SV=2	0	2871.5							No Quan Values	Not Found	Not Found	Not Found	High	Not Found	Not Found	Not Found	High	Not Found	Not Found	High	7.616e-05	7.203e-05	5
FALSE	High	[K].YHLNDPIMTQYFSYLK.[Q]	1xDeamidated [Q10]	0.0453916	0.00294603	1	1	1	P0AFH2	P0AFH2 [53-68]		Oligopeptide transport system permease protein OppB OS=Escherichia coli (strain K12) OX=83333 GN=oppB PE=1 SV=1	0	2033.97							No Quan Values	Not Found	Not Found	Not Found	Not Found	High	Not Found	Not Found	Not Found	Not Found	Not Found	High	0.0005773	0.0059	2.5
FALSE	High	[K].YHYTSAQILPHDSYLINLGHPVTEALEK.[S]	1xDeamidated [N/Q]	2.41709e-05	7.13839e-05	1	1	3	P0A6C1	P0A6C1 [59-86]		Endonuclease 4 OS=Escherichia coli (strain K12) OX=83333 GN=nfo PE=1 SV=1	0	3210.61							No Quan Values	Not Found	Not Found	Not Found	High	High	Not Found	Not Found	High	Not Found	Not Found	High	7.616e-05	2.263e-06	4.35
FALSE	High	[K].YIQVCTFTVGGNYGGTCLR.[G]	2xCarbamidomethyl [C5; C17]; 1xDeamidated [Q/N]	0.00415152	0.00041021	1	1	5	P0AES0	P0AES0 [580-598]		Bifunctional glutathionylspermidine synthetase/amidase OS=Escherichia coli (strain K12) OX=83333 GN=gss PE=1 SV=1	0	2166.99							No Quan Values	Not Found	High	Not Found	High	High	Not Found	Not Found	Not Found	High	Not Found	High	6.914e-05	0.000379	2.07
FALSE	High	[K].YITIENNDALAQLAGHTR.[N]	1xDeamidated [N/Q]	0.00010279	7.13839e-05	1	1	9	P0A9E5	P0A9E5 [230-247]		Fumarate and nitrate reduction regulatory protein OS=Escherichia coli (strain K12) OX=83333 GN=fnr PE=1 SV=1	0	2001							No Quan Values	High	Not Found	High	High	High	Not Found	High	Not Found	High	Not Found	High	8.207e-05	1.237e-05	5.11
FALSE	High	[K].YIVTWDMLQIHAR.[K]	1xOxidation [M7]	0.00332575	0.00034429	1	1	2	P0A9M5	P0A9M5 [5-17]		Xanthine phosphoribosyltransferase OS=Escherichia coli (strain K12) OX=83333 GN=gpt PE=1 SV=1	0	1661.85							No Quan Values	Not Found	Not Found	Not Found	Not Found	Not Found	Not Found	High	Not Found	High	Not Found	High	7.378e-05	0.0004061	2.5
FALSE	High	[K].YLDMAQQYQHLGPLYEVPEGLR.[N]	1xDeamidated [Q]	0.000135047	7.13839e-05	1	1	3	P21177	P21177 [683-704]		Fatty acid oxidation complex subunit alpha OS=Escherichia coli (strain K12) OX=83333 GN=fadB PE=1 SV=2	0	2621.27							No Quan Values	Not Found	Not Found	Not Found	Not Found	High	Not Found	Not Found	Not Found	High	High	High	6.95e-05	1.314e-05	4.26
FALSE	High	[K].YLDNMSEEEILELNIPTGVPLVYEFDENFKPLKR.[Y]	1xDeamidated [N14]	0.0257945	0.00158896	1	1	2	P62707	P62707 [194-227]		2,3-bisphosphoglycerate-dependent phosphoglycerate mutase OS=Escherichia coli (strain K12) OX=83333 GN=gpmA PE=1 SV=2	1	4056.02							No Quan Values	Not Found	High	Not Found	High	Not Found	Not Found	Not Found	Not Found	Not Found	Not Found	High	0.0003433	0.00329	4.21
FALSE	High	[K].YLLLQQFSNPANPEIHEK.[T]	1xDeamidated [N]	0.00179361	7.13839e-05	1	1	4	P0ABK5	P0ABK5 [138-155]		Cysteine synthase A OS=Escherichia coli (strain K12) OX=83333 GN=cysK PE=1 SV=2	0	2142.09							No Quan Values	High	Not Found	High	Not Found	High	Not Found	Not Found	High	Not Found	Not Found	High	6.95e-05	0.0001961	4.48
FALSE	High	[K].YLSDETQYFCPAGLEASQEANLQALVLK.[A]	1xCarbamidomethyl [C10]; 1xDeamidated [Q/N]	0.00119719	7.13839e-05	1	1	3	P07862	P07862 [216-243]		D-alanine--D-alanine ligase B OS=Escherichia coli (strain K12) OX=83333 GN=ddlB PE=1 SV=3	0	3159.52							No Quan Values	High	High	Not Found	Not Found	Not Found	Not Found	High	Not Found	Not Found	Not Found	High	8.207e-05	0.0001485	3.74
FALSE	High	[K].YMQGQVTADVSQMAEDQHLLAAHCDAK.[G]	1xCarbamidomethyl [C24]; 1xDeamidated [Q]	2.71386e-05	7.13839e-05	1	1	4	P0ADE8	P0ADE8 [40-66]		tRNA-modifying protein YgfZ OS=Escherichia coli (strain K12) OX=83333 GN=ygfZ PE=1 SV=2	0	3018.34							No Quan Values	Not Found	High	High	High	Not Found	Not Found	Not Found	Not Found	Not Found	Not Found	High	6.924e-05	3.998e-06	4.18
FALSE	High	[K].YPETAALVADWTDEQIWALNR.[G]	1xDeamidated [Q15]; 1xDioxidation [I/W]; 2xOxidation [E/I/D]	0.041684	0.00252766	1	1	2	P0AFG8	P0AFG8 [342-362]		Pyruvate dehydrogenase E1 component OS=Escherichia coli (strain K12) OX=83333 GN=aceE PE=1 SV=2	0	2495.17							No Quan Values	Not Found	Not Found	Not Found	High	Not Found	Not Found	High	Not Found	Not Found	Not Found	High	0.0005946	0.005521	3.51
FALSE	High	[K].YQLNPQGMDTSNMDVFVQQYADTVK.[Y]	1xDeamidated [Q]	0.00767292	0.000505324	1	1	3	P0AEG4	P0AEG4 [178-202]		Thiol:disulfide interchange protein DsbA OS=Escherichia coli (strain K12) OX=83333 GN=dsbA PE=1 SV=1	0	2893.3							No Quan Values	Not Found	Not Found	High	Not Found	High	Not Found	Not Found	Not Found	High	Not Found	High	0.0002357	0.001148	3.13
FALSE	High	[K].YQLNPQGMDTSNMDVFVQQYADTVK.[Y]	1xDeamidated [Q18]; 1xOxidation [P5]	0.0234421	0.00143433	1	1	1	P0AEG4	P0AEG4 [178-202]	P0AEG4 1xOxidation [P182]	Thiol:disulfide interchange protein DsbA OS=Escherichia coli (strain K12) OX=83333 GN=dsbA PE=1 SV=1	0	2909.3							No Quan Values	High	Not Found	Not Found	Not Found	Not Found	Not Found	Not Found	Not Found	Not Found	Not Found	High	0.0002317	0.003077	3.93
FALSE	High	[K].YQWQNYGAANENEWDGYR.[F]	1xDeamidated [N]	0.000293823	7.13839e-05	1	1	3	P0A927	P0A927 [169-186]		Nucleoside-specific channel-forming protein Tsx OS=Escherichia coli (strain K12) OX=83333 GN=tsx PE=1 SV=1	0	2264.93							No Quan Values	Not Found	Not Found	High	Not Found	Not Found	Not Found	Not Found	Not Found	High	Not Found	High	6.924e-05	4.356e-05	2.92
FALSE	High	[K].YRPETDMADLDNFDSAK.[A]	1xDeamidated [N12]	0.0190346	0.00119082	1	1	1	P0A8N3	P0A8N3 [336-352]		Lysine--tRNA ligase OS=Escherichia coli (strain K12) OX=83333 GN=lysS PE=1 SV=2	0	1988.85							No Quan Values	Not Found	Not Found	Not Found	Not Found	High	Not Found	Not Found	Not Found	Not Found	Not Found	High	0.0003256	0.002343	3.09
FALSE	High	[K].YSMPVPMMNIINGGEHADNNVDIQEFMIQPVGAK.[T]	3xDeamidated [N19; N20; Q24]	0.0145875	0.000817555	1	1	1	P0A6P9	P0A6P9 [144-177]		Enolase OS=Escherichia coli (strain K12) OX=83333 GN=eno PE=1 SV=2	0	3762.72							No Quan Values	Not Found	Not Found	Not Found	Not Found	Not Found	Not Found	Not Found	Not Found	Not Found	High	High	0.0001385	0.001612	4.04
FALSE	High	[K].YSPVEGADANALPDQVPEEVKEER.[W]	1xDeamidated [Q15]	4.1381e-05	7.13839e-05	1	1	1	P0AEI4	P0AEI4 [336-359]		Ribosomal protein S12 methylthiotransferase RimO OS=Escherichia coli (strain K12) OX=83333 GN=rimO PE=1 SV=1	1	2643.24							No Quan Values	Not Found	Not Found	Not Found	Not Found	Not Found	Not Found	Not Found	Not Found	High	Not Found	High	6.391e-05	2.538e-06	3.11
FALSE	High	[K].YTEADQYGTTVIAGEDAQK.[D]	1xDeamidated [Q]	0.0446953	0.00291295	1	1	2	P0AAQ2	P0AAQ2 [76-94]		Putative HNH nuclease YajD OS=Escherichia coli (strain K12) OX=83333 GN=yajD PE=3 SV=1	0	2060.93							No Quan Values	Not Found	Not Found	Not Found	Not Found	Not Found	Not Found	Not Found	High	Not Found	Not Found	High	0.0004769	0.005453	2.12
FALSE	High	[K].YTEADQYGTTVIAGEDAQKDVGEAK.[Y]	1xDeamidated [Q6]	0.0593241	0.00434038	1	1	1	P0AAQ2	P0AAQ2 [76-100]		Putative HNH nuclease YajD OS=Escherichia coli (strain K12) OX=83333 GN=yajD PE=3 SV=1	1	2660.22							No Quan Values	Not Found	Not Found	Not Found	Not Found	Not Found	Not Found	High	Not Found	Not Found	Not Found	High	0.0009045	0.007684	4.11
FALSE	High	[K].YTLPLTAINQFLTVGGEWR.[H]	1xDeamidated [Q10]	0.0938149	0.00798671	1	1	1	P17315	P17315 [321-339]		Colicin I receptor OS=Escherichia coli (strain K12) OX=83333 GN=cirA PE=1 SV=2	0	2180.14							No Quan Values	Not Found	Not Found	Not Found	High	Not Found	Not Found	Not Found	Not Found	Not Found	Not Found	High	0.001477	0.01343	2.09
FALSE	High	[K].YYLSLGDLDSATALFK.[L]		0.00313977	0.00034429	1	1	2	P0AFB1	P0AFB1 [243-258]		Lipoprotein NlpI OS=Escherichia coli (strain K12) OX=83333 GN=nlpI PE=1 SV=1	0	1776.91							No Quan Values	High	Not Found	Not Found	Not Found	Not Found	Not Found	High	Not Found	Not Found	Not Found	High	7.378e-05	0.0003838	2.2
FALSE	High	[R].AAAIAYAR.[E]		0.0084626	0.000560359	1	1	2	P0AG84	P0AG84 [64-71]		Uncharacterized oxidoreductase YghA OS=Escherichia coli (strain K12) OX=83333 GN=yghA PE=1 SV=1	0	806.452							No Quan Values	High	Not Found	High	Not Found	Not Found	Not Found	Not Found	Not Found	Not Found	Not Found	High	0.0001342	0.001077	2.12
FALSE	High	[R].AAAWFAEEDTGAQVLLCSEIGSEGR.[N]	1xCarbamidomethyl [C17]; 1xDeamidated [Q13]	0.000655111	7.13839e-05	1	1	3	P60240	P60240 [546-570]		RNA polymerase-associated protein RapA OS=Escherichia coli (strain K12) OX=83333 GN=rapA PE=1 SV=2	0	2668.22							No Quan Values	Not Found	High	High	High	Not Found	Not Found	Not Found	Not Found	Not Found	Not Found	High	6.914e-05	5.148e-05	2.09
FALSE	High	[R].AADGLWEEHRVEDVATPEGFDRDPELVQAFYNAR.[R]	1xDeamidated [Q28]	0.099356	0.00834804	1	1	1	P75960	P75960 [62-95]		NAD-dependent protein deacylase OS=Escherichia coli (strain K12) OX=83333 GN=cobB PE=1 SV=3	2	3903.82							No Quan Values	Not Found	Not Found	Not Found	Not Found	High	Not Found	Not Found	Not Found	Not Found	Not Found	High	0.001104	0.01419	4.11
FALSE	High	[R].AAFAFPAPVANVESDVGCLELFHGPTLAFK.[D]	1xCarbamidomethyl [C18]; 1xDeamidated [N11]	1.91736e-05	7.13839e-05	1	1	3	P00934	P00934 [78-107]		Threonine synthase OS=Escherichia coli (strain K12) OX=83333 GN=thrC PE=1 SV=1	0	3176.58							No Quan Values	Not Found	Not Found	Not Found	Not Found	High	Not Found	Not Found	Not Found	High	High	High	6.95e-05	1.715e-06	3.85
FALSE	High	[R].AAGEPLPAVVPAGPDNPMGLYALYIGR.[L]	1xDeamidated [N16]	0.0116253	0.000656936	1	1	3	P0AAX8	P0AAX8 [163-189]		Probable L,D-transpeptidase YbiS OS=Escherichia coli (strain K12) OX=83333 GN=ybiS PE=1 SV=1	0	2710.39							No Quan Values	Not Found	High	Not Found	Not Found	Not Found	Not Found	Not Found	High	Not Found	High	High	0.0001802	0.00126	2.33
FALSE	High	[R].AAGIAIVTGDTK.[V]		0.0397832	0.00249171	1	1	1	P24193	P24193 [122-133]		Carbamoyl dehydratase HypE OS=Escherichia coli (strain K12) OX=83333 GN=hypE PE=1 SV=2	0	1116.63							No Quan Values	Not Found	Not Found	Not Found	Not Found	Not Found	Not Found	High	Not Found	Not Found	Not Found	High	0.0004718	0.005037	1.56
FALSE	High	[R].AAGLHLQESIAEQGALR.[D]	1xDeamidated [Q]	0.00179361	7.13839e-05	1	1	4	P0AC41	P0AC41 [414-430]		Succinate dehydrogenase flavoprotein subunit OS=Escherichia coli (strain K12) OX=83333 GN=sdhA PE=1 SV=1	0	1764.92							No Quan Values	Not Found	High	High	Not Found	High	Not Found	Not Found	Not Found	Not Found	Not Found	High	6.95e-05	0.0001951	2.96
FALSE	High	[R].AANAFDVDGETAAMLVSVAMNDDQPIAVLK.[R]	1xDeamidated [N3]	0.107435	0.00919098	1	1	1	P69811	P69811 [220-249]		Multiphosphoryl transfer protein OS=Escherichia coli (strain K12) OX=83333 GN=fruB PE=1 SV=1	0	3077.48							No Quan Values	Not Found	Not Found	High	Not Found	Not Found	Not Found	Not Found	Not Found	Not Found	Not Found	High	0.00192	0.01759	2.7
FALSE	High	[R].AAPSYEELSNSQELLETGIK.[V]	2xDeamidated [N10; Q12]	1.52094e-05	7.13839e-05	1	1	7	P0ABB4	P0ABB4 [113-132]		ATP synthase subunit beta OS=Escherichia coli (strain K12) OX=83333 GN=atpD PE=1 SV=2	0	2181.04							No Quan Values	High	High	Not Found	High	Not Found	Not Found	Not Found	Not Found	High	Not Found	High	7.616e-05	1.387e-06	4
FALSE	High	[R].AAQSDEELYQIITDTEGTPDEA.[-]	1xDeamidated [Q10]	0.05173	0.00341942	1	1	1	P69829	P69829 [142-163]		Nitrogen regulatory protein OS=Escherichia coli (strain K12) OX=83333 GN=ptsN PE=1 SV=1	0	2397.05							No Quan Values	Not Found	Not Found	Not Found	High	Not Found	Not Found	Not Found	Not Found	Not Found	Not Found	High	0.000771	0.006969	2.51
FALSE	High	[R].AASEAVKDAALSCDQFFVNHR.[W]	1xCarbamidomethyl [C13]; 2xDeamidated [Q15; N19]	2.43717e-05	7.13839e-05	1	1	4	P0A7V0	P0A7V0 [75-95]		30S ribosomal protein S2 OS=Escherichia coli (strain K12) OX=83333 GN=rpsB PE=1 SV=2	1	2338.08							No Quan Values	Not Found	Not Found	Not Found	Not Found	Not Found	Not Found	High	High	High	High	High	6.391e-05	2.528e-06	6.1
FALSE	High	[R].AASEEYNWDLNYGEIAK.[I]	2xDeamidated [N7; N11]	0.00408392	0.00034429	1	1	1	P00350	P00350 [342-358]		6-phosphogluconate dehydrogenase, decarboxylating OS=Escherichia coli (strain K12) OX=83333 GN=gnd PE=1 SV=2	0	1974.86							No Quan Values	Not Found	Not Found	Not Found	High	Not Found	Not Found	Not Found	Not Found	Not Found	Not Found	High	0.0001306	0.0004721	3.32
FALSE	High	[R].AASEEYNWDLNYGEIAK.[I]	1xDeamidated [N11]; 1xCarbonyl [D9]	0.099356	0.00834804	1	1	1	P00350	P00350 [342-358]		6-phosphogluconate dehydrogenase, decarboxylating OS=Escherichia coli (strain K12) OX=83333 GN=gnd PE=1 SV=2	0	1987.86							No Quan Values	Not Found	Not Found	Not Found	Not Found	Not Found	Not Found	Not Found	Not Found	High	Not Found	High	0.000975	0.01273	2.36
FALSE	High	[R].AASMITESQCYQLEQNLHQQR.[I]	1xCarbamidomethyl [C10]; 1xDeamidated [Q]	0.00651568	0.000505324	1	1	2	P0ACM2	P0ACM2 [101-121]		HTH-type transcriptional repressor RspR OS=Escherichia coli (strain K12) OX=83333 GN=rspR PE=1 SV=1	0	2536.16							No Quan Values	Not Found	Not Found	Not Found	Not Found	Not Found	Not Found	Not Found	High	High	Not Found	High	6.391e-05	0.0006027	2.68
FALSE	High	[R].AAVKGNVINLSLGFSHPVDHQLPAGITAECPTQTEIVLK.[G]	1xCarbamidomethyl [C30]; 1xDeamidated [Q21]	0.0879045	0.00737531	1	1	1	P0AG55	P0AG55 [96-134]		50S ribosomal protein L6 OS=Escherichia coli (strain K12) OX=83333 GN=rplF PE=1 SV=2	1	4126.16							No Quan Values	Not Found	Not Found	High	Not Found	Not Found	Not Found	Not Found	Not Found	Not Found	Not Found	High	0.001613	0.01421	3.42
FALSE	High	[R].ACAQLVKPGGDVFFSTLNR.[N]	1xCarbamidomethyl [C2]; 1xDeamidated [N18]	0.000358315	7.13839e-05	1	1	1	P17993	P17993 [144-162]		Ubiquinone biosynthesis O-methyltransferase OS=Escherichia coli (strain K12) OX=83333 GN=ubiG PE=1 SV=1	0	2081.05							No Quan Values	Not Found	High	Not Found	Not Found	Not Found	Not Found	Not Found	Not Found	Not Found	Not Found	High	6.914e-05	2.701e-05	5.52
FALSE	High	[R].ADAVLHDTPNILYFIK.[T]	1xDeamidated [N10]	0.00530964	0.000461555	1	1	1	P0AEQ3	P0AEQ3 [173-188]		Glutamine-binding periplasmic protein OS=Escherichia coli (strain K12) OX=83333 GN=glnH PE=1 SV=1	0	1830.96							No Quan Values	Not Found	Not Found	Not Found	Not Found	Not Found	Not Found	High	Not Found	Not Found	Not Found	High	7.378e-05	0.0006506	4.05
FALSE	High	[R].ADLPLLSHNLPADFAALRK.[L]	1xDeamidated [N9]	0.0299894	0.00182556	1	1	1	P00934	P00934 [404-422]		Threonine synthase OS=Escherichia coli (strain K12) OX=83333 GN=thrC PE=1 SV=1	1	2063.13							No Quan Values	Not Found	Not Found	Not Found	Not Found	Not Found	Not Found	High	Not Found	Not Found	Not Found	High	0.0003723	0.003781	4.21
FALSE	High	[R].ADMLQQECEALLVDFPEQEK.[E]	1xCarbamidomethyl [C8]	0.0138962	0.000817555	1	1	1	P32099	P32099 [305-324]		Lipoate-protein ligase A OS=Escherichia coli (strain K12) OX=83333 GN=lplA PE=1 SV=3	0	2393.1							No Quan Values	Not Found	Not Found	Not Found	High	Not Found	Not Found	Not Found	Not Found	Not Found	Not Found	High	0.0002042	0.001699	2.9
FALSE	High	[R].ADPLEQGAGDQGLMFGYATNETDVLMPAPITYAHR.[L]	1xDeamidated [Q/N]	3.60588e-06	7.13839e-05	1	1	2	P0A817	P0A817 [110-144]		S-adenosylmethionine synthase OS=Escherichia coli (strain K12) OX=83333 GN=metK PE=1 SV=2	0	3750.74							No Quan Values	High	Not Found	Not Found	High	Not Found	Not Found	Not Found	Not Found	Not Found	Not Found	High	7.616e-05	3.117e-07	5.13
FALSE	High	[R].ADVVVVSIFVNPMQFDRPEDLAR.[Y]	1xDeamidated [Q14]	0.0332272	0.00201842	1	1	1	P31663	P31663 [48-70]		Pantothenate synthetase OS=Escherichia coli (strain K12) OX=83333 GN=panC PE=1 SV=1	0	2618.33							No Quan Values	Not Found	Not Found	Not Found	Not Found	High	Not Found	Not Found	Not Found	Not Found	Not Found	High	0.0004534	0.004241	3.1
FALSE	High	[R].ADYADSLTENGTHGSDSVESAAR.[E]	1xDeamidated [N10]; 1xCarbonyl [D/Y/A]	0.060228	0.00434038	1	1	3	P0A763	P0A763 [105-127]		Nucleoside diphosphate kinase OS=Escherichia coli (strain K12) OX=83333 GN=ndk PE=1 SV=2	0	2367.98							No Quan Values	High	Not Found	High	High	Not Found	Not Found	Not Found	Not Found	Not Found	Not Found	High	0.0009071	0.009519	2.44
FALSE	High	[R].AEAGDVANAILDGTDAVMLSGESAK.[G]	1xDeamidated [N8]; 1xOxidation [M/S]	0.000154154	7.13839e-05	1	1	4	P0AD61	P0AD61 [293-317]		Pyruvate kinase I OS=Escherichia coli (strain K12) OX=83333 GN=pykF PE=1 SV=1	0	2422.13							No Quan Values	High	High	Not Found	Not Found	Not Found	Not Found	Not Found	High	Not Found	Not Found	High	6.879e-05	1.258e-05	4.01
FALSE	High	[R].AEAGDVANAILDGTDAVMLSGESAK.[G]	1xDeamidated [N8]	1.09568e-06	7.13839e-05	1	1	9	P0AD61	P0AD61 [293-317]		Pyruvate kinase I OS=Escherichia coli (strain K12) OX=83333 GN=pykF PE=1 SV=1	0	2406.13							No Quan Values	High	High	High	High	Not Found	Not Found	High	Not Found	High	High	High	6.391e-05	5.006e-08	4.29
FALSE	High	[R].AEAVCSQDAMDDIILASDVVMVAR.[G]	1xCarbamidomethyl [C5]; 1xDeamidated [Q7]	0.0093325	0.000610941	1	1	2	P21599	P21599 [227-250]		Pyruvate kinase II OS=Escherichia coli (strain K12) OX=83333 GN=pykA PE=1 SV=3	0	2580.2							No Quan Values	Not Found	Not Found	Not Found	Not Found	Not Found	Not Found	Not Found	High	Not Found	Not Found	High	6.879e-05	0.000998	2.78
FALSE	High	[R].AECELLNNEVR.[S]	1xCarbamidomethyl [C3]	0.0122057	0.000656936	1	1	1	P0AG71	P0AG71 [60-70]		DNA recombination protein RmuC OS=Escherichia coli (strain K12) OX=83333 GN=rmuC PE=3 SV=1	0	1346.64							No Quan Values	Not Found	Not Found	Not Found	Not Found	Not Found	Not Found	High	Not Found	Not Found	Not Found	High	0.0001369	0.001518	2.2
FALSE	High	[R].AEGEILLDGDNILTNSQDIALLR.[A]	1xDeamidated [N11]	0.000195936	7.13839e-05	1	1	2	P0AAH0	P0AAH0 [68-90]		Phosphate import ATP-binding protein PstB OS=Escherichia coli (strain K12) OX=83333 GN=pstB PE=1 SV=2	0	2484.28							No Quan Values	Not Found	Not Found	Not Found	Not Found	Not Found	Not Found	Not Found	High	High	Not Found	High	6.879e-05	1.623e-05	3.35
FALSE	High	[R].AEHEQQAIHCVLVDECQFLTR.[Q]	2xCarbamidomethyl [C10; C16]; 1xDeamidated [Q17]	0.0111625	0.000656936	1	1	3	P23331	P23331 [74-94]		Thymidine kinase OS=Escherichia coli (strain K12) OX=83333 GN=tdk PE=3 SV=1	0	2584.19							No Quan Values	High	High	Not Found	High	Not Found	Not Found	Not Found	Not Found	Not Found	Not Found	High	0.000165	0.001348	4.3
FALSE	High	[R].AEMNIAPGKPLELLLR.[G]	1xDeamidated [N4]	0.000349537	7.13839e-05	1	1	3	P07118	P07118 [812-827]		Valine--tRNA ligase OS=Escherichia coli (strain K12) OX=83333 GN=valS PE=1 SV=2	0	1765.99							No Quan Values	Not Found	Not Found	Not Found	High	High	High	Not Found	Not Found	Not Found	Not Found	High	6.95e-05	3.548e-05	2.96
FALSE	High	[R].AEQLEENVQALNNLTFSTK.[E]	1xDeamidated [N7]	0.000474605	7.13839e-05	1	1	2	Q46851	Q46851 [305-323]		L-glyceraldehyde 3-phosphate reductase OS=Escherichia coli (strain K12) OX=83333 GN=gpr PE=1 SV=1	0	2150.06							No Quan Values	Not Found	Not Found	Not Found	High	High	Not Found	Not Found	Not Found	Not Found	Not Found	High	6.95e-05	4.9e-05	3.57
FALSE	High	[R].AETECQNTEYQQLLDIK.[I]	1xCarbamidomethyl [C5]; 1xDeamidated [Q]	0.105177	0.0090215	1	2	2	CP_ker10	CP_ker10 [423-439]		keratin 10 [Homo sapiens]	0	2083.95							No Quan Values	Not Found	Not Found	Not Found	Not Found	Not Found	Not Found	Not Found	Not Found	High	High	High	0.001023	0.01363	2.74
FALSE	High	[R].AEVPLYASMLTQAMDYDR.[I]	1xDeamidated [Q12]	0.00446976	0.000461555	1	1	1	P39180	P39180 [708-725]		Antigen 43 OS=Escherichia coli (strain K12) OX=83333 GN=flu PE=1 SV=3	0	2074.95							No Quan Values	Not Found	Not Found	High	Not Found	Not Found	Not Found	Not Found	Not Found	Not Found	Not Found	High	0.0001859	0.0006638	2.86
FALSE	High	[R].AFASLNDMVSWCHHLPGEQGR.[F]	1xCarbamidomethyl [C12]; 1xDeamidated [Q19]	0.0228871	0.00138854	1	1	1	P0A6U5	P0A6U5 [140-160]		Ribosomal RNA small subunit methyltransferase G OS=Escherichia coli (strain K12) OX=83333 GN=rsmG PE=1 SV=1	0	2413.08							No Quan Values	High	Not Found	Not Found	Not Found	Not Found	Not Found	Not Found	Not Found	Not Found	Not Found	High	0.0001764	0.003008	2.63
FALSE	High	[R].AFDMCANPLYTLNNLAELGIAR.[V]	1xCarbamidomethyl [C5]; 1xDeamidated [N]	0.00773584	0.000505324	1	1	2	P67826	P67826 [123-144]		Copper homeostasis protein CutC OS=Escherichia coli (strain K12) OX=83333 GN=cutC PE=3 SV=1	0	2468.19							No Quan Values	High	Not Found	Not Found	Not Found	High	Not Found	Not Found	Not Found	Not Found	Not Found	High	0.0001342	0.0009889	2.7
FALSE	High	[R].AFSQFLNLANTAEQYHSISPK.[G]	1xDeamidated [Q4]	0.0201351	0.00128398	1	1	1	P00864	P00864 [74-94]		Phosphoenolpyruvate carboxylase OS=Escherichia coli (strain K12) OX=83333 GN=ppc PE=1 SV=1	0	2367.16							No Quan Values	Not Found	Not Found	Not Found	Not Found	Not Found	Not Found	Not Found	Not Found	Not Found	High	High	0.0001385	0.00229	3.62
FALSE	High	[R].AGASGHSISLACEEYALNLPAIETYIGHSIPVSK.[Y]	1xCarbamidomethyl [C12]; 1xDeamidated [N18]	0.0283731	0.00173318	1	1	1	P0A8J8	P0A8J8 [350-383]		ATP-dependent RNA helicase RhlB OS=Escherichia coli (strain K12) OX=83333 GN=rhlB PE=1 SV=2	0	3556.76							No Quan Values	Not Found	Not Found	Not Found	Not Found	High	Not Found	Not Found	Not Found	Not Found	Not Found	High	0.0004104	0.003569	4.8
FALSE	High	[R].AGDVFDPQTNFGPLVSFPHR.[D]	1xDeamidated [N10]	0.109733	0.00922746	1	1	1	P17445	P17445 [315-334]		NAD/NADP-dependent betaine aldehyde dehydrogenase OS=Escherichia coli (strain K12) OX=83333 GN=betB PE=1 SV=3	0	2202.06							No Quan Values	Not Found	High	Not Found	Not Found	Not Found	Not Found	Not Found	Not Found	Not Found	Not Found	High	0.001302	0.01464	2.95
FALSE	High	[R].AGELLLGVGIPVEQHYGPMSEVAPGWK.[L]	1xDeamidated [Q14]	3.09789e-05	7.13839e-05	1	1	2	P0A9U3	P0A9U3 [135-161]		Uncharacterized ABC transporter ATP-binding protein YbiT OS=Escherichia coli (strain K12) OX=83333 GN=ybiT PE=1 SV=1	0	2835.44							No Quan Values	Not Found	Not Found	Not Found	Not Found	Not Found	Not Found	Not Found	High	High	Not Found	High	6.391e-05	1.846e-06	4.82
FALSE	High	[R].AGLGMMDGVLENVPSAR.[I]	1xDeamidated [N12]	0.00128951	7.13839e-05	1	1	2	P0A8F0	P0A8F0 [79-95]		Uracil phosphoribosyltransferase OS=Escherichia coli (strain K12) OX=83333 GN=upp PE=1 SV=1	0	1717.82							No Quan Values	High	High	Not Found	Not Found	Not Found	Not Found	Not Found	Not Found	Not Found	Not Found	High	8.207e-05	0.0001604	3.34
FALSE	High	[R].AGNSGLAISFCAPEEAQR.[A]	1xCarbamidomethyl [C11]; 1xDeamidated [Q17]	0.0924724	0.00785985	1	1	1	P21693	P21693 [335-352]		ATP-dependent RNA helicase DbpA OS=Escherichia coli (strain K12) OX=83333 GN=dbpA PE=1 SV=2	0	1878.87							No Quan Values	Not Found	Not Found	High	Not Found	Not Found	Not Found	Not Found	Not Found	Not Found	Not Found	High	0.001691	0.01498	2.44
FALSE	High	[R].AGVNGGSGIALTGSPITLR.[A]		0.00792769	0.000505324	1	1	1	P45464	P45464 [487-505]		Penicillin-binding protein activator LpoA OS=Escherichia coli (strain K12) OX=83333 GN=lpoA PE=1 SV=1	0	1740.96							No Quan Values	Not Found	High	Not Found	Not Found	Not Found	Not Found	Not Found	Not Found	Not Found	Not Found	High	0.0001281	0.0007638	2.64
FALSE	High	[R].AGVPAGVFNVVTGSAGAVGNELTSNPLVR.[K]	1xDeamidated [N]	1.0657e-05	7.13839e-05	1	1	5	P25526	P25526 [199-227]		Succinate-semialdehyde dehydrogenase [NADP(+)] GabD OS=Escherichia coli (strain K12) OX=83333 GN=gabD PE=1 SV=1	0	2754.44							No Quan Values	Not Found	High	High	High	High	Not Found	High	Not Found	Not Found	Not Found	High	6.914e-05	6.11e-07	4.03
FALSE	High	[R].AGWCADYNEPTSFLNTMLSNSSMNTAHYK.[S]	1xCarbamidomethyl [C4]; 1xDeamidated [N]; 1xOxidation [S/Y/M/N]	0.0117201	0.000656936	1	1	4	P23843	P23843 [440-468]		Periplasmic oligopeptide-binding protein OS=Escherichia coli (strain K12) OX=83333 GN=oppA PE=1 SV=2	0	3327.4							No Quan Values	Not Found	Not Found	High	High	High	Not Found	High	Not Found	Not Found	Not Found	High	0.0001369	0.001453	4.16
FALSE	High	[R].AIAGSMIGGIPETQEMLDFCAEHGIVADIEMIR.[A]	1xCarbamidomethyl [C20]; 1xDeamidated [Q14]; 1xOxidation [S5]	0.00121712	7.13839e-05	1	1	2	P75691	P75691 [288-320]		Aldehyde reductase YahK OS=Escherichia coli (strain K12) OX=83333 GN=yahK PE=1 SV=1	0	3591.68							No Quan Values	Not Found	Not Found	Not Found	High	High	Not Found	Not Found	Not Found	Not Found	Not Found	High	7.616e-05	0.0001337	3.7
FALSE	High	[R].AIAHLGGSATAIFPAGGATGEHLVSLLADENVPVATVEAK.[D]	1xDeamidated [N31]	0.00119719	7.13839e-05	1	1	6	P06999	P06999 [47-86]		ATP-dependent 6-phosphofructokinase isozyme 2 OS=Escherichia coli (strain K12) OX=83333 GN=pfkB PE=1 SV=2	0	3856.01							No Quan Values	High	Not Found	High	High	High	Not Found	Not Found	High	Not Found	High	High	6.924e-05	0.0001775	3.04
FALSE	High	[R].AIAVQAYQTLGCAGMAR.[V]	1xCarbamidomethyl [C12]; 1xDeamidated [Q8]	0.0190346	0.00119082	1	1	1	P0A6J8	P0A6J8 [284-300]		D-alanine--D-alanine ligase A OS=Escherichia coli (strain K12) OX=83333 GN=ddlA PE=3 SV=1	0	1781.87							No Quan Values	Not Found	Not Found	Not Found	High	Not Found	Not Found	Not Found	Not Found	Not Found	Not Found	High	0.0002042	0.002379	2.83
FALSE	High	[R].AIDTAQIYDNEAAVGQAIAESGVPR.[H]	1xDeamidated [N/Q]	0.00198009	0.000144872	1	1	4	P30863	P30863 [32-56]		2,5-diketo-D-gluconic acid reductase B OS=Escherichia coli (strain K12) OX=83333 GN=dkgB PE=1 SV=2	0	2560.25							No Quan Values	Not Found	Not Found	High	High	Not Found	Not Found	Not Found	High	High	Not Found	High	6.391e-05	0.0001652	3.57
FALSE	High	[R].AIPTVYLFQNGQPVDGFQGPQPEEAIR.[A]	2xDeamidated [Q12; Q18]	0.000227384	7.13839e-05	1	1	2	P77395	P77395 [77-103]		Chaperedoxin OS=Escherichia coli (strain K12) OX=83333 GN=cnoX PE=1 SV=2	0	2973.46							No Quan Values	Not Found	Not Found	High	Not Found	Not Found	Not Found	Not Found	Not Found	Not Found	High	High	7.57e-05	1.987e-05	4.45
FALSE	High	[R].AISDVADQQSHLSFDEFLAVAAK.[Q]	1xDeamidated [Q9]	0.00385581	0.00034429	1	1	2	P0AF12	P0AF12 [194-216]		5'-methylthioadenosine/S-adenosylhomocysteine nucleosidase OS=Escherichia coli (strain K12) OX=83333 GN=mtnN PE=1 SV=1	0	2463.2							No Quan Values	Not Found	Not Found	High	Not Found	Not Found	Not Found	High	Not Found	Not Found	Not Found	High	0.0001859	0.0005755	2.74
FALSE	High	[R].AITDDIASLSAVSQVDYDGIILK.[L]	1xDeamidated [Q14]	0.000160662	7.13839e-05	1	1	5	P09127	P09127 [183-205]		Protein HemX OS=Escherichia coli (strain K12) OX=83333 GN=hemX PE=1 SV=1	0	2408.24							No Quan Values	Not Found	High	High	Not Found	Not Found	Not Found	High	Not Found	High	Not Found	High	7.378e-05	1.942e-05	3.7
FALSE	High	[R].ALAADPQVLLMDEPFGALDPVTR.[G]		0.0571182	0.00430815	1	1	1	P33360	P33360 [148-170]		Glycine betaine uptake system ATP-binding protein YehX OS=Escherichia coli (strain K12) OX=83333 GN=yehX PE=1 SV=1	0	2439.26							No Quan Values	Not Found	Not Found	Not Found	High	Not Found	Not Found	Not Found	Not Found	Not Found	Not Found	High	0.0008958	0.007776	2.67
FALSE	High	[R].ALEEANTELEVK.[I]		0.00259851	0.000214228	1	1	1	CP_ker17	CP_ker17 [104-115]		Keratin, type I cytoskeletal 17 (Cytokeratin 17) (K17) (CK 17) (39.1)	0	1345.68							No Quan Values	High	Not Found	Not Found	Not Found	Not Found	Not Found	Not Found	Not Found	Not Found	Not Found	High	0.0001342	0.0003241	2.26
FALSE	High	[R].ALENALLEFPGCAMVISHDR.[W]	1xCarbamidomethyl [C12]; 1xDeamidated [N4]	0.000867572	7.13839e-05	1	1	1	P0A9W3	P0A9W3 [482-501]		Energy-dependent translational throttle protein EttA OS=Escherichia coli (strain K12) OX=83333 GN=ettA PE=1 SV=2	0	2244.08							No Quan Values	Not Found	Not Found	High	Not Found	Not Found	Not Found	Not Found	Not Found	Not Found	Not Found	High	6.924e-05	0.0001287	3.61
FALSE	High	[R].ALFEDSAMSQQPTVPDR.[L]		1.92299e-06	7.13839e-05	1	1	7	P27278	P27278 [107-123]		Trifunctional NAD biosynthesis/regulator protein NadR OS=Escherichia coli (strain K12) OX=83333 GN=nadR PE=1 SV=2	0	1891.89							No Quan Values	Not Found	High	High	High	High	Not Found	High	High	High	Not Found	High	7.616e-05	1.619e-07	3.62
FALSE	High	[R].ALIMAPTR.[E]		0.0679222	0.00505575	1	1	1	P0A8J8	P0A8J8 [87-94]		ATP-dependent RNA helicase RhlB OS=Escherichia coli (strain K12) OX=83333 GN=rhlB PE=1 SV=2	0	872.502							No Quan Values	Not Found	Not Found	Not Found	High	Not Found	Not Found	Not Found	Not Found	Not Found	Not Found	High	0.001092	0.009337	1.76
FALSE	High	[R].ALLEFDDQEPQLQNEIR.[E]	1xDeamidated [Q/N]	0.00107536	7.13839e-05	1	1	3	P23538	P23538 [526-542]		Phosphoenolpyruvate synthase OS=Escherichia coli (strain K12) OX=83333 GN=ppsA PE=1 SV=5	0	2059							No Quan Values	Not Found	Not Found	High	Not Found	Not Found	Not Found	Not Found	High	High	Not Found	High	6.879e-05	9.896e-05	3.49
FALSE	High	[R].ALRPLPQILLSIFALLAICAGMAWGLTR.[F]	2xOxidation [I8; I12]; 1xDioxidation [A14]; 1xCarbonyl [A20]	0.0986482	0.00826262	1	1	1	P75747	P75747 [255-282]		Putative regulator AbrB OS=Escherichia coli (strain K12) OX=83333 GN=abrB PE=3 SV=2	0	3086.69							No Quan Values	Not Found	High	Not Found	Not Found	Not Found	Not Found	Not Found	Not Found	Not Found	Not Found	High	0.001083	0.01284	0.47
FALSE	High	[R].ALSIVTSDSPVYR.[E]		0.0104594	0.000656936	1	1	1	P77649	P77649 [147-159]		UPF0061 protein YdiU OS=Escherichia coli (strain K12) OX=83333 GN=ydiU PE=3 SV=1	0	1407.75							No Quan Values	Not Found	Not Found	Not Found	Not Found	Not Found	Not Found	Not Found	Not Found	High	Not Found	High	6.391e-05	0.001009	2.26
FALSE	High	[R].ALTPEQQQEMGQQAATR.[M]		0.0356605	0.00236729	1	1	3	P0AC28	P0AC28 [8-24]		5-formyltetrahydrofolate cyclo-ligase OS=Escherichia coli (strain K12) OX=83333 GN=ygfA PE=1 SV=1	0	1886.9							No Quan Values	Not Found	Not Found	Not Found	High	High	Not Found	Not Found	Not Found	High	Not Found	High	0.0004998	0.004558	2.03
FALSE	High	[R].AMKPDEFAQIQQAVITQMLQAPQTLGEEASK.[L]		0.0012684	7.13839e-05	1	1	1	P05458	P05458 [845-875]		Protease 3 OS=Escherichia coli (strain K12) OX=83333 GN=ptrA PE=1 SV=1	0	3401.71							No Quan Values	Not Found	Not Found	Not Found	High	Not Found	Not Found	Not Found	Not Found	Not Found	Not Found	High	7.616e-05	0.0001388	3.7
FALSE	High	[R].ANAVVMATGGAGR.[V]	1xOxidation [M6]	0.0255901	0.00153549	1	1	1	P00363	P00363 [186-198]		Fumarate reductase flavoprotein subunit OS=Escherichia coli (strain K12) OX=83333 GN=frdA PE=1 SV=3	0	1190.59							No Quan Values	Not Found	Not Found	Not Found	High	Not Found	Not Found	Not Found	Not Found	Not Found	Not Found	High	0.0003433	0.003255	2.25
FALSE	High	[R].ANLPGYLGNCHSSGTVILDQLGEEHMK.[T]	1xCarbamidomethyl [C10]; 2xDeamidated [N9; Q20]	0.0490267	0.00313529	1	1	1	P0A6K6	P0A6K6 [136-162]		Phosphopentomutase OS=Escherichia coli (strain K12) OX=83333 GN=deoB PE=1 SV=1	0	2942.37							No Quan Values	Not Found	High	Not Found	Not Found	Not Found	Not Found	Not Found	Not Found	Not Found	Not Found	High	0.000357	0.005727	2.98
FALSE	High	[R].ANLQPVLITGMEK.[G]	1xOxidation [E12]	0.0314445	0.00192073	1	1	2	P0A9P4	P0A9P4 [28-40]		Thioredoxin reductase OS=Escherichia coli (strain K12) OX=83333 GN=trxB PE=1 SV=2	0	1429.77							No Quan Values	Not Found	Not Found	Not Found	Not Found	Not Found	Not Found	High	Not Found	High	Not Found	High	0.0001181	0.003414	2
FALSE	High	[R].ANYSNPPAHGASVVATILSNDALR.[A]	1xDeamidated [N]	0.0187311	0.00113572	1	1	7	P00509	P00509 [281-304]		Aspartate aminotransferase OS=Escherichia coli (strain K12) OX=83333 GN=aspC PE=1 SV=1	0	2439.23							No Quan Values	High	Not Found	High	High	Not Found	Not Found	High	Not Found	High	Not Found	High	0.0002589	0.002325	2.14
FALSE	High	[R].APDYQITDIDLTFDLDAQK.[T]	1xDeamidated [Q]	0.000343805	7.13839e-05	1	1	2	P04825	P04825 [15-33]		Aminopeptidase N OS=Escherichia coli (strain K12) OX=83333 GN=pepN PE=1 SV=2	0	2183.04							No Quan Values	High	Not Found	High	Not Found	Not Found	Not Found	Not Found	Not Found	Not Found	Not Found	High	6.924e-05	5.099e-05	4.05
FALSE	High	[R].APGLAVVLVGSNPASQIYVASK.[R]	1xDeamidated [N/Q]	3.60588e-06	7.13839e-05	1	1	4	P24186	P24186 [33-54]		Bifunctional protein FolD OS=Escherichia coli (strain K12) OX=83333 GN=folD PE=1 SV=4	0	2142.18							No Quan Values	Not Found	Not Found	High	Not Found	High	Not Found	High	Not Found	High	Not Found	High	6.95e-05	3.026e-07	5.2
FALSE	High	[R].APLFGYCCSGVVYTEHENPEETMYQVLHHQFVASALAVK.[A]	2xCarbamidomethyl [C7; C8]; 1xDeamidated [N/Q]	0.071559	0.0057533	1	1	2	Q46829	Q46829 [189-227]		6-phospho-beta-glucosidase BglA OS=Escherichia coli (strain K12) OX=83333 GN=bglA PE=1 SV=2	0	4483.08							No Quan Values	Not Found	Not Found	High	Not Found	High	Not Found	Not Found	Not Found	Not Found	Not Found	High	0.001025	0.01139	3.73
FALSE	High	[R].APMILALANPEPEILPPLAK.[E]	1xDeamidated [N9]	0.000161996	7.13839e-05	1	1	1	P76558	P76558 [280-299]		NADP-dependent malic enzyme OS=Escherichia coli (strain K12) OX=83333 GN=maeB PE=1 SV=1	0	2099.18							No Quan Values	Not Found	Not Found	High	Not Found	Not Found	Not Found	Not Found	Not Found	Not Found	Not Found	High	6.924e-05	2.401e-05	4.45
FALSE	High	[R].AQAAHQMATCAMNNILAQMNGKPLK.[N]	1xCarbamidomethyl [C10]; 2xDeamidated [N14; N20]	0.00100662	7.13839e-05	1	1	1	P00393	P00393 [331-355]		NADH dehydrogenase OS=Escherichia coli (strain K12) OX=83333 GN=ndh PE=1 SV=2	0	2714.29							No Quan Values	Not Found	High	Not Found	Not Found	Not Found	Not Found	Not Found	Not Found	Not Found	Not Found	High	6.914e-05	8.186e-05	3.88
FALSE	High	[R].AQEELGYQPVITLDEGIEK.[T]		0.0209587	0.00128398	1	1	1	P75821	P75821 [306-324]		Uncharacterized protein YbjS OS=Escherichia coli (strain K12) OX=83333 GN=ybjS PE=3 SV=2	0	2132.08							No Quan Values	Not Found	Not Found	Not Found	Not Found	High	Not Found	Not Found	Not Found	Not Found	Not Found	High	0.0003662	0.002592	2.22
FALSE	High	[R].AQTISFEDFITYKGEQGAK.[E]	1xDeamidated [Q16]	0.00202966	0.000144872	1	1	2	P0ABU2	P0ABU2 [319-337]		Ribosome-binding ATPase YchF OS=Escherichia coli (strain K12) OX=83333 GN=ychF PE=1 SV=2	1	2134.03							No Quan Values	High	Not Found	Not Found	Not Found	Not Found	Not Found	Not Found	Not Found	High	Not Found	High	8.207e-05	0.0002525	3.11
FALSE	High	[R].AQVFTDSLNPAPLEALAGR.[L]	1xDeamidated [N9]	0.00526631	0.000461555	1	1	1	P32099	P32099 [279-297]		Lipoate-protein ligase A OS=Escherichia coli (strain K12) OX=83333 GN=lplA PE=1 SV=3	0	1971.02							No Quan Values	Not Found	Not Found	Not Found	Not Found	High	Not Found	Not Found	Not Found	Not Found	Not Found	High	0.0001191	0.0006022	3.9
FALSE	High	[R].ARIEQQAAEQGWESLHR.[Q]		0.0329667	0.00201842	1	1	4	P16384	P16384 [131-147]		tRNA dimethylallyltransferase OS=Escherichia coli (strain K12) OX=83333 GN=miaA PE=1 SV=2	1	2008.99							No Quan Values	Not Found	Not Found	High	Not Found	Not Found	Not Found	High	High	High	Not Found	High	0.0003707	0.003894	3.8
FALSE	High	[R].ASELLGEIVQSSPEFTYAR.[A]		0.00678766	0.000505324	1	1	1	P23890	P23890 [358-376]		Transcriptional activator CadC OS=Escherichia coli (strain K12) OX=83333 GN=cadC PE=1 SV=1	0	2097.05							No Quan Values	Not Found	Not Found	Not Found	High	Not Found	Not Found	Not Found	Not Found	Not Found	Not Found	High	0.000165	0.0008049	2.38
FALSE	High	[R].ASNAAAIALYESLGFNEATIR.[R]	1xDeamidated [N16]	0.00429008	0.00041021	1	1	2	P0A944	P0A944 [106-126]		Ribosomal-protein-alanine acetyltransferase OS=Escherichia coli (strain K12) OX=83333 GN=rimI PE=1 SV=1	0	2183.1							No Quan Values	Not Found	High	Not Found	Not Found	Not Found	Not Found	High	Not Found	Not Found	Not Found	High	6.914e-05	0.0003919	3.24
FALSE	High	[R].ASNAAAIALYESLGFNEATIR.[R]		0.0168698	0.000976198	1	1	1	P0A944	P0A944 [106-126]		Ribosomal-protein-alanine acetyltransferase OS=Escherichia coli (strain K12) OX=83333 GN=rimI PE=1 SV=1	0	2182.11							No Quan Values	Not Found	Not Found	High	Not Found	Not Found	Not Found	Not Found	Not Found	Not Found	Not Found	High	0.0003354	0.002532	1.94
FALSE	High	[R].ASTTMDVQSAADDTGLPMLVVR.[G]	1xDeamidated [Q8]	4.08225e-06	7.13839e-05	1	1	1	P0A903	P0A903 [224-245]		Outer membrane protein assembly factor BamC OS=Escherichia coli (strain K12) OX=83333 GN=bamC PE=1 SV=1	0	2279.09							No Quan Values	Not Found	Not Found	Not Found	High	Not Found	Not Found	Not Found	Not Found	Not Found	Not Found	High	7.616e-05	3.538e-07	3.45
FALSE	High	[R].ASYTMEFLKYDEAPSNVAQAVIEAR.[G]	1xDeamidated [Q/N]	0.0529302	0.00355656	1	1	4	P0A6M8	P0A6M8 [678-702]		Elongation factor G OS=Escherichia coli (strain K12) OX=83333 GN=fusA PE=1 SV=2	1	2804.34							No Quan Values	High	High	Not Found	Not Found	Not Found	Not Found	Not Found	Not Found	High	Not Found	High	0.0003838	0.006114	4.27
FALSE	High	[R].ASYTMEFLKYDEAPSNVAQAVIEAR.[G]	3xCarbonyl [M5; L8; K9]	0.102961	0.00873517	1	1	1	P0A6M8	P0A6M8 [678-702]		Elongation factor G OS=Escherichia coli (strain K12) OX=83333 GN=fusA PE=1 SV=2	1	2845.3							No Quan Values	Not Found	Not Found	High	Not Found	Not Found	Not Found	Not Found	Not Found	Not Found	Not Found	High	0.00192	0.01686	2.94
FALSE	High	[R].ATDPSGIVENEVCPVFAAR.[T]	1xCarbamidomethyl [C13]; 1xDeamidated [N10]	0.0319443	0.00192073	1	1	1	Q46822	Q46822 [106-124]		Isopentenyl-diphosphate Delta-isomerase OS=Escherichia coli (strain K12) OX=83333 GN=idi PE=1 SV=1	0	2032.96							No Quan Values	High	Not Found	Not Found	Not Found	Not Found	Not Found	Not Found	Not Found	Not Found	Not Found	High	0.000338	0.004255	3.2
FALSE	High	[R].ATEALAGELDGVVITVPAYFDDAQR.[Q]	1xDeamidated [Q24]	0.000143096	7.13839e-05	1	1	7	P0A6Z1	P0A6Z1 [141-165]		Chaperone protein HscA OS=Escherichia coli (strain K12) OX=83333 GN=hscA PE=1 SV=1	0	2622.29							No Quan Values	Not Found	High	High	High	Not Found	Not Found	Not Found	High	Not Found	High	High	7.616e-05	1.44e-05	4
FALSE	High	[R].ATLAANGVEGEVFASNVFSEVK.[G]	2xDeamidated [N6; N16]	0.0116253	0.000656936	1	1	1	P39406	P39406 [238-259]		Ribosomal RNA small subunit methyltransferase C OS=Escherichia coli (strain K12) OX=83333 GN=rsmC PE=1 SV=3	0	2241.09							No Quan Values	Not Found	High	Not Found	Not Found	Not Found	Not Found	Not Found	Not Found	Not Found	Not Found	High	0.0001802	0.001164	1.89
FALSE	High	[R].ATQLMLAVHYQGK.[A]		0.0571182	0.00430815	1	1	1	P0A8Q6	P0A8Q6 [58-70]		ATP-dependent Clp protease adapter protein ClpS OS=Escherichia coli (strain K12) OX=83333 GN=clpS PE=1 SV=1	0	1459.77							No Quan Values	Not Found	High	Not Found	Not Found	Not Found	Not Found	Not Found	Not Found	Not Found	Not Found	High	0.000492	0.006783	1.97
FALSE	High	[R].ATSTISVGYDNFDVDALTAR.[K]	1xDeamidated [N11]	2.47782e-05	7.13839e-05	1	1	6	P37666	P37666 [69-88]		Glyoxylate/hydroxypyruvate reductase B OS=Escherichia coli (strain K12) OX=83333 GN=ghrB PE=1 SV=3	0	2117							No Quan Values	High	Not Found	High	High	High	Not Found	High	Not Found	High	Not Found	High	8.207e-05	2.951e-06	3.34
FALSE	High	[R].ATVDKPCPVNMTNHVYFNLDGEQSDVR.[N]	1xCarbamidomethyl [C7]; 1xDeamidated [Q23]	0.0835356	0.00698203	1	1	2	P0A9C3	P0A9C3 [162-188]		Aldose 1-epimerase OS=Escherichia coli (strain K12) OX=83333 GN=galM PE=1 SV=1	0	3107.42							No Quan Values	High	Not Found	Not Found	Not Found	High	Not Found	Not Found	Not Found	Not Found	Not Found	High	0.0007631	0.01171	3.65
FALSE	High	[R].AVAEQGYREPTPIQQQAIPAVLEGR.[D]	1xDeamidated [Q]	0.0277062	0.00173318	1	1	2	P25888	P25888 [15-39]		ATP-dependent RNA helicase RhlE OS=Escherichia coli (strain K12) OX=83333 GN=rhlE PE=1 SV=3	1	2722.42							No Quan Values	High	Not Found	Not Found	Not Found	Not Found	Not Found	Not Found	High	Not Found	Not Found	High	0.0002831	0.003656	3.8
FALSE	High	[R].AVEQALEDNCPLICFSASGGAR.[M]	2xCarbamidomethyl [C10; C14]; 1xDeamidated [N/Q]	9.7586e-07	7.13839e-05	1	1	4	P0A9Q5	P0A9Q5 [145-166]		Acetyl-coenzyme A carboxylase carboxyl transferase subunit beta OS=Escherichia coli (strain K12) OX=83333 GN=accD PE=1 SV=1	0	2366.08							No Quan Values	High	Not Found	Not Found	Not Found	High	High	High	Not Found	Not Found	Not Found	High	6.95e-05	7.698e-08	4.33
FALSE	High	[R].AVGGQITLHAFDAGK.[L]		0.000559918	7.13839e-05	1	1	1	P76272	P76272 [632-646]		Intermembrane transport protein YebT OS=Escherichia coli (strain K12) OX=83333 GN=yebT PE=1 SV=2	0	1484.79							No Quan Values	Not Found	Not Found	Not Found	High	Not Found	Not Found	Not Found	Not Found	Not Found	Not Found	High	7.616e-05	5.958e-05	2.3
FALSE	High	[R].AVITATQMMESMITNPMPTR.[A]	2xDeamidated [Q7; N15]	0.00458113	0.000461555	1	1	1	P21599	P21599 [279-298]		Pyruvate kinase II OS=Escherichia coli (strain K12) OX=83333 GN=pykA PE=1 SV=3	0	2225.03							No Quan Values	Not Found	Not Found	Not Found	Not Found	High	Not Found	Not Found	Not Found	Not Found	Not Found	High	0.0001191	0.0005217	3.59
FALSE	High	[R].AVITGLGIVSSIGNNQQEVLASLR.[E]	2xDeamidated [N14; N15]	0.000308768	7.13839e-05	1	1	4	P0A953	P0A953 [4-27]		3-oxoacyl-[acyl-carrier-protein] synthase 1 OS=Escherichia coli (strain K12) OX=83333 GN=fabB PE=1 SV=1	0	2441.32							No Quan Values	High	Not Found	Not Found	Not Found	High	Not Found	Not Found	Not Found	High	Not Found	High	6.95e-05	3.122e-05	3.74
FALSE	High	[R].AVSEATAEVDVISAAALSEQQLAK.[I]	1xDeamidated [Q20]	2.24368e-05	7.13839e-05	1	1	5	P0ABA4	P0ABA4 [101-124]		ATP synthase subunit delta OS=Escherichia coli (strain K12) OX=83333 GN=atpH PE=1 SV=1	0	2402.23							No Quan Values	Not Found	Not Found	High	High	High	Not Found	Not Found	Not Found	High	High	High	6.924e-05	3.299e-06	4.94
FALSE	High	[R].AVVNKPAVLLADEPTGNLDDALSEGILR.[L]	1xDeamidated [N17]	0.0764907	0.00633364	1	1	2	P0A9R7	P0A9R7 [151-178]		Cell division ATP-binding protein FtsE OS=Escherichia coli (strain K12) OX=83333 GN=ftsE PE=1 SV=1	0	2891.54							No Quan Values	High	Not Found	Not Found	Not Found	Not Found	Not Found	High	Not Found	Not Found	Not Found	High	0.000892	0.01083	3.27
FALSE	High	[R].AWAEQLYLSMCHEVQK.[Q]	1xCarbamidomethyl [C11]; 1xDeamidated [Q]	0.0133446	0.000770863	1	1	4	P21170	P21170 [446-461]		Biosynthetic arginine decarboxylase OS=Escherichia coli (strain K12) OX=83333 GN=speA PE=1 SV=2	0	1993.91							No Quan Values	High	Not Found	High	Not Found	Not Found	Not Found	Not Found	High	High	Not Found	High	6.391e-05	0.001314	3.15
FALSE	High	[R].AYALQDQGYDTVEANHQLGFAADER.[D]	2xDeamidated [Q7; Q17]	0.000175964	7.13839e-05	1	1	1	P0A7I7	P0A7I7 [104-128]		GTP cyclohydrolase-2 OS=Escherichia coli (strain K12) OX=83333 GN=ribA PE=1 SV=1	0	2784.24							No Quan Values	Not Found	Not Found	Not Found	Not Found	High	Not Found	Not Found	Not Found	Not Found	Not Found	High	6.95e-05	1.741e-05	3.17
FALSE	High	[R].CDCGFQLEAALTQIAEEGR.[G]	2xCarbamidomethyl [C1; C3]; 1xDeamidated [Q13]	6.24294e-07	7.13839e-05	1	1	2	P0A7I7	P0A7I7 [65-83]		GTP cyclohydrolase-2 OS=Escherichia coli (strain K12) OX=83333 GN=ribA PE=1 SV=1	0	2168.96							No Quan Values	Not Found	Not Found	High	Not Found	Not Found	Not Found	Not Found	High	Not Found	Not Found	High	6.924e-05	9.122e-08	4.25
FALSE	High	[R].CDLIADGIIGAVAEVGVNVPVVVR.[L]	1xCarbamidomethyl [C1]; 1xDeamidated [N18]	0.0554078	0.00398584	1	1	2	P0A836	P0A836 [325-348]		Succinate--CoA ligase [ADP-forming] subunit beta OS=Escherichia coli (strain K12) OX=83333 GN=sucC PE=1 SV=1	0	2436.32							No Quan Values	Not Found	High	High	Not Found	Not Found	Not Found	Not Found	Not Found	Not Found	Not Found	High	0.0008267	0.008701	1.61
FALSE	High	[R].CEMEQQSQEYQILLDVK.[T]	1xCarbamidomethyl [C1]	0.00812425	0.000560359	1	1	1	CP_ker16	CP_ker16 [391-407]		Keratin, type I cytoskeletal 16 (Cytokeratin 16) (K16) (CK 16)	0	2140.99							No Quan Values	Not Found	Not Found	Not Found	Not Found	Not Found	Not Found	Not Found	Not Found	High	Not Found	High	6.391e-05	0.0007635	2.18
FALSE	High	[R].CIVDSSGEALSAALAIGNIELVKPNQK.[E]	1xCarbamidomethyl [C1]; 1xDeamidated [N25]	0.0143534	0.000817555	1	1	1	P06999	P06999 [163-189]		ATP-dependent 6-phosphofructokinase isozyme 2 OS=Escherichia coli (strain K12) OX=83333 GN=pfkB PE=1 SV=2	0	2798.46							No Quan Values	Not Found	Not Found	Not Found	Not Found	High	Not Found	Not Found	Not Found	Not Found	Not Found	High	0.0002722	0.001728	4.63
FALSE	High	[R].CPDHDVPLAAQTVSQMVDNVLSQPEGK.[R]	1xCarbamidomethyl [C1]; 1xDeamidated [Q15]	0.0986482	0.00826262	1	1	1	P0A698	P0A698 [120-146]		UvrABC system protein A OS=Escherichia coli (strain K12) OX=83333 GN=uvrA PE=1 SV=1	0	2936.38							No Quan Values	Not Found	Not Found	Not Found	High	Not Found	Not Found	Not Found	Not Found	Not Found	Not Found	High	0.001508	0.01421	3.42
FALSE	High	[R].CSQSGQVLDWTGDVTPEDK.[C]	1xCarbamidomethyl [C1]; 1xDeamidated [Q6]	0.0468144	0.00294603	1	1	2	P75960	P75960 [155-173]		NAD-dependent protein deacylase OS=Escherichia coli (strain K12) OX=83333 GN=cobB PE=1 SV=3	0	2122.92							No Quan Values	Not Found	Not Found	Not Found	Not Found	High	Not Found	Not Found	Not Found	Not Found	High	High	0.0005543	0.00568	3.16
FALSE	High	[R].CVNLLERPTEGSVLVDGQELTTLSESELTK.[A]	1xCarbamidomethyl [C1]; 1xDeamidated [N3]	0.000660546	7.13839e-05	1	1	2	P30750	P30750 [50-79]		Methionine import ATP-binding protein MetN OS=Escherichia coli (strain K12) OX=83333 GN=metN PE=1 SV=4	0	3318.66							No Quan Values	Not Found	Not Found	Not Found	Not Found	Not Found	Not Found	High	Not Found	High	Not Found	High	7.378e-05	8.03e-05	3.8
FALSE	High	[R].CVNVEQAQEVMAAAPLQYVGVFR.[N]	1xCarbamidomethyl [C1]; 1xDeamidated [Q17]	0.0872683	0.007337	1	1	1	P00909	P00909 [291-313]		Tryptophan biosynthesis protein TrpCF OS=Escherichia coli (strain K12) OX=83333 GN=trpC PE=1 SV=4	0	2580.26							No Quan Values	Not Found	Not Found	Not Found	Not Found	Not Found	Not Found	High	Not Found	Not Found	Not Found	High	0.001397	0.01154	2.09
FALSE	High	[R].DADTLLEVSETSK.[R]		5.08874e-05	7.13839e-05	1	1	4	P31663	P31663 [247-259]		Pantothenate synthetase OS=Escherichia coli (strain K12) OX=83333 GN=panC PE=1 SV=1	0	1407.68							No Quan Values	Not Found	High	High	High	High	Not Found	Not Found	Not Found	Not Found	Not Found	High	6.914e-05	6.246e-06	3.26
FALSE	High	[R].DAFVQGEDIVLSEENEFPTQVGDASGTPHLSVGCVR.[N]	1xCarbamidomethyl [C34]; 2xDeamidated [Q5; Q20]	5.52756e-05	7.13839e-05	1	1	2	P08390	P08390 [263-298]		USG-1 protein OS=Escherichia coli (strain K12) OX=83333 GN=usg PE=1 SV=1	0	3861.78							No Quan Values	Not Found	Not Found	Not Found	Not Found	Not Found	Not Found	Not Found	High	Not Found	High	High	7.57e-05	4.479e-06	4.7
FALSE	High	[R].DAFVSNNYDSLDALPAGSIVGTSSLR.[R]	1xDeamidated [N7]	0.00293985	0.00034429	1	1	2	P06983	P06983 [106-131]		Porphobilinogen deaminase OS=Escherichia coli (strain K12) OX=83333 GN=hemC PE=1 SV=2	0	2670.29							No Quan Values	Not Found	Not Found	Not Found	High	Not Found	Not Found	High	Not Found	Not Found	Not Found	High	7.378e-05	0.0003586	2.47
FALSE	High	[R].DAGNIIIDDDDISLLPLHAR.[A]	1xDeamidated [N4]	9.23108e-05	7.13839e-05	1	1	1	P0A9V1	P0A9V1 [56-75]		Lipopolysaccharide export system ATP-binding protein LptB OS=Escherichia coli (strain K12) OX=83333 GN=lptB PE=1 SV=2	0	2177.11							No Quan Values	Not Found	High	Not Found	Not Found	Not Found	Not Found	Not Found	Not Found	Not Found	Not Found	High	6.914e-05	6.233e-06	4.75
FALSE	High	[R].DALLENVTVREDGTIDFDDGSKTENTR.[V]	1xDeamidated [N6]	0.0558309	0.00403102	1	1	1	P22259	P22259 [307-333]		Phosphoenolpyruvate carboxykinase (ATP) OS=Escherichia coli (strain K12) OX=83333 GN=pckA PE=1 SV=2	2	3011.41							No Quan Values	Not Found	Not Found	Not Found	Not Found	Not Found	Not Found	High	Not Found	Not Found	Not Found	High	0.0007423	0.007189	3.87
FALSE	High	[R].DANDTGSTEVQVALLTAQINHLQGHFAEHKK.[D]		0.00183852	0.000144872	1	1	1	P0ADZ4	P0ADZ4 [18-48]		30S ribosomal protein S15 OS=Escherichia coli (strain K12) OX=83333 GN=rpsO PE=1 SV=2	1	3372.69							No Quan Values	High	Not Found	Not Found	Not Found	Not Found	Not Found	Not Found	Not Found	Not Found	Not Found	High	8.207e-05	0.0002293	3.71
FALSE	High	[R].DANGINSNATSASLQLTQSIFDMSK.[W]	2xDeamidated [N8; Q15]	0.00142374	7.13839e-05	1	1	4	P02930	P02930 [78-102]		Outer membrane protein TolC OS=Escherichia coli (strain K12) OX=83333 GN=tolC PE=1 SV=3	0	2615.21							No Quan Values	High	High	High	Not Found	Not Found	Not Found	Not Found	Not Found	High	Not Found	High	6.391e-05	0.0001157	2.07
FALSE	High	[R].DASVVVVSSAISADNPEIVAAHEAR.[I]	1xDeamidated [N15]	0.00162462	7.13839e-05	1	1	2	P17952	P17952 [78-102]		UDP-N-acetylmuramate--L-alanine ligase OS=Escherichia coli (strain K12) OX=83333 GN=murC PE=1 SV=2	0	2508.26							No Quan Values	Not Found	Not Found	High	Not Found	Not Found	Not Found	High	Not Found	Not Found	Not Found	High	6.924e-05	0.0002407	4.4
FALSE	High	[R].DDTAVPLLAPNQDIYLR.[E]		6.68585e-05	7.13839e-05	1	1	1	P09127	P09127 [264-280]		Protein HemX OS=Escherichia coli (strain K12) OX=83333 GN=hemX PE=1 SV=1	0	1914							No Quan Values	Not Found	Not Found	High	Not Found	Not Found	Not Found	Not Found	Not Found	Not Found	Not Found	High	6.924e-05	9.874e-06	2.64
FALSE	High	[R].DDTILVSIMHVNNEIGVVQDIAAIGEMCR.[A]	1xCarbamidomethyl [C28]; 1xDeamidated [Q19]	0.109733	0.00922746	1	1	1	P0A6B7	P0A6B7 [143-171]		Cysteine desulfurase IscS OS=Escherichia coli (strain K12) OX=83333 GN=iscS PE=1 SV=1	0	3213.56							No Quan Values	Not Found	Not Found	Not Found	High	Not Found	Not Found	Not Found	Not Found	Not Found	Not Found	High	0.001769	0.016	3.17
FALSE	High	[R].DDVMGESLYNPMLPGIVADLK.[A]	1xDeamidated [N10]	0.00418574	0.00041021	1	1	1	P11875	P11875 [253-273]		Arginine--tRNA ligase OS=Escherichia coli (strain K12) OX=83333 GN=argS PE=1 SV=1	0	2278.1							No Quan Values	High	Not Found	Not Found	Not Found	Not Found	Not Found	Not Found	Not Found	Not Found	Not Found	High	0.0001342	0.0005275	3.55
FALSE	High	[R].DFNEALVHQVVVAYAAGAR.[Q]	1xOxidation [Y14]	2.26231e-05	7.13839e-05	1	1	1	P60723	P60723 [22-40]	P60723 1xOxidation [Y35]	50S ribosomal protein L4 OS=Escherichia coli (strain K12) OX=83333 GN=rplD PE=1 SV=1	0	2046.04							No Quan Values	Not Found	Not Found	Not Found	Not Found	High	Not Found	Not Found	Not Found	Not Found	Not Found	High	6.95e-05	2.053e-06	4.12
FALSE	High	[R].DFNEALVHQVVVAYAAGAR.[Q]	1xDeamidated [Q9]; 1xCarbonyl [Y14]	0.00436107	0.00041021	1	1	1	P60723	P60723 [22-40]		50S ribosomal protein L4 OS=Escherichia coli (strain K12) OX=83333 GN=rplD PE=1 SV=1	0	2045.01							No Quan Values	Not Found	High	Not Found	Not Found	Not Found	Not Found	Not Found	Not Found	Not Found	Not Found	High	6.914e-05	0.0004005	4.75
FALSE	High	[R].DFVEFPSQINEHWATHPQVFAR.[Y]	1xDeamidated [N/Q]	3.74707e-05	7.13839e-05	1	1	6	P24171	P24171 [496-517]		Dipeptidyl carboxypeptidase OS=Escherichia coli (strain K12) OX=83333 GN=dcp PE=1 SV=4	0	2656.26							No Quan Values	High	High	Not Found	High	High	Not Found	Not Found	High	Not Found	High	High	6.914e-05	2.361e-06	4.14
FALSE	High	[R].DGAEDAQDDLVPSIQDDGCESGACK.[I]	2xCarbamidomethyl [C19; C24]	0.0151893	0.000869954	1	1	1	P00452	P00452 [736-760]		Ribonucleoside-diphosphate reductase 1 subunit alpha OS=Escherichia coli (strain K12) OX=83333 GN=nrdA PE=1 SV=2	0	2652.07							No Quan Values	Not Found	Not Found	Not Found	High	Not Found	Not Found	Not Found	Not Found	Not Found	Not Found	High	0.0002042	0.00188	2.66
FALSE	High	[R].DGNVEFAWTPNQNHDFTAGYGFDR.[Q]	1xDeamidated [N13]	0.00319182	0.00034429	1	1	1	P17315	P17315 [236-259]		Colicin I receptor OS=Escherichia coli (strain K12) OX=83333 GN=cirA PE=1 SV=2	0	2759.18							No Quan Values	Not Found	Not Found	Not Found	High	Not Found	Not Found	Not Found	Not Found	Not Found	Not Found	High	0.0001306	0.0003638	3.39
FALSE	High	[R].DHAPLMQEINQTGGYNDEIEGK.[L]	1xDeamidated [Q7]	0.0124054	0.000656936	1	1	1	P0ABB0	P0ABB0 [478-499]		ATP synthase subunit alpha OS=Escherichia coli (strain K12) OX=83333 GN=atpA PE=1 SV=1	0	2460.1							No Quan Values	Not Found	Not Found	Not Found	Not Found	Not Found	Not Found	Not Found	Not Found	High	Not Found	High	6.391e-05	0.001221	3.22
FALSE	High	[R].DIAVLEDAGVPYQLLESSR.[L]	1xDeamidated [Q13]	0.00286819	0.000214228	1	1	1	P0A6J5	P0A6J5 [153-171]		D-amino acid dehydrogenase OS=Escherichia coli (strain K12) OX=83333 GN=dadA PE=1 SV=1	0	2076.05							No Quan Values	Not Found	High	Not Found	Not Found	Not Found	Not Found	Not Found	Not Found	Not Found	Not Found	High	6.914e-05	0.0002545	4.36
FALSE	High	[R].DIAVVVAENVPAADILSECKK.[V]	1xCarbamidomethyl [C19]; 1xDeamidated [N9]	0.05173	0.00341942	1	1	3	P07395	P07395 [709-729]		Phenylalanine--tRNA ligase beta subunit OS=Escherichia coli (strain K12) OX=83333 GN=pheT PE=1 SV=2	1	2242.16							No Quan Values	High	Not Found	Not Found	High	Not Found	Not Found	Not Found	Not Found	High	Not Found	High	0.0005293	0.007092	3.91
FALSE	High	[R].DISPQAPTHILIIPNILIPTVNDVSAEHEQALGR.[M]	1xDeamidated [N15]	0.0726297	0.00612229	1	1	1	P0ACE7	P0ACE7 [31-64]		Purine nucleoside phosphoramidase OS=Escherichia coli (strain K12) OX=83333 GN=hinT PE=1 SV=1	0	3672.96							No Quan Values	Not Found	Not Found	Not Found	Not Found	Not Found	Not Found	High	Not Found	Not Found	Not Found	High	0.001305	0.009516	3.33
FALSE	High	[R].DITLTFATGR.[H]	2xOxidation [D1; F6]; 2xCarbonyl [T5; T8]	0.0625429	0.00460551	1	1	2	P46891	P46891 [35-44]	P46891 1xOxidation [D35]	HMP-PP phosphatase OS=Escherichia coli (strain K12) OX=83333 GN=cof PE=1 SV=2	0	1154.53							No Quan Values	High	Not Found	Not Found	Not Found	Not Found	Not Found	Not Found	High	Not Found	Not Found	High	0.0006834	0.007977	2.22
FALSE	High	[R].DLEEIPDNVIADLDIHPVK.[R]	1xDeamidated [N8]	0.00137752	7.13839e-05	1	1	2	P0A9M0	P0A9M0 [743-761]		Lon protease OS=Escherichia coli (strain K12) OX=83333 GN=lon PE=1 SV=1	0	2146.09							No Quan Values	Not Found	Not Found	Not Found	High	Not Found	Not Found	Not Found	High	Not Found	Not Found	High	7.616e-05	0.0001516	2.58
FALSE	High	[R].DLVPDTDSYQEIFAQPHLIDENDPLFSDTQPR.[L]	2xDeamidated [Q15; Q30]	0.0509439	0.00327575	1	1	1	P75867	P75867 [10-41]		Putative Lon protease homolog OS=Escherichia coli (strain K12) OX=83333 GN=ycbZ PE=3 SV=1	0	3717.71							No Quan Values	Not Found	Not Found	High	Not Found	Not Found	Not Found	Not Found	Not Found	Not Found	Not Found	High	0.0006481	0.007935	3.2
FALSE	High	[R].DMEMLAPGYTQTLEPR.[A]	1xDeamidated [Q11]	0.00188455	0.000144872	1	1	2	P31554	P31554 [496-511]		LPS-assembly protein LptD OS=Escherichia coli (strain K12) OX=83333 GN=lptD PE=1 SV=2	0	1852.85							No Quan Values	Not Found	Not Found	Not Found	High	High	Not Found	Not Found	Not Found	Not Found	Not Found	High	6.95e-05	0.0002067	3.14
FALSE	High	[R].DNEIYQFASIGEVNQDLK.[Y]	1xDeamidated [N/Q]	0.0639704	0.0046975	1	1	2	P0A722	P0A722 [59-76]		Acyl-[acyl-carrier-protein]--UDP-N-acetylglucosamine O-acyltransferase OS=Escherichia coli (strain K12) OX=83333 GN=lpxA PE=1 SV=1	0	2083.98							No Quan Values	Not Found	High	Not Found	Not Found	High	Not Found	Not Found	Not Found	Not Found	Not Found	High	0.000492	0.007725	2.95
FALSE	High	[R].DNEVDKILGLEIGADDYITKPFNPR.[E]	1xDeamidated [N23]	0.00635771	0.000505324	1	1	1	P0A9Q1	P0A9Q1 [84-108]		Aerobic respiration control protein ArcA OS=Escherichia coli (strain K12) OX=83333 GN=arcA PE=1 SV=1	1	2833.43							No Quan Values	High	Not Found	Not Found	Not Found	Not Found	Not Found	Not Found	Not Found	Not Found	Not Found	High	0.0001342	0.0008076	4.99
FALSE	High	[R].DNLLLASPGSSDEALSEILR.[R]		0.116882	0.00957123	1	1	1	P23886	P23886 [432-451]		ATP-binding/permease protein CydC OS=Escherichia coli (strain K12) OX=83333 GN=cydC PE=3 SV=2	0	2100.08							No Quan Values	Not Found	Not Found	Not Found	Not Found	Not Found	Not Found	Not Found	High	Not Found	Not Found	High	0.001355	0.01647	1.93
FALSE	High	[R].DQSDIYNYDSSLLQSDYSGLFR.[D]	1xDeamidated [N7]	0.0218149	0.00128398	1	1	1	P31554	P31554 [521-542]		LPS-assembly protein LptD OS=Escherichia coli (strain K12) OX=83333 GN=lptD PE=1 SV=2	0	2587.15							No Quan Values	Not Found	Not Found	Not Found	Not Found	Not Found	Not Found	Not Found	High	Not Found	Not Found	High	0.0002595	0.002496	2.84
FALSE	High	[R].DQVDYMDVSTQQVVSVGASLIPFLEHDDANR.[A]	1xDeamidated [Q/N]; 1xOxidation [V/M/D/Q]	0.0120091	0.000656936	1	1	3	P0A8V2	P0A8V2 [648-678]		DNA-directed RNA polymerase subunit beta OS=Escherichia coli (strain K12) OX=83333 GN=rpoB PE=1 SV=1	0	3465.61							No Quan Values	Not Found	High	High	High	Not Found	Not Found	Not Found	Not Found	Not Found	Not Found	High	0.0001802	0.001204	3.27
FALSE	High	[R].DQVDYMDVSTQQVVSVGASLIPFLEHDDANR.[A]	2xDeamidated [Q11; Q12]; 1xOxidation [M6]	0.0376687	0.00245066	1	1	1	P0A8V2	P0A8V2 [648-678]		DNA-directed RNA polymerase subunit beta OS=Escherichia coli (strain K12) OX=83333 GN=rpoB PE=1 SV=1	0	3466.6							No Quan Values	Not Found	Not Found	High	Not Found	Not Found	Not Found	Not Found	Not Found	Not Found	Not Found	High	0.0003354	0.005814	2.85
FALSE	High	[R].DQVDYMDVSTQQVVSVGASLIPFLEHDDANR.[A]	1xDeamidated [Q12]	0.0558309	0.00403102	1	1	1	P0A8V2	P0A8V2 [648-678]		DNA-directed RNA polymerase subunit beta OS=Escherichia coli (strain K12) OX=83333 GN=rpoB PE=1 SV=1	0	3449.62							No Quan Values	Not Found	Not Found	High	Not Found	Not Found	Not Found	Not Found	Not Found	Not Found	Not Found	High	0.0008689	0.008731	3.11
FALSE	High	[R].DTAFLMEQLELREELDEIEQAKDEAR.[L]	1xDeamidated [Q]	0.00662315	0.000505324	1	1	3	P0A6L9	P0A6L9 [88-113]		Co-chaperone protein HscB OS=Escherichia coli (strain K12) OX=83333 GN=hscB PE=1 SV=1	2	3122.48							No Quan Values	Not Found	Not Found	High	Not Found	Not Found	Not Found	High	Not Found	High	Not Found	High	7.378e-05	0.0008144	4.35
FALSE	High	[R].DTDVPYSNIVALNEHAAVLHYTK.[L]	1xDeamidated [N13]	0.112074	0.00934031	1	1	1	P21165	P21165 [209-231]		Xaa-Pro dipeptidase OS=Escherichia coli (strain K12) OX=83333 GN=pepQ PE=1 SV=2	0	2571.27							No Quan Values	Not Found	High	Not Found	Not Found	Not Found	Not Found	Not Found	Not Found	Not Found	Not Found	High	0.001302	0.01498	2.77
FALSE	High	[R].DVAPGEAIYITEEGQLFTR.[Q]	1xDeamidated [Q15]	0.000853358	7.13839e-05	1	1	1	P0AG16	P0AG16 [224-242]		Amidophosphoribosyltransferase OS=Escherichia coli (strain K12) OX=83333 GN=purF PE=1 SV=2	0	2110.03							No Quan Values	Not Found	Not Found	Not Found	Not Found	Not Found	Not Found	High	Not Found	Not Found	Not Found	High	7.378e-05	0.0001038	3.47
FALSE	High	[R].DVDELGLTMVDESGLMLR.[Q]		0.0679222	0.00505575	1	1	1	P0ACU5	P0ACU5 [73-90]		HTH-type transcriptional repressor FabR OS=Escherichia coli (strain K12) OX=83333 GN=fabR PE=1 SV=2	0	1992.96							No Quan Values	Not Found	Not Found	Not Found	High	Not Found	Not Found	Not Found	Not Found	Not Found	Not Found	High	0.001092	0.009383	2.4
FALSE	High	[R].DVDLDGIYYCPHHPQGSVEEFR.[Q]	1xCarbamidomethyl [C10]; 1xDeamidated [Q15]	0.0084626	0.000560359	1	1	1	P63228	P63228 [83-104]		D-glycero-beta-D-manno-heptose-1,7-bisphosphate 7-phosphatase OS=Escherichia coli (strain K12) OX=83333 GN=gmhB PE=1 SV=1	0	2634.16							No Quan Values	Not Found	Not Found	Not Found	High	Not Found	Not Found	Not Found	Not Found	Not Found	Not Found	High	0.000165	0.001012	3.05
FALSE	High	[R].DVHEAAADALGLDDSQR.[A]		0.000332621	7.13839e-05	1	1	3	P24202	P24202 [28-44]		Mrr restriction system protein OS=Escherichia coli (strain K12) OX=83333 GN=mrr PE=1 SV=1	0	1782.83							No Quan Values	Not Found	Not Found	High	Not Found	Not Found	Not Found	Not Found	Not Found	High	High	High	7.57e-05	2.98e-05	1.92
FALSE	High	[R].DVKPVESRPASPFENTAPAR.[L]	2xOxidation [V2; V5]; 1xDioxidation [P12]; 1xCarbonyl [A17]	0.0179927	0.00108576	1	1	1	P02929	P02929 [113-132]	P02929 1xDioxidation [P124]	Protein TonB OS=Escherichia coli (strain K12) OX=83333 GN=tonB PE=1 SV=2	0	2246.07							No Quan Values	Not Found	Not Found	High	Not Found	Not Found	Not Found	Not Found	Not Found	Not Found	Not Found	High	0.0003354	0.002713	2.94
FALSE	High	[R].DVLETLGTDKQPSDVLVALGYASWEK.[G]	1xDeamidated [Q11]	0.000332621	7.13839e-05	1	1	4	P0A8W5	P0A8W5 [110-135]		UPF0301 protein YqgE OS=Escherichia coli (strain K12) OX=83333 GN=yqgE PE=1 SV=1	1	2835.43							No Quan Values	Not Found	Not Found	Not Found	Not Found	High	Not Found	High	Not Found	High	High	High	7.57e-05	2.98e-05	5.67
FALSE	High	[R].DVVAYAVQNGIPVPTFSAAVAYYDSYR.[A]	2xDeamidated [Q8; N9]	0.00194772	0.000144872	1	1	3	P00350	P00350 [406-432]		6-phosphogluconate dehydrogenase, decarboxylating OS=Escherichia coli (strain K12) OX=83333 GN=gnd PE=1 SV=2	0	2938.41							No Quan Values	High	High	Not Found	High	Not Found	Not Found	Not Found	Not Found	Not Found	Not Found	High	0.0001306	0.0002177	2.58
FALSE	High	[R].DVVFQYEPVAAGLDYEATLQEEKR.[V]	1xDeamidated [Q20]	2.17065e-05	7.13839e-05	1	1	5	P36928	P36928 [187-210]		Uncharacterized chaperone protein YegD OS=Escherichia coli (strain K12) OX=83333 GN=yegD PE=3 SV=2	1	2771.34							No Quan Values	High	Not Found	Not Found	High	High	Not Found	High	Not Found	High	Not Found	High	6.95e-05	1.954e-06	5.6
FALSE	High	[R].EAEGQDFQLYPGELGKR.[I]	1xDeamidated [Q8]	0.0664151	0.00492213	1	1	1	P0A8P3	P0A8P3 [13-29]		Probable Fe(2+)-trafficking protein OS=Escherichia coli (strain K12) OX=83333 GN=yggX PE=1 SV=2	1	1937.92							No Quan Values	Not Found	Not Found	Not Found	Not Found	Not Found	Not Found	Not Found	Not Found	High	Not Found	High	0.0004842	0.007944	2.62
FALSE	High	[R].EAGGIVSDFTGGHNYMLTGNIVAGNPR.[V]	1xDeamidated [N]	0.000482517	7.13839e-05	1	1	3	P0ADG4	P0ADG4 [222-248]		Inositol-1-monophosphatase OS=Escherichia coli (strain K12) OX=83333 GN=suhB PE=1 SV=1	0	2748.3							No Quan Values	Not Found	High	Not Found	Not Found	High	Not Found	High	Not Found	Not Found	Not Found	High	6.914e-05	3.714e-05	2.83
FALSE	High	[R].EAGINNCYLEGEMVQGK.[R]	1xCarbamidomethyl [C7]; 1xDeamidated [Q/N]	0.00150838	7.13839e-05	1	1	3	P21507	P21507 [270-286]		ATP-dependent RNA helicase SrmB OS=Escherichia coli (strain K12) OX=83333 GN=srmB PE=1 SV=1	0	1912.84							No Quan Values	High	Not Found	Not Found	High	Not Found	Not Found	Not Found	High	Not Found	Not Found	High	8.207e-05	0.0001879	3.98
FALSE	High	[R].EAGVQEADFLANVDKLSEDAFDDQCTGANPR.[Y]	1xCarbamidomethyl [C25]; 1xDeamidated [Q/N]	0.00149599	7.13839e-05	1	1	3	P0A9Q7	P0A9Q7 [817-847]		Aldehyde-alcohol dehydrogenase OS=Escherichia coli (strain K12) OX=83333 GN=adhE PE=1 SV=2	1	3383.5							No Quan Values	Not Found	Not Found	Not Found	Not Found	Not Found	Not Found	High	High	High	Not Found	High	7.378e-05	0.0001817	4.72
FALSE	High	[R].EAIHMYGPDYGFDTTINK.[F]	1xDeamidated [N17]	0.109733	0.00922746	1	1	2	P06715	P06715 [61-78]		Glutathione reductase OS=Escherichia coli (strain K12) OX=83333 GN=gor PE=1 SV=1	0	2072.93							No Quan Values	Not Found	Not Found	High	High	Not Found	Not Found	Not Found	Not Found	Not Found	Not Found	High	0.00192	0.01798	3.32
FALSE	High	[R].EALLGCASPECYQDQAAFLGASIGR.[Y]	2xCarbamidomethyl [C6; C11]; 1xDeamidated [Q15]	0.000122288	7.13839e-05	1	1	2	P0A9C3	P0A9C3 [51-75]		Aldose 1-epimerase OS=Escherichia coli (strain K12) OX=83333 GN=galM PE=1 SV=1	0	2685.23							No Quan Values	Not Found	Not Found	Not Found	Not Found	Not Found	Not Found	Not Found	High	High	Not Found	High	6.391e-05	8.132e-06	2.9
FALSE	High	[R].EAQLDIQSQSQPPTEEQLR.[A]	1xDeamidated [Q]	0.000251105	7.13839e-05	1	1	4	P39310	P39310 [62-80]		Cell division protein YtfB OS=Escherichia coli (strain K12) OX=83333 GN=ytfB PE=3 SV=2	0	2198.06							No Quan Values	Not Found	Not Found	Not Found	Not Found	Not Found	Not Found	High	High	High	Not Found	High	6.879e-05	2.112e-05	4.02
FALSE	High	[R].EAYAQLSADDENASFAVR.[S]	1xDeamidated [N12]	0.00610281	0.000505324	1	1	2	P23538	P23538 [110-127]		Phosphoenolpyruvate synthase OS=Escherichia coli (strain K12) OX=83333 GN=ppsA PE=1 SV=5	0	1957.88							No Quan Values	High	Not Found	Not Found	Not Found	Not Found	High	Not Found	Not Found	Not Found	Not Found	High	0.0001794	0.0004485	3.14
FALSE	High	[R].EAYQNPGILAAVDREIFGSSDTDADPVAVVR.[A]	1xDeamidated [Q/N]	0.081126	0.00676962	1	1	2	P32695	P32695 [250-280]		tRNA-dihydrouridine(20/20a) synthase OS=Escherichia coli (strain K12) OX=83333 GN=dusA PE=1 SV=4	1	3276.6							No Quan Values	Not Found	Not Found	Not Found	Not Found	Not Found	Not Found	Not Found	High	High	Not Found	High	0.000828	0.01075	3.13
FALSE	High	[R].EEQQVAESIALTDDTLVPFLAGETVR.[W]	1xDeamidated [Q]	0.0770569	0.00637124	1	1	2	P05020	P05020 [318-343]		Dihydroorotase OS=Escherichia coli (strain K12) OX=83333 GN=pyrC PE=1 SV=2	0	2832.41							No Quan Values	Not Found	High	Not Found	High	Not Found	Not Found	Not Found	Not Found	Not Found	Not Found	High	0.0007265	0.009596	1.6
FALSE	High	[R].EFDAAGISFPYPQMDVNFK.[R]	1xDeamidated [Q13]	0.000486522	7.13839e-05	1	1	1	P0C0S1	P0C0S1 [260-278]		Small-conductance mechanosensitive channel OS=Escherichia coli (strain K12) OX=83333 GN=mscS PE=1 SV=1	0	2176.99							No Quan Values	Not Found	Not Found	Not Found	Not Found	High	Not Found	Not Found	Not Found	Not Found	Not Found	High	6.95e-05	5.015e-05	3.62
FALSE	High	[R].EFDAAGISFPYPQMDVNFK.[R]		0.00418574	0.00041021	1	1	4	P0C0S1	P0C0S1 [260-278]		Small-conductance mechanosensitive channel OS=Escherichia coli (strain K12) OX=83333 GN=mscS PE=1 SV=1	0	2176.01							No Quan Values	High	High	High	High	Not Found	Not Found	Not Found	Not Found	Not Found	Not Found	High	0.0001306	0.0004842	2.05
FALSE	High	[R].EGADVAISYLPVEEEDAQDVK.[K]	1xDeamidated [Q18]	0.00724641	0.000505324	1	1	3	P0AG84	P0AG84 [72-92]		Uncharacterized oxidoreductase YghA OS=Escherichia coli (strain K12) OX=83333 GN=yghA PE=1 SV=1	0	2278.06							No Quan Values	Not Found	Not Found	Not Found	Not Found	High	Not Found	High	Not Found	High	Not Found	High	6.391e-05	0.0006763	2.82
FALSE	High	[R].EGCSLEDAVENIDIGGPTMVR.[S]	1xCarbamidomethyl [C3]; 1xDeamidated [N11]	0.0013002	7.13839e-05	1	1	2	P15639	P15639 [115-135]		Bifunctional purine biosynthesis protein PurH OS=Escherichia coli (strain K12) OX=83333 GN=purH PE=1 SV=1	0	2263.02							No Quan Values	High	Not Found	High	Not Found	Not Found	Not Found	Not Found	Not Found	Not Found	Not Found	High	6.924e-05	0.0001937	2.82
FALSE	High	[R].EGDALLQGGSLTGNGSVEK.[S]	2xDeamidated [Q7; N14]	0.00259851	0.000214228	1	1	4	P39180	P39180 [476-494]		Antigen 43 OS=Escherichia coli (strain K12) OX=83333 GN=flu PE=1 SV=3	0	1833.87							No Quan Values	Not Found	Not Found	Not Found	High	High	Not Found	Not Found	High	Not Found	Not Found	High	6.95e-05	0.0002876	3.28
FALSE	High	[R].EGNDFYHEMTDSNVIDK.[V]	1xDeamidated [N3]	0.0630155	0.00460551	1	1	2	P0ABB4	P0ABB4 [186-202]		ATP synthase subunit beta OS=Escherichia coli (strain K12) OX=83333 GN=atpD PE=1 SV=2	0	2014.83							No Quan Values	High	Not Found	Not Found	High	Not Found	Not Found	Not Found	Not Found	Not Found	Not Found	High	0.001016	0.008656	1.92
FALSE	High	[R].EGTCDYLGFSYYMTNAVK.[A]	1xCarbamidomethyl [C4]; 1xDeamidated [N15]	0.0214685	0.00128398	1	1	3	Q46829	Q46829 [306-323]		6-phospho-beta-glucosidase BglA OS=Escherichia coli (strain K12) OX=83333 GN=bglA PE=1 SV=2	0	2119.9							No Quan Values	Not Found	Not Found	Not Found	Not Found	High	Not Found	High	Not Found	High	Not Found	High	0.0002589	0.002686	2.6
FALSE	High	[R].EGVYNANQLTSPASDEFDLVR.[A]	1xDeamidated [Q8]	0.00535333	0.000461555	1	1	3	P45532	P45532 [42-62]		Sulfurtransferase TusD OS=Escherichia coli (strain K12) OX=83333 GN=tusD PE=1 SV=1	0	2326.08							No Quan Values	High	Not Found	Not Found	High	Not Found	Not Found	Not Found	High	Not Found	Not Found	High	0.000165	0.0006249	3.88
FALSE	High	[R].EHEDTLAGIEATGVTQR.[N]		0.0630155	0.00460551	1	1	1	P0AB61	P0AB61 [23-39]		Protein YciN OS=Escherichia coli (strain K12) OX=83333 GN=yciN PE=1 SV=1	0	1826.89							No Quan Values	Not Found	Not Found	Not Found	Not Found	Not Found	Not Found	High	Not Found	Not Found	Not Found	High	0.001065	0.008136	2.37
FALSE	High	[R].EHFFGKYPETAALVADWTDEQIWALNR.[G]	1xDeamidated [Q21]	0.000889338	7.13839e-05	1	1	3	P0AFG8	P0AFG8 [336-362]		Pyruvate dehydrogenase E1 component OS=Escherichia coli (strain K12) OX=83333 GN=aceE PE=1 SV=2	1	3208.54							No Quan Values	High	Not Found	Not Found	Not Found	Not Found	Not Found	High	High	Not Found	Not Found	High	7.378e-05	0.0001078	4.05
FALSE	High	[R].EIADSLNQLPQQQTDAR.[R]		0.0835356	0.00698203	1	1	2	P39285	P39285 [133-149]		Miniconductance mechanosensitive channel MscM OS=Escherichia coli (strain K12) OX=83333 GN=mscM PE=1 SV=3	0	1926.95							No Quan Values	Not Found	Not Found	Not Found	High	Not Found	Not Found	Not Found	Not Found	High	Not Found	High	0.001453	0.01179	2.3
FALSE	High	[R].EIAQQTEQEVVEVETVNGFGPNDVILDIR.[S]	2xDeamidated [Q4; N22]	0.00308856	0.00034429	1	1	2	P77718	P77718 [386-414]		tRNA sulfurtransferase OS=Escherichia coli (strain K12) OX=83333 GN=thiI PE=1 SV=1	0	3243.59							No Quan Values	High	Not Found	Not Found	High	Not Found	Not Found	Not Found	Not Found	Not Found	Not Found	High	0.0001342	0.0003887	3.26
FALSE	High	[R].EIGNGFSELNDAEDQAER.[F]	3xDeamidated [N4; N10; Q15]	0.0705025	0.0054245	1	1	1	P0A8N5	P0A8N5 [422-439]		Lysine--tRNA ligase, heat inducible OS=Escherichia coli (strain K12) OX=83333 GN=lysU PE=1 SV=2	0	1996.83							No Quan Values	Not Found	Not Found	Not Found	Not Found	High	Not Found	Not Found	Not Found	Not Found	Not Found	High	0.0007631	0.00963	2.18
FALSE	High	[R].EISPGVECQTDEQLDEFVR.[N]	1xCarbamidomethyl [C8]; 1xDeamidated [Q]	0.116882	0.00957123	1	1	3	P17444	P17444 [447-465]		Oxygen-dependent choline dehydrogenase OS=Escherichia coli (strain K12) OX=83333 GN=betA PE=1 SV=1	0	2252							No Quan Values	Not Found	High	Not Found	Not Found	Not Found	Not Found	High	High	Not Found	Not Found	High	0.00182	0.01592	1.81
FALSE	High	[R].EIVFTSGATESDNLAIK.[G]	1xDeamidated [N13]	6.68585e-05	7.13839e-05	1	1	2	P0A6B7	P0A6B7 [68-84]		Cysteine desulfurase IscS OS=Escherichia coli (strain K12) OX=83333 GN=iscS PE=1 SV=1	0	1795.9							No Quan Values	High	Not Found	Not Found	Not Found	Not Found	High	Not Found	Not Found	Not Found	Not Found	High	8.207e-05	7.992e-06	3.84
FALSE	High	[R].ELAETNITQVIVTHEVEVAR.[K]	1xDeamidated [N6]	0.0898374	0.00759789	1	1	1	P0AAF6	P0AAF6 [186-205]		Arginine transport ATP-binding protein ArtP OS=Escherichia coli (strain K12) OX=83333 GN=artP PE=1 SV=1	0	2252.18							No Quan Values	Not Found	Not Found	Not Found	Not Found	High	Not Found	Not Found	Not Found	Not Found	Not Found	High	0.0008926	0.01265	2.19
FALSE	High	[R].ELAFEQMNNAEYIEVEPEQK.[T]	1xDeamidated [Q/N]	0.000174514	7.13839e-05	1	1	3	P0A8J8	P0A8J8 [207-226]		ATP-dependent RNA helicase RhlB OS=Escherichia coli (strain K12) OX=83333 GN=rhlB PE=1 SV=2	0	2412.09							No Quan Values	Not Found	Not Found	Not Found	High	Not Found	Not Found	High	Not Found	Not Found	High	High	7.616e-05	1.773e-05	3.22
FALSE	High	[R].ELAVQIHADAEPLAEATGLK.[L]	1xDeamidated [Q5]	0.011912	0.000656936	1	1	1	P0A8J8	P0A8J8 [95-114]		ATP-dependent RNA helicase RhlB OS=Escherichia coli (strain K12) OX=83333 GN=rhlB PE=1 SV=2	0	2077.08							No Quan Values	Not Found	Not Found	Not Found	High	Not Found	Not Found	Not Found	Not Found	Not Found	Not Found	High	0.000165	0.001448	3.63
FALSE	High	[R].ELLAGVATNTAYLDGLMKPYLSR.[L]	1xDeamidated [N9]	5.6365e-06	7.13839e-05	1	1	3	P0A780	P0A780 [50-72]		Transcription antitermination protein NusB OS=Escherichia coli (strain K12) OX=83333 GN=nusB PE=1 SV=1	0	2497.3							No Quan Values	Not Found	Not Found	Not Found	High	Not Found	Not Found	Not Found	High	High	Not Found	High	7.616e-05	4.955e-07	5.37
FALSE	High	[R].ELLAGVATNTAYLDGLMKPYLSR.[L]	1xDeamidated [N9]; 1xOxidation [L16]	0.0634913	0.00460551	1	1	1	P0A780	P0A780 [50-72]		Transcription antitermination protein NusB OS=Escherichia coli (strain K12) OX=83333 GN=nusB PE=1 SV=1	0	2513.3							No Quan Values	Not Found	Not Found	Not Found	High	Not Found	Not Found	Not Found	Not Found	Not Found	Not Found	High	0.001016	0.008689	3.86
FALSE	High	[R].ELLSQYDFPGDDTPIVR.[G]	1xDeamidated [Q5]; 1xCarbonyl [Y6]	0.101506	0.00860819	1	2	1	P0CE47	P0CE47 [156-172]		Elongation factor Tu 1 OS=Escherichia coli (strain K12) OX=83333 GN=tufA PE=1 SV=1	0	1979.92							No Quan Values	Not Found	Not Found	Not Found	Not Found	Not Found	High	Not Found	Not Found	Not Found	Not Found	High	0.0009159	0.008848	2.08
FALSE	High	[R].ELNICTGCGPGAMEAPMK.[G]	2xCarbamidomethyl [C5; C8]; 1xDeamidated [N3]	0.0737147	0.00616101	1	1	2	P0ADR8	P0ADR8 [178-195]		Pyrimidine/purine nucleotide 5'-monophosphate nucleosidase OS=Escherichia coli (strain K12) OX=83333 GN=ppnN PE=1 SV=1	0	1936.83							No Quan Values	High	Not Found	High	Not Found	Not Found	Not Found	Not Found	Not Found	Not Found	Not Found	High	0.001112	0.01177	2.5
FALSE	High	[R].ELQNNILGLMPQAILSSEHGSLNPQQLPETAVK.[L]	1xDeamidated [N23]; 1xOxidation [S21]; 2xDioxidation [L2; K33]	0.112074	0.00934031	1	1	1	P0ADC3	P0ADC3 [54-86]	P0ADC3 1xDioxidation [K86]	Lipoprotein-releasing system transmembrane protein LolC OS=Escherichia coli (strain K12) OX=83333 GN=lolC PE=1 SV=1	0	3650.82							No Quan Values	Not Found	High	Not Found	Not Found	Not Found	Not Found	Not Found	Not Found	Not Found	Not Found	High	0.001302	0.01494	2.97
FALSE	High	[R].ELQQQDAESPLIIDEGR.[F]	1xDeamidated [Q5]	0.000335382	7.13839e-05	1	1	2	P69228	P69228 [133-149]		Transcriptional regulatory protein BaeR OS=Escherichia coli (strain K12) OX=83333 GN=baeR PE=1 SV=1	0	1941.94							No Quan Values	Not Found	Not Found	High	Not Found	High	Not Found	Not Found	Not Found	Not Found	Not Found	High	6.924e-05	4.977e-05	4.1
FALSE	High	[R].ELSAEGFNFIGTGVSGGEEGALK.[G]	1xDeamidated [N8]	1.93896e-06	7.13839e-05	1	1	8	P00350	P00350 [114-136]		6-phosphogluconate dehydrogenase, decarboxylating OS=Escherichia coli (strain K12) OX=83333 GN=gnd PE=1 SV=2	0	2270.08							No Quan Values	Not Found	High	High	Not Found	High	Not Found	High	High	High	Not Found	High	6.914e-05	9.789e-08	4.63
FALSE	High	[R].ELTTVMSNSFGFGGTNATLVMR.[K]	2xDeamidated [N8; N16]	8.64003e-05	7.13839e-05	1	1	8	P0A953	P0A953 [381-402]		3-oxoacyl-[acyl-carrier-protein] synthase 1 OS=Escherichia coli (strain K12) OX=83333 GN=fabB PE=1 SV=1	0	2335.09							No Quan Values	High	High	High	Not Found	Not Found	Not Found	High	Not Found	High	High	High	8.207e-05	1.04e-05	3.58
FALSE	High	[R].ELTTVMSNSFGFGGTNATLVMR.[K]	1xDeamidated [N8]; 1xOxidation [M6]	0.00489178	0.000461555	1	1	1	P0A953	P0A953 [381-402]		3-oxoacyl-[acyl-carrier-protein] synthase 1 OS=Escherichia coli (strain K12) OX=83333 GN=fabB PE=1 SV=1	0	2350.11							No Quan Values	Not Found	Not Found	Not Found	Not Found	Not Found	Not Found	Not Found	High	Not Found	Not Found	High	6.879e-05	0.0004999	1.83
FALSE	High	[R].ELVNTCLSQPGLTTGQLLEHYR.[G]	1xCarbamidomethyl [C6]; 1xDeamidated [Q16]	0.00748717	0.000505324	1	1	1	P0ABS5	P0ABS5 [487-508]		DNA primase OS=Escherichia coli (strain K12) OX=83333 GN=dnaG PE=1 SV=1	0	2530.26							No Quan Values	Not Found	Not Found	Not Found	Not Found	Not Found	Not Found	Not Found	High	Not Found	Not Found	High	6.879e-05	0.0007888	3.1
FALSE	High	[R].EMEAQVLDSMDLER.[E]	1xOxidation [E1]	0.00497265	0.000461555	1	1	1	P60785	P60785 [35-48]		Elongation factor 4 OS=Escherichia coli (strain K12) OX=83333 GN=lepA PE=1 SV=1	0	1681.74							No Quan Values	Not Found	Not Found	Not Found	Not Found	High	Not Found	Not Found	Not Found	Not Found	Not Found	High	0.0001191	0.0005695	2.89
FALSE	High	[R].EMIYVPGDLFSVNHLTAQNVPNLFAR.[N]	1xDeamidated [N/Q]	4.97876e-06	7.13839e-05	1	1	10	P0A8K1	P0A8K1 [156-181]		Phosphatidylserine decarboxylase proenzyme OS=Escherichia coli (strain K12) OX=83333 GN=psd PE=1 SV=1	0	2946.48							No Quan Values	High	High	High	Not Found	High	Not Found	High	High	High	High	High	6.924e-05	7.275e-07	4.77
FALSE	High	[R].EMLLDAMENPEKYPQLTIR.[V]	1xDeamidated [N/Q]	0.000251105	7.13839e-05	1	1	3	P09373	P09373 [714-732]		Formate acetyltransferase 1 OS=Escherichia coli (strain K12) OX=83333 GN=pflB PE=1 SV=2	1	2292.13							No Quan Values	High	High	Not Found	Not Found	Not Found	Not Found	Not Found	Not Found	Not Found	Not Found	High	8.207e-05	3.053e-05	3.42
FALSE	High	[R].EMLPLCYQEGVAVIPWSPLAR.[G]	1xCarbamidomethyl [C6]; 1xDeamidated [Q8]	0.00332575	0.00034429	1	1	3	P77735	P77735 [196-216]		1-deoxyxylulose-5-phosphate synthase YajO OS=Escherichia coli (strain K12) OX=83333 GN=yajO PE=1 SV=2	0	2430.22							No Quan Values	Not Found	High	Not Found	High	Not Found	Not Found	Not Found	Not Found	Not Found	Not Found	High	0.0001306	0.0003814	3.17
FALSE	High	[R].ENPLQQLLDSNLRQR.[V]	2xDeamidated [N2; N11]; 1xOxidation [S10]; 1xDioxidation [D9]	0.0319443	0.00192073	1	1	1	P0AEM6	P0AEM6 [167-181]		RNA polymerase sigma factor FliA OS=Escherichia coli (strain K12) OX=83333 GN=fliA PE=1 SV=1	1	1873.93							No Quan Values	Not Found	Not Found	Not Found	Not Found	Not Found	Not Found	High	Not Found	Not Found	Not Found	High	0.0004718	0.004039	2.12
FALSE	High	[R].ENRPGYPAIAISDVSHISCVGNDFGFNDIFSR.[Y]	1xCarbamidomethyl [C19]; 1xDeamidated [N]	0.0174224	0.00103208	1	1	2	P63224	P63224 [72-103]		Phosphoheptose isomerase OS=Escherichia coli (strain K12) OX=83333 GN=gmhA PE=1 SV=1	0	3555.66							No Quan Values	Not Found	Not Found	Not Found	High	High	Not Found	Not Found	Not Found	Not Found	Not Found	High	0.0002722	0.002122	3.69
FALSE	High	[R].ENSMACVSFPTCPLAMAEAER.[F]	2xCarbamidomethyl [C6; C12]; 1xDeamidated [N2]	0.11526	0.00949377	1	1	1	P17846	P17846 [429-449]		Sulfite reductase [NADPH] hemoprotein beta-component OS=Escherichia coli (strain K12) OX=83333 GN=cysI PE=1 SV=4	0	2372							No Quan Values	Not Found	Not Found	Not Found	High	Not Found	Not Found	Not Found	Not Found	Not Found	Not Found	High	0.001769	0.01697	2
FALSE	High	[R].ENVTSIIGNGVVLSPAALMK.[E]	2xDeamidated [N2; N9]	0.000398971	7.13839e-05	1	1	2	P0A7D4	P0A7D4 [63-82]		Adenylosuccinate synthetase OS=Escherichia coli (strain K12) OX=83333 GN=purA PE=1 SV=2	0	2015.07							No Quan Values	Not Found	High	High	Not Found	Not Found	Not Found	Not Found	Not Found	Not Found	Not Found	High	6.924e-05	5.917e-05	3.93
FALSE	High	[R].EPHSVIGSSCIGASVIGGICNNSGGSLVQR.[G]	2xCarbamidomethyl [C10; C20]; 1xDeamidated [N]	0.00918162	0.000610941	1	1	4	P06149	P06149 [137-166]		Quinone-dependent D-lactate dehydrogenase OS=Escherichia coli (strain K12) OX=83333 GN=dld PE=1 SV=3	0	3013.45							No Quan Values	Not Found	High	High	Not Found	Not Found	Not Found	Not Found	High	Not Found	High	High	7.57e-05	0.0009906	3.22
FALSE	High	[R].EPIAECHMLLPQAYLGNVITLCVEK.[R]	2xCarbamidomethyl [C6; C22]; 1xDeamidated [N17]	0.00165164	7.13839e-05	1	1	1	P60785	P60785 [401-425]		Elongation factor 4 OS=Escherichia coli (strain K12) OX=83333 GN=lepA PE=1 SV=1	0	2899.44							No Quan Values	Not Found	Not Found	High	Not Found	Not Found	Not Found	Not Found	Not Found	Not Found	Not Found	High	6.924e-05	0.0002454	3.97
FALSE	High	[R].EQDAPITADQLLAPCDGER.[T]	1xCarbamidomethyl [C15]; 1xDeamidated [Q10]	0.00562303	0.000461555	1	1	1	P08997	P08997 [395-413]		Malate synthase A OS=Escherichia coli (strain K12) OX=83333 GN=aceB PE=1 SV=1	0	2099.95							No Quan Values	Not Found	High	Not Found	Not Found	Not Found	Not Found	Not Found	Not Found	Not Found	Not Found	High	6.914e-05	0.0005256	3.17
FALSE	High	[R].EQGINSVFTQLSEQGIQVLSMR.[N]	1xDeamidated [Q17]	0.0249862	0.0014829	1	1	1	P36879	P36879 [265-286]		Uncharacterized ABC transporter ATP-binding protein YadG OS=Escherichia coli (strain K12) OX=83333 GN=yadG PE=1 SV=1	0	2465.23							No Quan Values	Not Found	Not Found	High	Not Found	Not Found	Not Found	Not Found	Not Found	Not Found	Not Found	High	0.0003354	0.003806	2.51
FALSE	High	[R].EQGYGEDNEEQEEGLR.[C]	1xDeamidated [N/Q]	0.0223448	0.0013367	1	1	2	P76268	P76268 [192-207]		Transcriptional regulator KdgR OS=Escherichia coli (strain K12) OX=83333 GN=kdgR PE=1 SV=1	0	1882.76							No Quan Values	High	Not Found	High	Not Found	Not Found	Not Found	Not Found	Not Found	Not Found	Not Found	High	0.0001764	0.002922	2.2
FALSE	High	[R].EQPILLLDEPFSALDPALR.[Q]		0.0549876	0.00384233	1	1	1	P31548	P31548 [147-165]		Thiamine import ATP-binding protein ThiQ OS=Escherichia coli (strain K12) OX=83333 GN=thiQ PE=1 SV=2	0	2137.15							No Quan Values	Not Found	Not Found	High	Not Found	Not Found	Not Found	Not Found	Not Found	Not Found	Not Found	High	0.0008267	0.008645	1.7
FALSE	High	[R].EQTLNQMLVEMDGFEGNEGIIVIAATNRPDVLDPALLRPGR.[F]	2xDeamidated [N17; N27]	1.0141e-05	7.13839e-05	1	1	1	P0AAI3	P0AAI3 [272-312]		ATP-dependent zinc metalloprotease FtsH OS=Escherichia coli (strain K12) OX=83333 GN=ftsH PE=1 SV=1	0	4494.26							No Quan Values	Not Found	Not Found	Not Found	High	Not Found	Not Found	Not Found	Not Found	Not Found	Not Found	High	7.616e-05	9.137e-07	3.79
FALSE	High	[R].ERQEQQEQEAAELQAVTAIAEGR.[R]	1xDeamidated [Q14]	0.0362237	0.0024124	1	1	1	P0A800	P0A800 [68-90]		DNA-directed RNA polymerase subunit omega OS=Escherichia coli (strain K12) OX=83333 GN=rpoZ PE=1 SV=1	1	2585.24							No Quan Values	Not Found	Not Found	Not Found	High	Not Found	Not Found	Not Found	Not Found	Not Found	Not Found	High	0.0005651	0.004727	4.27
FALSE	High	[R].ESDLALMTNAGTEIGVASTK.[A]	1xDeamidated [N9]	0.0148254	0.000817555	1	1	1	P17169	P17169 [385-404]		Glutamine--fructose-6-phosphate aminotransferase [isomerizing] OS=Escherichia coli (strain K12) OX=83333 GN=glmS PE=1 SV=4	0	2008.97							No Quan Values	Not Found	High	Not Found	Not Found	Not Found	Not Found	Not Found	Not Found	Not Found	Not Found	High	0.0001802	0.001513	2.36
FALSE	High	[R].EVEQALESAVNNAPIWFATPPAER.[A]	1xDeamidated [N/Q]	1.58517e-05	7.13839e-05	1	1	5	P09546	P09546 [683-706]		Bifunctional protein PutA OS=Escherichia coli (strain K12) OX=83333 GN=putA PE=1 SV=3	0	2640.29							No Quan Values	High	High	Not Found	Not Found	High	Not Found	Not Found	Not Found	High	High	High	6.95e-05	1.415e-06	3.38
FALSE	High	[R].EVLPPQHNCLHQLWSALSTTEKDQLEQITR.[K]	1xCarbamidomethyl [C9]; 1xDeamidated [Q24]	0.0302274	0.00182556	1	1	1	P0ACR9	P0ACR9 [127-156]		Transcriptional repressor MprA OS=Escherichia coli (strain K12) OX=83333 GN=mprA PE=2 SV=1	1	3572.78							No Quan Values	Not Found	Not Found	Not Found	Not Found	Not Found	Not Found	Not Found	Not Found	Not Found	High	High	0.0001951	0.003544	4.61
FALSE	High	[R].EVVEEAYAADPEMIASAACDIQAVR.[T]	1xCarbamidomethyl [C19]; 1xDeamidated [Q22]	0.0212972	0.00128398	1	1	2	P0A9D4	P0A9D4 [65-89]		Serine acetyltransferase OS=Escherichia coli (strain K12) OX=83333 GN=cysE PE=1 SV=1	0	2709.24							No Quan Values	Not Found	Not Found	Not Found	Not Found	High	Not Found	High	Not Found	Not Found	Not Found	High	0.0002589	0.002656	4.33
FALSE	High	[R].EVVEQEYRDQGKDPATLDYVVPFK.[V]	1xDeamidated [Q]	0.0057629	0.000505324	1	1	4	P0A6T1	P0A6T1 [438-461]		Glucose-6-phosphate isomerase OS=Escherichia coli (strain K12) OX=83333 GN=pgi PE=1 SV=1	2	2826.38							No Quan Values	Not Found	Not Found	Not Found	Not Found	Not Found	Not Found	High	High	High	Not Found	High	7.378e-05	0.0007066	5.04
FALSE	High	[R].EWAANRPELQALCTQYGELAQAGTQR.[L]	1xCarbamidomethyl [C13]; 1xDeamidated [N/Q]	4.49495e-05	7.13839e-05	1	1	6	P09546	P09546 [1148-1173]		Bifunctional protein PutA OS=Escherichia coli (strain K12) OX=83333 GN=putA PE=1 SV=3	0	2962.41							No Quan Values	Not Found	High	High	High	Not Found	Not Found	Not Found	High	High	High	High	6.879e-05	3.416e-06	5.06
FALSE	High	[R].EWAQAGFLNIVGGCCGTTPQHIAAMSR.[A]	2xCarbamidomethyl [C14; C15]; 1xDeamidated [Q20]	0.113657	0.00945868	1	1	1	P13009	P13009 [297-323]		Methionine synthase OS=Escherichia coli (strain K12) OX=83333 GN=metH PE=1 SV=5	0	2933.35							No Quan Values	Not Found	Not Found	High	Not Found	Not Found	Not Found	Not Found	Not Found	Not Found	Not Found	High	0.002028	0.01874	3.51
FALSE	High	[R].EYASTIMNAIWTGEPSVIYGNVR.[N]	1xDeamidated [N8]	0.000613203	7.13839e-05	1	1	3	P06720	P06720 [326-348]		Alpha-galactosidase OS=Escherichia coli (strain K12) OX=83333 GN=melA PE=1 SV=1	0	2572.24							No Quan Values	Not Found	Not Found	Not Found	High	Not Found	Not Found	High	Not Found	High	Not Found	High	7.616e-05	6.517e-05	3.44
FALSE	High	[R].EYQAIEQLAEHVPGVLLLTATPEQLGMESHFAR.[L]	1xDeamidated [Q3]	0.00754858	0.000505324	1	1	1	P60240	P60240 [295-327]		RNA polymerase-associated protein RapA OS=Escherichia coli (strain K12) OX=83333 GN=rapA PE=1 SV=2	0	3678.85							No Quan Values	Not Found	Not Found	Not Found	Not Found	High	Not Found	Not Found	Not Found	Not Found	Not Found	High	0.0001191	0.0008818	3.91
FALSE	High	[R].EYVASCFNTYGCFWGAER.[Q]	2xCarbamidomethyl [C6; C12]; 1xDeamidated [N8]	0.0285987	0.00177987	1	1	1	P06971	P06971 [720-737]		Ferrichrome outer membrane transporter/phage receptor OS=Escherichia coli (strain K12) OX=83333 GN=fhuA PE=1 SV=2	0	2217.9							No Quan Values	Not Found	Not Found	Not Found	High	Not Found	Not Found	Not Found	Not Found	Not Found	Not Found	High	0.0003883	0.003674	3.36
FALSE	High	[R].FAALIAHAQEVVLYDHPLEMDLTAR.[I]	1xDeamidated [Q9]	4.72367e-05	7.13839e-05	1	1	4	P13024	P13024 [56-80]		Protein FdhE OS=Escherichia coli (strain K12) OX=83333 GN=fdhE PE=1 SV=2	0	2824.43							No Quan Values	Not Found	High	High	High	High	Not Found	Not Found	Not Found	Not Found	Not Found	High	6.914e-05	3.033e-06	4.28
FALSE	High	[R].FAGDDLPSNPVACALAIADK.[M]	1xCarbamidomethyl [C13]; 1xDeamidated [N9]	0.0486514	0.00308978	1	1	1	P00961	P00961 [438-457]		Glycine--tRNA ligase beta subunit OS=Escherichia coli (strain K12) OX=83333 GN=glyS PE=1 SV=4	0	2045.98							No Quan Values	High	Not Found	Not Found	Not Found	Not Found	Not Found	Not Found	Not Found	Not Found	Not Found	High	0.0005293	0.006621	3.33
FALSE	High	[R].FAHGVQTLFFDHPNCIAFSR.[S]	1xCarbamidomethyl [C15]	0.00196384	0.000144872	1	1	1	P26612	P26612 [405-424]		Cytoplasmic alpha-amylase OS=Escherichia coli (strain K12) OX=83333 GN=amyA PE=1 SV=3	0	2364.13							No Quan Values	High	Not Found	Not Found	Not Found	Not Found	Not Found	Not Found	Not Found	Not Found	Not Found	High	8.207e-05	0.0002438	2.65
FALSE	High	[R].FASTHTDSSAQTVSLEDYVSR.[M]	1xDeamidated [Q11]	0.00255608	0.000214228	1	1	2	P0A6Z3	P0A6Z3 [402-422]		Chaperone protein HtpG OS=Escherichia coli (strain K12) OX=83333 GN=htpG PE=1 SV=1	0	2302.05							No Quan Values	High	Not Found	Not Found	High	Not Found	Not Found	Not Found	Not Found	Not Found	Not Found	High	0.0001342	0.0003202	3.13
FALSE	High	[R].FATSDLNDLYR.[R]	1xCarbonyl [Y10]	0.0154368	0.000869954	1	1	2	P0A8T7	P0A8T7 [260-270]		DNA-directed RNA polymerase subunit beta' OS=Escherichia coli (strain K12) OX=83333 GN=rpoC PE=1 SV=1	0	1328.61							No Quan Values	Not Found	Not Found	Not Found	High	High	Not Found	Not Found	Not Found	Not Found	Not Found	High	0.0002722	0.001867	2.24
FALSE	High	[R].FDEPAVNGDSPDSPFQQK.[L]	2xDeamidated [N7; Q16]	0.0479087	0.00304459	1	1	2	P0AEJ2	P0AEJ2 [39-56]		Isochorismate synthase EntC OS=Escherichia coli (strain K12) OX=83333 GN=entC PE=1 SV=1	0	1979.85							No Quan Values	Not Found	High	High	Not Found	Not Found	Not Found	Not Found	Not Found	Not Found	Not Found	High	0.0005138	0.007428	2.32
FALSE	High	[R].FDGNACVLLNNNSEQPIGTR.[I]	1xCarbamidomethyl [C6]; 2xDeamidated [N/Q]	0.00361059	0.00034429	1	1	10	P0ADY3	P0ADY3 [79-98]		50S ribosomal protein L14 OS=Escherichia coli (strain K12) OX=83333 GN=rplN PE=1 SV=1	0	2221.02							No Quan Values	High	High	High	Not Found	High	High	Not Found	Not Found	High	High	High	6.95e-05	0.0004077	2.5
FALSE	High	[R].FDGNACVLLNNNSEQPIGTR.[I]	1xCarbamidomethyl [C6]; 3xDeamidated [N11; N/Q]	0.0413614	0.00252766	1	1	2	P0ADY3	P0ADY3 [79-98]		50S ribosomal protein L14 OS=Escherichia coli (strain K12) OX=83333 GN=rplN PE=1 SV=1	0	2222							No Quan Values	High	Not Found	Not Found	Not Found	High	Not Found	Not Found	Not Found	Not Found	Not Found	High	0.0005293	0.005591	2.55
FALSE	High	[R].FDQVGQR.[L]		0.0497854	0.00323062	1	1	7	P21499	P21499 [684-690]		Ribonuclease R OS=Escherichia coli (strain K12) OX=83333 GN=rnr PE=1 SV=2	0	849.421							No Quan Values	High	Not Found	High	High	High	High	High	Not Found	High	Not Found	High	0.0007263	0.006683	1.45
FALSE	High	[R].FFSYGDAMFITYNPQAINER.[V]	1xDeamidated [N/Q]	1.11993e-05	7.13839e-05	1	1	6	P0A7F9	P0A7F9 [334-353]		S-adenosylmethionine:tRNA ribosyltransferase-isomerase OS=Escherichia coli (strain K12) OX=83333 GN=queA PE=1 SV=1	0	2385.09							No Quan Values	High	High	High	Not Found	Not Found	Not Found	High	Not Found	High	High	High	6.391e-05	8.175e-07	4.07
FALSE	High	[R].FGAVNELGVFAMTEQGLR.[E]	1xDeamidated [Q15]	0.11526	0.00949377	1	1	1	P24554	P24554 [261-278]		DNA repair protein RadA OS=Escherichia coli (strain K12) OX=83333 GN=radA PE=1 SV=1	0	1939.96							No Quan Values	Not Found	Not Found	High	Not Found	Not Found	Not Found	Not Found	Not Found	Not Found	Not Found	High	0.002028	0.01899	3.76
FALSE	High	[R].FGDPETQPIMLR.[M]		0.000379663	7.13839e-05	1	1	1	P15640	P15640 [291-302]		Phosphoribosylamine--glycine ligase OS=Escherichia coli (strain K12) OX=83333 GN=purD PE=1 SV=2	0	1403.7							No Quan Values	Not Found	Not Found	Not Found	High	Not Found	Not Found	Not Found	Not Found	Not Found	Not Found	High	7.616e-05	3.967e-05	2.07
FALSE	High	[R].FGGQILDTVDIENYISVPK.[T]	1xDeamidated [N13]	6.10438e-05	7.13839e-05	1	1	1	P35340	P35340 [245-263]		Alkyl hydroperoxide reductase subunit F OS=Escherichia coli (strain K12) OX=83333 GN=ahpF PE=1 SV=2	0	2109.08							No Quan Values	Not Found	Not Found	Not Found	Not Found	Not Found	Not Found	High	Not Found	Not Found	Not Found	High	7.378e-05	7.366e-06	4.5
FALSE	High	[R].FGQGEAAPVVAPAPAPAPEVQTK.[H]	2xDeamidated [Q3; Q21]	0.071559	0.0057533	1	1	2	P0A910	P0A910 [191-213]		Outer membrane protein A OS=Escherichia coli (strain K12) OX=83333 GN=ompA PE=1 SV=1	0	2234.13							No Quan Values	Not Found	High	Not Found	High	Not Found	Not Found	Not Found	Not Found	Not Found	Not Found	High	0.0006837	0.008829	1.97
FALSE	High	[R].FGVDAFITGEVSEQTIHSAR.[E]	1xDeamidated [Q14]	0.016203	0.000976198	1	1	2	P0AFP6	P0AFP6 [185-204]		GTP cyclohydrolase 1 type 2 homolog OS=Escherichia coli (strain K12) OX=83333 GN=ybgI PE=1 SV=1	0	2165.05							No Quan Values	Not Found	Not Found	High	Not Found	Not Found	Not Found	High	Not Found	Not Found	Not Found	High	0.0003202	0.002435	3.16
FALSE	High	[R].FHAGQEVLLTGWGVGENHWGGLAEQAR.[V]	1xDeamidated [N17]	0.0245912	0.0014829	1	1	2	P26646	P26646 [77-103]		Probable acrylyl-CoA reductase AcuI OS=Escherichia coli (strain K12) OX=83333 GN=acuI PE=1 SV=1	0	2920.41							No Quan Values	Not Found	Not Found	Not Found	High	Not Found	Not Found	Not Found	Not Found	Not Found	High	High	0.0003433	0.003133	3.32
FALSE	High	[R].FHATYSGDEWQAFLQLNQANR.[A]	1xDeamidated [Q11]	0.0149458	0.000817555	1	1	1	P05041	P05041 [218-238]		Aminodeoxychorismate synthase component 1 OS=Escherichia coli (strain K12) OX=83333 GN=pabB PE=1 SV=1	0	2497.15							No Quan Values	Not Found	Not Found	High	Not Found	Not Found	Not Found	Not Found	Not Found	Not Found	Not Found	High	0.0002692	0.002238	3.55
FALSE	High	[R].FIEADFAQVDYTDAVTILENCGR.[K]	1xCarbamidomethyl [C21]; 1xDeamidated [Q/N]	0.042009	0.00252766	1	1	5	P0A8M0	P0A8M0 [303-325]		Asparagine--tRNA ligase OS=Escherichia coli (strain K12) OX=83333 GN=asnS PE=1 SV=2	0	2648.22							No Quan Values	High	Not Found	Not Found	High	Not Found	High	Not Found	Not Found	High	Not Found	High	0.0005946	0.005556	2.56
FALSE	High	[R].FLAETDQGPVPVEITAVEDDHVVVDGNHMLAGQNLK.[F]	2xDeamidated [Q/N]; 1xOxidation [H]	0.105177	0.0090215	1	1	2	P0A9K9	P0A9K9 [96-131]		FKBP-type peptidyl-prolyl cis-trans isomerase SlyD OS=Escherichia coli (strain K12) OX=83333 GN=slyD PE=1 SV=1	0	3875.86							No Quan Values	Not Found	Not Found	Not Found	Not Found	High	Not Found	Not Found	High	Not Found	Not Found	High	0.001226	0.01521	4.17
FALSE	High	[R].FLNQCSQGR.[G]	1xCarbamidomethyl [C5]	0.0230706	0.00138854	1	1	1	P0A6M2	P0A6M2 [4-12]		Disulfide bond formation protein B OS=Escherichia coli (strain K12) OX=83333 GN=dsbB PE=1 SV=1	0	1109.52							No Quan Values	Not Found	High	Not Found	Not Found	Not Found	Not Found	Not Found	Not Found	Not Found	Not Found	High	0.0002192	0.002465	1.48
FALSE	High	[R].FLNTLYTMGPSPEPNMTILWSEK.[L]	1xDeamidated [N15]	0.096551	0.0081898	1	1	1	P09373	P09373 [357-379]		Formate acetyltransferase 1 OS=Escherichia coli (strain K12) OX=83333 GN=pflB PE=1 SV=2	0	2670.28							No Quan Values	Not Found	Not Found	Not Found	Not Found	High	Not Found	Not Found	Not Found	Not Found	Not Found	High	0.001104	0.01378	2.35
FALSE	High	[R].FLSQPFFVAEVFTGSPGK.[Y]	1xDeamidated [Q4]	0.00127891	7.13839e-05	1	1	5	P0ABB4	P0ABB4 [400-417]		ATP synthase subunit beta OS=Escherichia coli (strain K12) OX=83333 GN=atpD PE=1 SV=2	0	1958.99							No Quan Values	Not Found	High	Not Found	High	Not Found	Not Found	High	Not Found	High	Not Found	High	6.391e-05	0.0001033	3.84
FALSE	High	[R].FMSDASIYAFLSMEQAIADAGLSPEAYQNNPR.[V]	2xDeamidated [Q15; N/Q]; 2xOxidation [F1; F10]	0.00231561	0.000144872	1	1	2	P0A953	P0A953 [67-98]		3-oxoacyl-[acyl-carrier-protein] synthase 1 OS=Escherichia coli (strain K12) OX=83333 GN=fabB PE=1 SV=1	0	3541.58							No Quan Values	Not Found	Not Found	High	High	Not Found	Not Found	Not Found	Not Found	Not Found	Not Found	High	0.0001306	0.0002599	3.81
FALSE	High	[R].FPPGTILPAER.[E]	1xOxidation [T5]; 1xDioxidation [P3]	0.0376687	0.00245066	1	1	1	P0A8V6	P0A8V6 [25-35]	P0A8V6 1xDioxidation [P27]	Fatty acid metabolism regulator protein OS=Escherichia coli (strain K12) OX=83333 GN=fadR PE=1 SV=2	0	1245.65							No Quan Values	Not Found	Not Found	High	Not Found	Not Found	Not Found	Not Found	Not Found	Not Found	Not Found	High	0.0003354	0.005777	2.05
FALSE	High	[R].FPVISEDKDHIEGILMAK.[D]		1.90156e-05	7.13839e-05	1	1	6	P0AE78	P0AE78 [103-120]		Magnesium and cobalt efflux protein CorC OS=Escherichia coli (strain K12) OX=83333 GN=corC PE=1 SV=1	1	2042.06							No Quan Values	Not Found	High	Not Found	Not Found	High	Not Found	High	High	High	High	High	6.879e-05	1.729e-06	3.16
FALSE	High	[R].FQQAGHKPVALVGGATGLIGDPSFK.[A]	1xDeamidated [Q3]	0.0045437	0.000461555	1	1	6	P0AGJ9	P0AGJ9 [61-85]		Tyrosine--tRNA ligase OS=Escherichia coli (strain K12) OX=83333 GN=tyrS PE=1 SV=2	0	2496.32							No Quan Values	Not Found	High	High	Not Found	Not Found	Not Found	High	High	High	High	High	7.57e-05	0.0004684	4.55
FALSE	High	[R].FQQIIVMDNGQIIEQGTHAELLAR.[Q]	1xDeamidated [Q11]	0.0433327	0.00276938	1	1	1	P23886	P23886 [539-562]		ATP-binding/permease protein CydC OS=Escherichia coli (strain K12) OX=83333 GN=cydC PE=3 SV=2	0	2725.4							No Quan Values	Not Found	Not Found	Not Found	Not Found	Not Found	Not Found	High	Not Found	Not Found	Not Found	High	0.0004718	0.005529	3.65
FALSE	High	[R].FSAVLEQGAIAAGSDDK.[A]	1xDeamidated [Q7]	7.26238e-05	7.13839e-05	1	1	1	P0ACY1	P0ACY1 [58-74]		Putative NAD(P)H nitroreductase YdjA OS=Escherichia coli (strain K12) OX=83333 GN=ydjA PE=1 SV=1	0	1679.81							No Quan Values	High	Not Found	Not Found	Not Found	Not Found	Not Found	Not Found	Not Found	Not Found	Not Found	High	8.207e-05	8.748e-06	3.57
FALSE	High	[R].FSQAGLAAIYDAEPGSNLTASGEAFDPTQLTAAHPTLPIPSYAR.[I]	2xDeamidated [Q3; Q29]	0.0103746	0.000656936	1	1	1	P10100	P10100 [77-120]		Endolytic peptidoglycan transglycosylase RlpA OS=Escherichia coli (strain K12) OX=83333 GN=rlpA PE=1 SV=1	0	4519.19							No Quan Values	Not Found	Not Found	Not Found	Not Found	High	Not Found	Not Found	Not Found	Not Found	Not Found	High	0.0001769	0.001227	3.02
FALSE	High	[R].FSSAFSALAETLDNQEER.[E]	1xDeamidated [N14]	0.00111147	7.13839e-05	1	1	2	P76372	P76372 [99-116]		Chain length determinant protein OS=Escherichia coli (strain K12) OX=83333 GN=wzzB PE=1 SV=2	0	2015.92							No Quan Values	Not Found	Not Found	High	Not Found	High	Not Found	Not Found	Not Found	Not Found	Not Found	High	6.95e-05	0.0001191	2.44
FALSE	High	[R].FTAEGVQEIDYKDIATLK.[N]	1xDeamidated [Q7]	0.000149138	7.13839e-05	1	1	1	P0A7T7	P0A7T7 [13-30]		30S ribosomal protein S18 OS=Escherichia coli (strain K12) OX=83333 GN=rpsR PE=1 SV=2	1	2042.03							No Quan Values	High	Not Found	Not Found	Not Found	Not Found	Not Found	Not Found	Not Found	Not Found	Not Found	High	8.207e-05	1.805e-05	4.26
FALSE	High	[R].FTDAQGNQHEGIITSGTFSPTLGYSIALAR.[V]	1xDeamidated [N/Q]	0.00013959	7.13839e-05	1	1	5	P27248	P27248 [300-329]		Aminomethyltransferase OS=Escherichia coli (strain K12) OX=83333 GN=gcvT PE=1 SV=3	0	3153.55							No Quan Values	High	Not Found	High	High	Not Found	Not Found	Not Found	Not Found	High	Not Found	High	7.616e-05	1.398e-05	4.36
FALSE	High	[R].FVLLTSGATVADYNDAPADAQQSEVLK.[G]	1xDeamidated [Q/N]	1.93328e-05	7.13839e-05	1	1	9	P00956	P00956 [861-887]		Isoleucine--tRNA ligase OS=Escherichia coli (strain K12) OX=83333 GN=ileS PE=1 SV=5	0	2824.39							No Quan Values	High	High	High	High	Not Found	High	Not Found	Not Found	High	High	High	7.616e-05	1.791e-06	4.65
FALSE	High	[R].FVLLTSGATVADYNDAPADAQQSEVLK.[G]	2xDeamidated [N14; Q21]	1.16722e-05	7.13839e-05	1	1	1	P00956	P00956 [861-887]		Isoleucine--tRNA ligase OS=Escherichia coli (strain K12) OX=83333 GN=ileS PE=1 SV=5	0	2825.37							No Quan Values	Not Found	Not Found	Not Found	Not Found	High	Not Found	Not Found	Not Found	Not Found	Not Found	High	6.95e-05	1.026e-06	4.45
FALSE	High	[R].FVNEVDSSAVYVNASTR.[F]	1xDeamidated [N]	0.0253873	0.00153549	1	1	3	P07004	P07004 [355-371]		Gamma-glutamyl phosphate reductase OS=Escherichia coli (strain K12) OX=83333 GN=proA PE=1 SV=2	0	1858.88							No Quan Values	Not Found	Not Found	High	High	Not Found	Not Found	Not Found	Not Found	High	Not Found	High	0.0003354	0.003855	3.21
FALSE	High	[R].FVSTNGNLEVILEGEDVSGEIR.[T]		0.000289004	7.13839e-05	1	1	8	P0A6I0	P0A6I0 [71-92]		Cytidylate kinase OS=Escherichia coli (strain K12) OX=83333 GN=cmk PE=1 SV=1	0	2377.19							No Quan Values	High	High	High	High	High	Not Found	Not Found	High	Not Found	High	High	6.95e-05	2.918e-05	2.85
FALSE	High	[R].FVSTNGNLEVILEGEDVSGEIR.[T]	2xDeamidated [N5; N7]	0.00874328	0.000560359	1	1	2	P0A6I0	P0A6I0 [71-92]		Cytidylate kinase OS=Escherichia coli (strain K12) OX=83333 GN=cmk PE=1 SV=1	0	2379.16							No Quan Values	Not Found	Not Found	Not Found	High	Not Found	Not Found	High	Not Found	Not Found	Not Found	High	7.378e-05	0.001083	3.01
FALSE	High	[R].FWDYQQGSWQEEQQTK.[Q]	1xDeamidated [Q6]	0.105177	0.0090215	1	1	1	P76015	P76015 [254-269]		PEP-dependent dihydroxyacetone kinase, dihydroxyacetone-binding subunit DhaK OS=Escherichia coli (strain K12) OX=83333 GN=dhaK PE=1 SV=2	0	2088.89							No Quan Values	Not Found	Not Found	Not Found	High	Not Found	Not Found	Not Found	Not Found	Not Found	Not Found	High	0.001769	0.0153	2.31
FALSE	High	[R].GAAGFWVENGEIQYPVSEITIAGNLK.[D]		0.0125065	0.000656936	1	1	1	P0AFK0	P0AFK0 [391-416]		Metalloprotease PmbA OS=Escherichia coli (strain K12) OX=83333 GN=pmbA PE=1 SV=1	0	2763.4							No Quan Values	Not Found	Not Found	Not Found	High	Not Found	Not Found	Not Found	Not Found	Not Found	Not Found	High	0.000165	0.001528	2.53
FALSE	High	[R].GAWVAVVNR.[V]	1xOxidation [W3]	0.0558309	0.00403102	1	1	2	P0AC02	P0AC02 [189-197]		Outer membrane protein assembly factor BamD OS=Escherichia coli (strain K12) OX=83333 GN=bamD PE=1 SV=1	0	987.537							No Quan Values	Not Found	Not Found	Not Found	Not Found	High	Not Found	Not Found	Not Found	Not Found	High	High	0.0007248	0.006918	2.07
FALSE	High	[R].GCNLADSLWSAK.[V]	1xCarbamidomethyl [C2]	0.00261999	0.000214228	1	1	1	Q47690	Q47690 [31-42]		Homocysteine S-methyltransferase OS=Escherichia coli (strain K12) OX=83333 GN=mmuM PE=1 SV=2	0	1321.62							No Quan Values	Not Found	Not Found	Not Found	High	Not Found	Not Found	Not Found	Not Found	Not Found	Not Found	High	0.0001306	0.0002976	2.25
FALSE	High	[R].GDATVLVVGADDKVETRPIVASQAIGDK.[W]	1xDeamidated [Q23]	0.00180845	7.13839e-05	1	1	6	P0AE06	P0AE06 [319-346]		Multidrug efflux pump subunit AcrA OS=Escherichia coli (strain K12) OX=83333 GN=acrA PE=1 SV=1	1	2825.49							No Quan Values	Not Found	High	High	Not Found	Not Found	Not Found	High	High	High	High	High	6.879e-05	0.0001724	3.55
FALSE	High	[R].GDYAVNVNYNVQNAGEKPLEISSFGQLK.[Q]	1xDeamidated [Q26]	0.00860181	0.000560359	1	1	1	P25714	P25714 [170-197]		Membrane protein insertase YidC OS=Escherichia coli (strain K12) OX=83333 GN=yidC PE=1 SV=2	0	3055.5							No Quan Values	Not Found	Not Found	High	Not Found	Not Found	Not Found	Not Found	Not Found	Not Found	Not Found	High	0.0002692	0.001285	4.45
FALSE	High	[R].GEAHDQEFTIHCQVSGLSEPVVGTGSSR.[R]	1xCarbamidomethyl [C12]; 1xDeamidated [Q13]	0.0232556	0.00143433	1	1	1	P0A7Y0	P0A7Y0 [181-208]		Ribonuclease 3 OS=Escherichia coli (strain K12) OX=83333 GN=rnc PE=1 SV=1	0	2985.36							No Quan Values	Not Found	High	Not Found	Not Found	Not Found	Not Found	Not Found	Not Found	Not Found	Not Found	High	0.0002192	0.002489	4.04
FALSE	High	[R].GEEVSRPSDDILFEIAQLAAQGVR.[E]	1xDeamidated [Q17]	0.000462981	7.13839e-05	1	1	1	P0AEI1	P0AEI1 [171-194]		tRNA-2-methylthio-N(6)-dimethylallyladenosine synthase OS=Escherichia coli (strain K12) OX=83333 GN=miaB PE=1 SV=1	0	2601.32							No Quan Values	Not Found	High	Not Found	Not Found	Not Found	Not Found	Not Found	Not Found	Not Found	Not Found	High	6.914e-05	3.562e-05	4.79
FALSE	High	[R].GEFYTQDGVLVASTVQEGVMR.[N]	1xDeamidated [Q16]	0.0630155	0.00460551	1	1	1	P0AGG2	P0AGG2 [263-283]		Acyl-CoA thioesterase 2 OS=Escherichia coli (strain K12) OX=83333 GN=tesB PE=1 SV=2	0	2287.09							No Quan Values	Not Found	Not Found	Not Found	Not Found	Not Found	Not Found	Not Found	Not Found	Not Found	High	High	0.0008255	0.007922	3.02
FALSE	High	[R].GENYDGTTGSFADLLR.[L]	1xCarbonyl [Y4]	0.0122057	0.000656936	1	1	1	P0AEI1	P0AEI1 [208-223]		tRNA-2-methylthio-N(6)-dimethylallyladenosine synthase OS=Escherichia coli (strain K12) OX=83333 GN=miaB PE=1 SV=1	0	1729.77							No Quan Values	Not Found	Not Found	Not Found	Not Found	Not Found	Not Found	Not Found	Not Found	High	Not Found	High	6.391e-05	0.001199	2.57
FALSE	High	[R].GEPTPASPFTPFADVVEEYQQYR.[E]	1xDeamidated [Q21]	0.0113454	0.000656936	1	1	1	P11454	P11454 [163-185]		Enterobactin synthase component F OS=Escherichia coli (strain K12) OX=83333 GN=entF PE=1 SV=3	0	2629.21							No Quan Values	Not Found	Not Found	Not Found	Not Found	High	Not Found	Not Found	Not Found	Not Found	Not Found	High	0.000232	0.001347	3.45
FALSE	High	[R].GFTQDDAHIFCTEEQIRDEVNGCIR.[L]	2xCarbamidomethyl [C11; C23]; 2xDeamidated [Q4; N21]	0.0211273	0.00128398	1	1	1	P0A8M3	P0A8M3 [378-402]		Threonine--tRNA ligase OS=Escherichia coli (strain K12) OX=83333 GN=thrS PE=1 SV=1	1	3012.31							No Quan Values	Not Found	Not Found	Not Found	High	Not Found	Not Found	Not Found	Not Found	Not Found	Not Found	High	0.0002042	0.002666	3.03
FALSE	High	[R].GFVMALGYAGVALAVLALIIPSLLTWQSR.[K]	1xDeamidated [Q27]; 1xTrioxidation [F2]; 1xDioxidation [S28]; 1xCarbonyl [L24]	0.101506	0.00860819	1	1	1	P0AAD4	P0AAD4 [332-360]		Tyrosine-specific transport protein OS=Escherichia coli (strain K12) OX=83333 GN=tyrP PE=1 SV=1	0	3125.66							No Quan Values	Not Found	Not Found	Not Found	Not Found	Not Found	Not Found	High	Not Found	Not Found	Not Found	High	0.001638	0.01369	0.51
FALSE	High	[R].GGDIEETAFNTNLEAADEIAR.[Q]	1xDeamidated [N]	2.05456e-06	7.13839e-05	1	1	2	P21513	P21513 [312-332]		Ribonuclease E OS=Escherichia coli (strain K12) OX=83333 GN=rne PE=1 SV=6	0	2237.02							No Quan Values	Not Found	Not Found	Not Found	Not Found	High	High	Not Found	Not Found	Not Found	Not Found	High	6.95e-05	1.681e-07	4.09
FALSE	High	[R].GGEQNEDQLLQDAYLNSLR.[L]	1xDeamidated [Q11]	5.17363e-05	7.13839e-05	1	1	1	P0A8D6	P0A8D6 [88-106]		O-acetyl-ADP-ribose deacetylase OS=Escherichia coli (strain K12) OX=83333 GN=ymdB PE=1 SV=1	0	2164.02							No Quan Values	Not Found	High	Not Found	Not Found	Not Found	Not Found	Not Found	Not Found	Not Found	Not Found	High	6.914e-05	3.345e-06	4.81
FALSE	High	[R].GGLENEDADGVYAALPFLIANTK.[Q]	1xDeamidated [N21]	0.0290553	0.00177987	1	1	1	P09832	P09832 [247-269]		Glutamate synthase [NADPH] small chain OS=Escherichia coli (strain K12) OX=83333 GN=gltD PE=1 SV=3	0	2379.17							No Quan Values	Not Found	Not Found	High	Not Found	Not Found	Not Found	Not Found	Not Found	Not Found	Not Found	High	0.0003354	0.004422	2.19
FALSE	High	[R].GGTAHFEYVAGGASNGLAHVAQDSEIPVAFGVLTTESIEQAIER.[A]	3xDeamidated [N15; Q22; Q40]	0.000147909	7.13839e-05	1	1	1	P61714	P61714 [85-128]		6,7-dimethyl-8-ribityllumazine synthase OS=Escherichia coli (strain K12) OX=83333 GN=ribE PE=1 SV=1	0	4502.16							No Quan Values	Not Found	Not Found	High	Not Found	Not Found	Not Found	Not Found	Not Found	Not Found	Not Found	High	6.924e-05	2.185e-05	5.39
FALSE	High	[R].GGTLAGTTTLNNGAILTLSGK.[T]	2xDeamidated [N11; N12]	3.28257e-05	7.13839e-05	1	1	2	P39180	P39180 [445-465]		Antigen 43 OS=Escherichia coli (strain K12) OX=83333 GN=flu PE=1 SV=3	0	1962.04							No Quan Values	Not Found	Not Found	High	Not Found	Not Found	Not Found	Not Found	Not Found	Not Found	Not Found	High	6.924e-05	4.835e-06	4.64
FALSE	High	[R].GGTPYGATTIAGGDGSRQPSQEELSIAR.[Y]	1xDeamidated [Q]	0.000136169	7.13839e-05	1	1	3	P0A8G6	P0A8G6 [156-183]		NAD(P)H dehydrogenase (quinone) OS=Escherichia coli (strain K12) OX=83333 GN=wrbA PE=1 SV=2	1	2777.33							No Quan Values	High	Not Found	High	Not Found	Not Found	Not Found	Not Found	Not Found	High	Not Found	High	6.924e-05	2.006e-05	4.2
FALSE	High	[R].GIEGSSLDVPENIVHSGK.[T]	1xDeamidated [N12]	0.00355174	0.00034429	1	1	3	P0A8E7	P0A8E7 [73-90]		UPF0234 protein YajQ OS=Escherichia coli (strain K12) OX=83333 GN=yajQ PE=1 SV=2	0	1838.91							No Quan Values	Not Found	Not Found	High	Not Found	Not Found	Not Found	High	Not Found	High	Not Found	High	6.391e-05	0.0003115	3.07
FALSE	High	[R].GITINTSHVEYDTPTR.[H]	1xDeamidated [N5]; 1xCarbonyl [E/D/Y]	0.00867226	0.000560359	1	2	6	P0CE47	P0CE47 [60-75]		Elongation factor Tu 1 OS=Escherichia coli (strain K12) OX=83333 GN=tufA PE=1 SV=1	0	1818.85							No Quan Values	High	High	Not Found	Not Found	Not Found	Not Found	Not Found	High	High	High	High	0.0001342	0.001109	3.55
FALSE	High	[R].GLDPQTPFVVEATPLEADALR.[R]		0.116882	0.00957123	1	1	1	P45531	P45531 [87-107]		Protein TusC OS=Escherichia coli (strain K12) OX=83333 GN=tusC PE=1 SV=1	0	2239.16							No Quan Values	Not Found	Not Found	Not Found	High	Not Found	Not Found	Not Found	Not Found	Not Found	Not Found	High	0.001769	0.01728	2.52
FALSE	High	[R].GLEVGTVTGMTLGTLSDR.[V]		0.0958606	0.00815093	1	1	1	P76272	P76272 [770-787]		Intermembrane transport protein YebT OS=Escherichia coli (strain K12) OX=83333 GN=yebT PE=1 SV=2	0	1806.93							No Quan Values	Not Found	Not Found	Not Found	Not Found	Not Found	Not Found	Not Found	Not Found	High	Not Found	High	0.000975	0.01221	2.68
FALSE	High	[R].GLIDSSDLPLNVSR.[E]	1xDeamidated [N11]	0.00418574	0.00041021	1	1	1	P0A6Z3	P0A6Z3 [323-336]		Chaperone protein HtpG OS=Escherichia coli (strain K12) OX=83333 GN=htpG PE=1 SV=1	0	1486.77							No Quan Values	Not Found	Not Found	Not Found	Not Found	Not Found	Not Found	Not Found	High	Not Found	Not Found	High	6.879e-05	0.0004225	2.35
FALSE	High	[R].GLNIPQDISLISVNDIPTAR.[F]	1xDeamidated [N/Q]	0.000603151	7.13839e-05	1	1	3	P06846	P06846 [257-276]		HTH-type transcriptional regulator EbgR OS=Escherichia coli (strain K12) OX=83333 GN=ebgR PE=4 SV=2	0	2137.15							No Quan Values	Not Found	Not Found	High	Not Found	High	Not Found	High	Not Found	Not Found	Not Found	High	6.924e-05	8.951e-05	3.09
FALSE	High	[R].GLPEGAEIAVQLEGER.[M]		7.18559e-07	7.13839e-05	1	1	5	P0A988	P0A988 [81-96]		Beta sliding clamp OS=Escherichia coli (strain K12) OX=83333 GN=dnaN PE=1 SV=1	0	1667.86							No Quan Values	Not Found	Not Found	Not Found	Not Found	Not Found	High	High	High	High	High	High	7.378e-05	8.552e-08	2.66
FALSE	High	[R].GLQFAEDASPMAHPIRPDMVIEMNNFYTLTVYEK.[G]	1xDeamidated [Q3]	0.0185811	0.00113572	1	1	1	P04825	P04825 [350-383]		Aminopeptidase N OS=Escherichia coli (strain K12) OX=83333 GN=pepN PE=1 SV=2	0	3928.86							No Quan Values	Not Found	Not Found	Not Found	High	Not Found	Not Found	Not Found	Not Found	Not Found	Not Found	High	0.0002042	0.002322	3.82
FALSE	High	[R].GLQFLDLIQEGNIGLMK.[A]	1xDeamidated [Q9]	0.0490267	0.00313529	1	1	1	P00579	P00579 [398-414]		RNA polymerase sigma factor RpoD OS=Escherichia coli (strain K12) OX=83333 GN=rpoD PE=1 SV=2	0	1890							No Quan Values	Not Found	Not Found	Not Found	Not Found	Not Found	Not Found	High	Not Found	Not Found	Not Found	High	0.0006869	0.006289	2.76
FALSE	High	[R].GLTNMALDDSALQGFFGVDR.[S]	1xDeamidated [Q/N]	4.18483e-06	7.13839e-05	1	1	2	P0AC02	P0AC02 [113-132]		Outer membrane protein assembly factor BamD OS=Escherichia coli (strain K12) OX=83333 GN=bamD PE=1 SV=1	0	2128							No Quan Values	Not Found	High	Not Found	Not Found	High	Not Found	Not Found	Not Found	Not Found	Not Found	High	6.914e-05	2.242e-07	4.16
FALSE	High	[R].GMFSNDLSIDLGTANTLIYVK.[G]	1xDeamidated [N15]	0.0571182	0.00430815	1	1	1	P0A9X4	P0A9X4 [7-27]		Cell shape-determining protein MreB OS=Escherichia coli (strain K12) OX=83333 GN=mreB PE=1 SV=1	0	2273.14							No Quan Values	Not Found	Not Found	High	Not Found	Not Found	Not Found	Not Found	Not Found	Not Found	Not Found	High	0.0008689	0.008972	2.86
FALSE	High	[R].GMFSNDLSIDLGTANTLIYVK.[G]	1xDeamidated [N15]; 1xOxidation [M2]	0.0793594	0.00649923	1	1	1	P0A9X4	P0A9X4 [7-27]		Cell shape-determining protein MreB OS=Escherichia coli (strain K12) OX=83333 GN=mreB PE=1 SV=1	0	2289.13							No Quan Values	High	Not Found	Not Found	Not Found	Not Found	Not Found	Not Found	Not Found	Not Found	Not Found	High	0.000892	0.01126	2.68
FALSE	High	[R].GMNLVGYDAMAIGNHEFDNPLTVLR.[Q]	1xDeamidated [N19]	0.000233095	7.13839e-05	1	1	2	P07024	P07024 [103-127]		Protein UshA OS=Escherichia coli (strain K12) OX=83333 GN=ushA PE=1 SV=2	0	2748.31							No Quan Values	High	Not Found	Not Found	Not Found	Not Found	Not Found	High	Not Found	Not Found	Not Found	High	7.378e-05	2.82e-05	4.73
FALSE	High	[R].GNCTPNAEFNIAADPEAAACVFR.[S]	2xCarbamidomethyl [C3; C20]; 1xDeamidated [N10]	0.0464549	0.00294603	1	1	1	P22564	P22564 [156-178]		Non-specific ribonucleoside hydrolase RihC OS=Escherichia coli (strain K12) OX=83333 GN=rihC PE=1 SV=1	0	2496.09							No Quan Values	Not Found	Not Found	Not Found	Not Found	High	Not Found	Not Found	Not Found	Not Found	Not Found	High	0.0005773	0.006094	2.27
FALSE	High	[R].GNLVAVISNGTAVLGLGNIGALAGKPVMEGK.[G]	2xDeamidated [N9; N18]	5.13101e-05	7.13839e-05	1	1	3	P76558	P76558 [64-94]		NADP-dependent malic enzyme OS=Escherichia coli (strain K12) OX=83333 GN=maeB PE=1 SV=1	0	2922.6							No Quan Values	High	Not Found	Not Found	High	Not Found	Not Found	Not Found	Not Found	Not Found	High	High	7.616e-05	4.918e-06	4.88
FALSE	High	[R].GPMSSLYGSDALGGVVNIITK.[K]	1xDeamidated [N17]	0.000376537	7.13839e-05	1	1	1	P17315	P17315 [138-158]		Colicin I receptor OS=Escherichia coli (strain K12) OX=83333 GN=cirA PE=1 SV=2	0	2080.06							No Quan Values	Not Found	Not Found	Not Found	High	Not Found	Not Found	Not Found	Not Found	Not Found	Not Found	High	7.616e-05	3.93e-05	4.36
FALSE	High	[R].GQIQDIEPEQIHLAIK.[E]	1xDeamidated [Q10]	0.060228	0.00434038	1	1	1	P0A9K3	P0A9K3 [75-90]		PhoH-like protein OS=Escherichia coli (strain K12) OX=83333 GN=ybeZ PE=1 SV=2	0	1832.98							No Quan Values	High	Not Found	Not Found	Not Found	Not Found	Not Found	Not Found	Not Found	Not Found	Not Found	High	0.0006235	0.008331	2.3
FALSE	High	[R].GQIQENQYQLNQVVER.[Q]	1xDeamidated [N11]	0.00509646	0.000461555	1	1	1	P45955	P45955 [75-90]		Cell division coordinator CpoB OS=Escherichia coli (strain K12) OX=83333 GN=cpoB PE=1 SV=2	0	1946.96							No Quan Values	Not Found	Not Found	Not Found	Not Found	High	Not Found	Not Found	Not Found	Not Found	Not Found	High	0.0001191	0.0005815	2.68
FALSE	High	[R].GQNVPVVFFNKEPSR.[K]	1xDeamidated [N10]	0.108963	0.00919098	1	1	1	P0AEE5	P0AEE5 [105-119]		D-galactose-binding periplasmic protein OS=Escherichia coli (strain K12) OX=83333 GN=mglB PE=1 SV=1	1	1718.89							No Quan Values	Not Found	Not Found	Not Found	Not Found	Not Found	Not Found	High	Not Found	Not Found	Not Found	High	0.00182	0.01479	2.68
FALSE	High	[R].GQTGGDVNVEMDAAPGVDLSR.[I]	1xDeamidated [N8]	1.70769e-05	7.13839e-05	1	1	1	CP_ker16	CP_ker16 [264-284]		Keratin, type I cytoskeletal 16 (Cytokeratin 16) (K16) (CK 16)	0	2088.95							No Quan Values	Not Found	Not Found	Not Found	Not Found	Not Found	Not Found	Not Found	Not Found	High	Not Found	High	6.391e-05	9.74e-07	3.99
FALSE	High	[R].GQYGHVVIDMYPLEPGSNPK.[G]	1xDeamidated [N18]	0.0440091	0.00281773	1	1	2	P0A6M8	P0A6M8 [513-532]		Elongation factor G OS=Escherichia coli (strain K12) OX=83333 GN=fusA PE=1 SV=2	0	2202.05							No Quan Values	Not Found	Not Found	Not Found	Not Found	Not Found	Not Found	Not Found	Not Found	High	High	High	0.0002803	0.004964	3.78
FALSE	High	[R].GSSVMFLKPGDQVSVADLNK.[G]	1xDeamidated [Q12]	0.102231	0.0086492	1	1	1	P08506	P08506 [107-126]		D-alanyl-D-alanine carboxypeptidase DacC OS=Escherichia coli (strain K12) OX=83333 GN=dacC PE=1 SV=2	0	2093.06							No Quan Values	Not Found	Not Found	Not Found	High	Not Found	Not Found	Not Found	Not Found	Not Found	Not Found	High	0.001668	0.01477	2.6
FALSE	High	[R].GSVAIDDEGTPGQYNVLIENGILK.[G]	2xDeamidated [N20; N/Q]	0.0001373	7.13839e-05	1	1	3	P0AGG8	P0AGG8 [307-330]		Metalloprotease TldD OS=Escherichia coli (strain K12) OX=83333 GN=tldD PE=1 SV=1	0	2504.24							No Quan Values	Not Found	Not Found	Not Found	High	High	Not Found	Not Found	Not Found	High	Not Found	High	6.391e-05	9.231e-06	3.1
FALSE	High	[R].GSVAIDDEGTPGQYNVLIENGILK.[G]		1.35462e-05	7.13839e-05	1	1	1	P0AGG8	P0AGG8 [307-330]		Metalloprotease TldD OS=Escherichia coli (strain K12) OX=83333 GN=tldD PE=1 SV=1	0	2502.27							No Quan Values	Not Found	Not Found	Not Found	High	Not Found	Not Found	Not Found	Not Found	Not Found	Not Found	High	7.616e-05	1.232e-06	2.45
FALSE	High	[R].GTLDVNQVIGDTTAVR.[L]		0.000825622	7.13839e-05	1	1	1	P75780	P75780 [197-212]		Catecholate siderophore receptor Fiu OS=Escherichia coli (strain K12) OX=83333 GN=fiu PE=1 SV=1	0	1658.87							No Quan Values	High	Not Found	Not Found	Not Found	Not Found	Not Found	Not Found	Not Found	Not Found	Not Found	High	8.207e-05	0.000102	2.1
FALSE	High	[R].GTPGFSGADLANLVNEAALFAAR.[G]	1xDeamidated [N15]	1.14807e-05	7.13839e-05	1	1	2	P0AAI3	P0AAI3 [352-374]		ATP-dependent zinc metalloprotease FtsH OS=Escherichia coli (strain K12) OX=83333 GN=ftsH PE=1 SV=1	0	2263.14							No Quan Values	Not Found	High	Not Found	High	Not Found	Not Found	Not Found	Not Found	Not Found	Not Found	High	7.616e-05	1.04e-06	4.05
FALSE	High	[R].GTPYEIFNVSLTQTLHR.[T]	1xDeamidated [N8]	0.00605306	0.000505324	1	1	1	P0AG93	P0AG93 [231-247]		Protein translocase subunit SecF OS=Escherichia coli (strain K12) OX=83333 GN=secF PE=1 SV=1	0	1977.01							No Quan Values	Not Found	Not Found	High	Not Found	Not Found	Not Found	Not Found	Not Found	Not Found	Not Found	High	0.0002357	0.0009012	3.49
FALSE	High	[R].GVGGDDDANMETIIYEGYGPGGTAIMIECLSDNR.[N]	1xCarbamidomethyl [C29]; 1xDeamidated [N9]	1.625e-05	7.13839e-05	1	1	5	P0A8A0	P0A8A0 [73-106]		Probable transcriptional regulatory protein YebC OS=Escherichia coli (strain K12) OX=83333 GN=yebC PE=1 SV=1	0	3591.56							No Quan Values	Not Found	High	High	High	High	Not Found	Not Found	Not Found	Not Found	Not Found	High	7.616e-05	1.498e-06	3.89
FALSE	High	[R].GVLEVETPCMSQATVTDIHLVPFETR.[F]	1xCarbamidomethyl [C9]; 1xDeamidated [Q12]	0.000462981	7.13839e-05	1	1	1	P0A8N7	P0A8N7 [34-59]		Elongation factor P--(R)-beta-lysine ligase OS=Escherichia coli (strain K12) OX=83333 GN=epmA PE=1 SV=1	0	2930.43							No Quan Values	Not Found	High	Not Found	Not Found	Not Found	Not Found	Not Found	Not Found	Not Found	Not Found	High	6.914e-05	3.541e-05	4.06
FALSE	High	[R].GVLKPGVELVEPTSGNTGIALAYVAAAR.[G]	1xDeamidated [N16]	3.30188e-07	7.13839e-05	1	1	3	P0ABK5	P0ABK5 [57-84]		Cysteine synthase A OS=Escherichia coli (strain K12) OX=83333 GN=cysK PE=1 SV=2	0	2754.5							No Quan Values	Not Found	Not Found	High	Not Found	Not Found	Not Found	High	High	Not Found	Not Found	High	6.879e-05	1.86e-08	5.13
FALSE	High	[R].GVLTNLGAVAVDTGIFTGR.[S]	1xDeamidated [N5]	0.00124764	7.13839e-05	1	1	1	P22259	P22259 [47-65]		Phosphoenolpyruvate carboxykinase (ATP) OS=Escherichia coli (strain K12) OX=83333 GN=pckA PE=1 SV=2	0	1862							No Quan Values	Not Found	Not Found	Not Found	Not Found	Not Found	High	Not Found	Not Found	Not Found	Not Found	High	0.0001794	8.974e-05	3.16
FALSE	High	[R].GVMFTGSTEVATLLQR.[N]	1xDeamidated [Q15]	0.0549876	0.00384233	1	1	1	P09546	P09546 [850-865]		Bifunctional protein PutA OS=Escherichia coli (strain K12) OX=83333 GN=putA PE=1 SV=3	0	1710.87							No Quan Values	High	Not Found	Not Found	Not Found	Not Found	Not Found	Not Found	Not Found	Not Found	Not Found	High	0.0005786	0.007579	3.94
FALSE	High	[R].GVNVLADAVK.[V]	1xDeamidated [N3]; 2xOxidation [L5; D7]; 1xCarbonyl [A6]	0.113657	0.00945868	1	1	1	P0A6F5	P0A6F5 [19-28]	P0A6F5 1xOxidation [D25]	60 kDa chaperonin OS=Escherichia coli (strain K12) OX=83333 GN=groL PE=1 SV=2	0	1032.52							No Quan Values	Not Found	Not Found	High	Not Found	Not Found	Not Found	Not Found	Not Found	Not Found	Not Found	High	0.002028	0.01879	1.41
FALSE	High	[R].GVTITSGLAR.[G]	1xOxidation [I4]; 1xCarbonyl [T3]	0.0334896	0.00211444	1	1	1	P30852	P30852 [137-146]		Protein Smf OS=Escherichia coli (strain K12) OX=83333 GN=smf PE=3 SV=1	0	1004.54							No Quan Values	Not Found	Not Found	Not Found	Not Found	High	Not Found	Not Found	Not Found	Not Found	Not Found	High	0.0004534	0.004257	2.3
FALSE	High	[R].GVVVAIDKDVVLVDAGLKSESAIPAEQFK.[N]	1xDeamidated [Q27]	0.0468144	0.00294603	1	1	1	P0AG67	P0AG67 [26-54]		30S ribosomal protein S1 OS=Escherichia coli (strain K12) OX=83333 GN=rpsA PE=1 SV=1	2	2998.63							No Quan Values	Not Found	Not Found	Not Found	Not Found	Not Found	High	Not Found	Not Found	Not Found	Not Found	High	0.0004574	0.003731	4.31
FALSE	High	[R].GYLSPYFINKPETGAVELESPFILLADK.[K]	1xDeamidated [N9]; 1xCarbonyl [Y2]	0.0218149	0.00128398	1	1	2	P0A6F5	P0A6F5 [198-225]		60 kDa chaperonin OS=Escherichia coli (strain K12) OX=83333 GN=groL PE=1 SV=2	0	3126.59							No Quan Values	Not Found	Not Found	Not Found	High	High	Not Found	Not Found	Not Found	Not Found	Not Found	High	0.0003662	0.002696	3.61
FALSE	High	[R].GYLSPYFINKPETGAVELESPFILLADKK.[I]	1xDeamidated [N9]	0.0033532	0.00034429	1	1	1	P0A6F5	P0A6F5 [198-226]		60 kDa chaperonin OS=Escherichia coli (strain K12) OX=83333 GN=groL PE=1 SV=2	1	3240.71							No Quan Values	Not Found	Not Found	High	Not Found	Not Found	Not Found	Not Found	Not Found	Not Found	Not Found	High	0.0001859	0.0004981	4.33
FALSE	High	[R].GYQLLIACSEDQPDNEMR.[C]	1xCarbamidomethyl [C8]	0.0446953	0.00291295	1	1	1	P0ACP1	P0ACP1 [91-108]		Catabolite repressor/activator OS=Escherichia coli (strain K12) OX=83333 GN=cra PE=1 SV=1	0	2138.95							No Quan Values	Not Found	Not Found	Not Found	Not Found	High	Not Found	Not Found	Not Found	Not Found	Not Found	High	0.0005773	0.005825	2.32
FALSE	High	[R].GYQVVLTCGPSADDLACVDEIAR.[G]	2xCarbamidomethyl [C8; C17]	0.00169301	7.13839e-05	1	1	2	P25742	P25742 [203-225]		Lipopolysaccharide core heptosyltransferase RfaQ OS=Escherichia coli (strain K12) OX=83333 GN=rfaQ PE=3 SV=2	0	2509.17							No Quan Values	Not Found	Not Found	Not Found	Not Found	High	Not Found	Not Found	High	Not Found	Not Found	High	6.95e-05	0.0001849	2.15
FALSE	High	[R].GYVLAAILALASATIQAADVTITVNGK.[V]	2xDeamidated [Q16; N25]; 1xTrioxidation [Y2]	0.112074	0.00934031	1	1	1	P08190	P08190 [7-33]		Protein FimG OS=Escherichia coli (strain K12) OX=83333 GN=fimG PE=1 SV=2	0	2694.44							No Quan Values	Not Found	Not Found	Not Found	Not Found	Not Found	Not Found	High	Not Found	Not Found	Not Found	High	0.00182	0.01522	3.06
FALSE	High	[R].HAAYNDINSASALIDDSTCAVIVEPIQGEGGVVPASNAFLQGLR.[E]	1xCarbamidomethyl [C19]; 2xDeamidated [N8; N]	0.0316935	0.00192073	1	1	2	P77581	P77581 [167-210]		Succinylornithine transaminase OS=Escherichia coli (strain K12) OX=83333 GN=astC PE=1 SV=1	0	4542.21							No Quan Values	Not Found	High	Not Found	Not Found	High	Not Found	Not Found	Not Found	Not Found	Not Found	High	0.0002696	0.003485	2.66
FALSE	High	[R].HALPEQVYFVCYDEENAHLYER.[L]	1xCarbamidomethyl [C11]; 1xDeamidated [Q/N]	0.0295188	0.00182556	1	1	3	P0A8D6	P0A8D6 [148-169]		O-acetyl-ADP-ribose deacetylase OS=Escherichia coli (strain K12) OX=83333 GN=ymdB PE=1 SV=1	0	2783.24							No Quan Values	Not Found	Not Found	Not Found	High	Not Found	Not Found	Not Found	Not Found	High	High	High	0.0003883	0.003796	4.65
FALSE	High	[R].HATNSELLCEAFLHAFTGQPLPDDADLRK.[E]	1xCarbamidomethyl [C9]; 1xDeamidated [N4]	0.0382618	0.00245066	1	1	1	P0A8U6	P0A8U6 [51-79]		Met repressor OS=Escherichia coli (strain K12) OX=83333 GN=metJ PE=1 SV=2	1	3267.57							No Quan Values	Not Found	Not Found	Not Found	High	Not Found	Not Found	Not Found	Not Found	Not Found	Not Found	High	0.0005651	0.005041	4.05
FALSE	High	[R].HDDDGVTIETADGEYQAK.[K]		0.00553167	0.000461555	1	1	1	P40874	P40874 [177-194]		N-methyl-L-tryptophan oxidase OS=Escherichia coli (strain K12) OX=83333 GN=solA PE=1 SV=1	0	1963.85							No Quan Values	Not Found	Not Found	High	Not Found	Not Found	Not Found	Not Found	Not Found	Not Found	Not Found	High	0.0001859	0.0008278	2.39
FALSE	High	[R].HDGEAEDVAVALNEQYQPR.[F]	1xDeamidated [N/Q]	0.000559918	7.13839e-05	1	1	6	P00961	P00961 [419-437]		Glycine--tRNA ligase beta subunit OS=Escherichia coli (strain K12) OX=83333 GN=glyS PE=1 SV=4	0	2141.97							No Quan Values	Not Found	Not Found	Not Found	High	High	Not Found	Not Found	High	Not Found	High	High	7.616e-05	5.968e-05	3.35
FALSE	High	[R].HDGSAATCDDFVQAMEDASNVDLSHFR.[R]	1xCarbamidomethyl [C8]; 1xDeamidated [Q13]	0.00025955	7.13839e-05	1	1	2	P04825	P04825 [411-437]		Aminopeptidase N OS=Escherichia coli (strain K12) OX=83333 GN=pepN PE=1 SV=2	0	2996.24							No Quan Values	Not Found	Not Found	Not Found	Not Found	Not Found	Not Found	Not Found	Not Found	High	High	High	7.57e-05	2.291e-05	5.04
FALSE	High	[R].HEEVQALLGDAQTIADQER.[F]	1xDeamidated [Q]	0.00799268	0.000505324	1	1	2	P0A7I0	P0A7I0 [16-34]		Peptide chain release factor RF1 OS=Escherichia coli (strain K12) OX=83333 GN=prfA PE=1 SV=1	0	2124.02							No Quan Values	Not Found	Not Found	Not Found	High	High	Not Found	Not Found	Not Found	Not Found	Not Found	High	0.000165	0.0009485	5.12
FALSE	High	[R].HFLNMVCTHMADLDYGELR.[V]	1xCarbamidomethyl [C7]; 1xDeamidated [N4]	0.000398971	7.13839e-05	1	1	3	P0A9U3	P0A9U3 [213-231]		Uncharacterized ABC transporter ATP-binding protein YbiT OS=Escherichia coli (strain K12) OX=83333 GN=ybiT PE=1 SV=1	0	2323.03							No Quan Values	Not Found	High	High	High	Not Found	Not Found	Not Found	Not Found	Not Found	Not Found	High	7.616e-05	4.186e-05	3.5
FALSE	High	[R].HFMNASGGGVTASGGEAILQAEFVR.[D]	1xDeamidated [N4]	7.08439e-05	7.13839e-05	1	1	1	P0A9N4	P0A9N4 [65-89]		Pyruvate formate-lyase 1-activating enzyme OS=Escherichia coli (strain K12) OX=83333 GN=pflA PE=1 SV=2	0	2507.2							No Quan Values	High	Not Found	Not Found	Not Found	Not Found	Not Found	Not Found	Not Found	Not Found	Not Found	High	8.207e-05	8.513e-06	5.59
FALSE	High	[R].HIAAPNETVSTMGFEAATR.[A]	1xDeamidated [N6]	0.0218149	0.00128398	1	1	1	P0A6R0	P0A6R0 [43-61]		3-oxoacyl-[acyl-carrier-protein] synthase 3 OS=Escherichia coli (strain K12) OX=83333 GN=fabH PE=1 SV=1	0	2003.95							No Quan Values	Not Found	Not Found	Not Found	Not Found	High	Not Found	Not Found	Not Found	Not Found	Not Found	High	0.0003662	0.0027	2.35
FALSE	High	[R].HIDGLLKPVGSLGK.[L]	2xOxidation [P8; S11]; 1xDioxidation [V9]; 1xCarbonyl [D3]	0.084764	0.00702561	1	1	1	P36562	P36562 [25-38]	P36562 1xOxidation [P32]	Nicotinate-nucleotide--dimethylbenzimidazole phosphoribosyltransferase OS=Escherichia coli (strain K12) OX=83333 GN=cobT PE=3 SV=3	0	1511.81							No Quan Values	Not Found	High	Not Found	Not Found	Not Found	Not Found	Not Found	Not Found	Not Found	Not Found	High	0.00091	0.01071	2.75
FALSE	High	[R].HIGPDAAQQQEMLNAVGAQSLNALTGQIVPK.[D]	1xDeamidated [Q/N]	0.024396	0.0014829	1	1	2	P33195	P33195 [18-48]		Glycine dehydrogenase (decarboxylating) OS=Escherichia coli (strain K12) OX=83333 GN=gcvP PE=1 SV=3	0	3200.64							No Quan Values	High	Not Found	Not Found	Not Found	High	Not Found	Not Found	Not Found	Not Found	Not Found	High	0.0002317	0.003196	4.01
FALSE	High	[R].HIGPDAAQQQEMLNAVGAQSLNALTGQIVPK.[D]	1xDeamidated [N14]; 1xOxidation [M12]	0.0373754	0.00245066	1	1	1	P33195	P33195 [18-48]		Glycine dehydrogenase (decarboxylating) OS=Escherichia coli (strain K12) OX=83333 GN=gcvP PE=1 SV=3	0	3216.63							No Quan Values	Not Found	Not Found	Not Found	High	Not Found	Not Found	Not Found	Not Found	Not Found	Not Found	High	0.0005651	0.004885	2.98
FALSE	High	[R].HLDALLSSGHNVVGVFTQPDRPAGR.[G]	1xDeamidated [Q/N]	0.00145942	7.13839e-05	1	1	2	P23882	P23882 [19-43]		Methionyl-tRNA formyltransferase OS=Escherichia coli (strain K12) OX=83333 GN=fmt PE=1 SV=4	0	2644.36							No Quan Values	Not Found	Not Found	Not Found	Not Found	Not Found	Not Found	High	High	Not Found	Not Found	High	7.378e-05	0.0001773	3.44
FALSE	High	[R].HLGFPALAVSLDGHK.[H]		0.0307087	0.00187759	1	1	1	P0A840	P0A840 [115-129]		5'/3'-nucleotidase SurE OS=Escherichia coli (strain K12) OX=83333 GN=surE PE=1 SV=1	0	1561.85							No Quan Values	Not Found	Not Found	Not Found	Not Found	Not Found	Not Found	Not Found	High	Not Found	Not Found	High	0.0003707	0.003623	2.78
FALSE	High	[R].HLLPSVVHYQQQGHSVGYDAR.[T]	1xDeamidated [Q]	0.00411758	0.00041021	1	1	4	P0A6Z1	P0A6Z1 [51-71]		Chaperone protein HscA OS=Escherichia coli (strain K12) OX=83333 GN=hscA PE=1 SV=1	0	2392.18							No Quan Values	Not Found	High	Not Found	High	Not Found	Not Found	Not Found	Not Found	High	Not Found	High	6.914e-05	0.0003762	2.8
FALSE	High	[R].HNVAPIFICPPNADDDLLR.[Q]	1xCarbamidomethyl [C9]; 1xDeamidated [N12]	0.096551	0.0081898	1	1	1	P0A877	P0A877 [146-164]		Tryptophan synthase alpha chain OS=Escherichia coli (strain K12) OX=83333 GN=trpA PE=1 SV=1	0	2178.06							No Quan Values	Not Found	Not Found	Not Found	Not Found	Not Found	Not Found	High	Not Found	Not Found	Not Found	High	0.001543	0.01292	3.04
FALSE	High	[R].HQLMVEQLDNETWDAAADTVR.[K]	1xDeamidated [N/Q]	0.00123738	7.13839e-05	1	1	9	P0A6L9	P0A6L9 [129-149]		Co-chaperone protein HscB OS=Escherichia coli (strain K12) OX=83333 GN=hscB PE=1 SV=1	0	2443.12							No Quan Values	High	High	High	High	High	Not Found	Not Found	Not Found	High	Not Found	High	6.924e-05	0.0001833	3.85
FALSE	High	[R].HQPLLEQHVLYATGTTGNLISR.[A]	1xDeamidated [Q7]	0.00118735	7.13839e-05	1	1	1	P0A731	P0A731 [33-54]		Methylglyoxal synthase OS=Escherichia coli (strain K12) OX=83333 GN=mgsA PE=1 SV=1	0	2449.28							No Quan Values	High	Not Found	Not Found	Not Found	Not Found	Not Found	Not Found	Not Found	Not Found	Not Found	High	8.207e-05	0.0001473	4.58
FALSE	High	[R].HSFNEPHILAIAQAIAEER.[A]	1xDeamidated [N4]	0.0494047	0.00313529	1	1	1	P36938	P36938 [54-72]		Phosphoglucomutase OS=Escherichia coli (strain K12) OX=83333 GN=pgm PE=1 SV=1	0	2147.09							No Quan Values	Not Found	High	Not Found	Not Found	Not Found	Not Found	Not Found	Not Found	Not Found	Not Found	High	0.000357	0.005773	4.89
FALSE	High	[R].HVEIQVLADGQGNAIYLAER.[D]	1xDeamidated [Q/N]	0.00461886	0.000461555	1	1	3	P24182	P24182 [209-228]		Biotin carboxylase OS=Escherichia coli (strain K12) OX=83333 GN=accC PE=1 SV=2	0	2197.12							No Quan Values	Not Found	High	Not Found	Not Found	High	Not Found	Not Found	Not Found	Not Found	High	High	0.0001191	0.0005276	4.62
FALSE	High	[R].HVFNGMGYDGDNISPHLAWDDVPAGTK.[S]	2xDeamidated [N4; N12]	0.0554078	0.00398584	1	1	1	P12994	P12994 [18-44]		UPF0098 protein YbhB OS=Escherichia coli (strain K12) OX=83333 GN=ybhB PE=1 SV=2	0	2915.29							No Quan Values	Not Found	Not Found	Not Found	Not Found	High	Not Found	Not Found	Not Found	Not Found	Not Found	High	0.0007489	0.007392	2.51
FALSE	High	[R].HYEIVFMVHPDQSEQVPGMIER.[Y]	1xDeamidated [Q]	0.000376537	7.13839e-05	1	1	10	P02358	P02358 [3-24]		30S ribosomal protein S6 OS=Escherichia coli (strain K12) OX=83333 GN=rpsF PE=1 SV=1	0	2642.24							No Quan Values	Not Found	High	Not Found	High	Not Found	Not Found	High	High	High	High	High	7.616e-05	3.949e-05	4.16
FALSE	High	[R].HYFANPEAR.[S]		0.00553167	0.000461555	1	1	4	P0A8V6	P0A8V6 [178-186]		Fatty acid metabolism regulator protein OS=Escherichia coli (strain K12) OX=83333 GN=fadR PE=1 SV=2	0	1104.52							No Quan Values	High	High	High	High	Not Found	Not Found	Not Found	Not Found	Not Found	Not Found	High	0.000165	0.000649	1.68
FALSE	High	[R].IAAVLQHVNSNYDIDLFR.[T]	2xDeamidated [N9; N11]	0.0742626	0.00616101	1	1	1	P00957	P00957 [244-261]		Alanine--tRNA ligase OS=Escherichia coli (strain K12) OX=83333 GN=alaS PE=1 SV=2	0	2090.06							No Quan Values	Not Found	Not Found	Not Found	Not Found	High	Not Found	Not Found	Not Found	Not Found	Not Found	High	0.0007631	0.01018	2.99
FALSE	High	[R].IAEAAWQVNESTENIGAR.[R]	1xDioxidation [W6]	0.0027526	0.000214228	1	1	3	P0A6H5	P0A6H5 [376-393]		ATP-dependent protease ATPase subunit HslU OS=Escherichia coli (strain K12) OX=83333 GN=hslU PE=1 SV=1	0	1990.95							No Quan Values	Not Found	Not Found	High	Not Found	High	Not Found	High	Not Found	Not Found	Not Found	High	6.924e-05	0.0004091	2.24
FALSE	High	[R].IAESINIALDKTQGVTAVIENTAGQGSNLGFK.[F]	1xDeamidated [N6]	0.018138	0.00113572	1	1	1	P0A6C1	P0A6C1 [126-157]		Endonuclease 4 OS=Escherichia coli (strain K12) OX=83333 GN=nfo PE=1 SV=1	1	3260.7							No Quan Values	Not Found	Not Found	Not Found	Not Found	Not Found	Not Found	Not Found	Not Found	High	Not Found	High	6.391e-05	0.001849	3.25
FALSE	High	[R].IAGSDIMMSDAMPSGK.[A]	1xOxidation [M8]	0.0433327	0.00276938	1	1	1	P16681	P16681 [66-81]		Protein PhnB OS=Escherichia coli (strain K12) OX=83333 GN=phnB PE=4 SV=1	0	1626.72							No Quan Values	Not Found	Not Found	Not Found	Not Found	Not Found	Not Found	Not Found	Not Found	High	Not Found	High	0.0002803	0.00489	2.14
FALSE	High	[R].IAYVVQTNGGQFPYELR.[V]	2xDeamidated [Q6; Q/N]	0.00635771	0.000505324	1	1	3	P0A855	P0A855 [167-183]		Tol-Pal system protein TolB OS=Escherichia coli (strain K12) OX=83333 GN=tolB PE=1 SV=1	0	1956.97							No Quan Values	Not Found	Not Found	Not Found	High	Not Found	Not Found	Not Found	Not Found	High	High	High	0.000165	0.0007468	4.21
FALSE	High	[R].ICLFTVSDDGHLVAQDPAEVTTVEGAGPR.[H]	1xCarbamidomethyl [C2]; 1xDeamidated [Q15]	1.03958e-05	7.13839e-05	1	1	15	P52697	P52697 [151-179]		6-phosphogluconolactonase OS=Escherichia coli (strain K12) OX=83333 GN=pgl PE=1 SV=2	0	3055.47							No Quan Values	Not Found	Not Found	High	High	High	High	High	High	High	High	High	7.616e-05	9.368e-07	4.36
FALSE	High	[R].IDEWMMNYLTEFDGKPFQSVSK.[V]	1xDeamidated [Q18]	0.0972458	0.00822354	1	1	1	P0A6Z3	P0A6Z3 [464-485]		Chaperone protein HtpG OS=Escherichia coli (strain K12) OX=83333 GN=htpG PE=1 SV=1	0	2666.22							No Quan Values	Not Found	Not Found	Not Found	Not Found	High	Not Found	Not Found	Not Found	Not Found	Not Found	High	0.001104	0.01393	2.06
FALSE	High	[R].IDNVLVCPNSNCISHAEPVSSSFAVR.[K]	2xCarbamidomethyl [C7; C12]; 2xDeamidated [N9; N11]	0.00107536	7.13839e-05	1	1	1	P0A7F3	P0A7F3 [103-128]		Aspartate carbamoyltransferase regulatory chain OS=Escherichia coli (strain K12) OX=83333 GN=pyrI PE=1 SV=2	0	2874.34							No Quan Values	Not Found	Not Found	High	Not Found	Not Found	Not Found	Not Found	Not Found	Not Found	Not Found	High	6.924e-05	0.0001591	4.39
FALSE	High	[R].IDPIIVAQDGSLSGPGMACTTVAK.[Q]	1xCarbamidomethyl [C19]; 1xDeamidated [Q8]	0.00684339	0.000505324	1	1	1	P10100	P10100 [166-189]		Endolytic peptidoglycan transglycosylase RlpA OS=Escherichia coli (strain K12) OX=83333 GN=rlpA PE=1 SV=1	0	2402.19							No Quan Values	Not Found	Not Found	High	Not Found	Not Found	Not Found	Not Found	Not Found	Not Found	Not Found	High	0.0002357	0.001022	3.51
FALSE	High	[R].IFAEGAFSQAFVPILAEYK.[S]	1xDeamidated [Q9]	0.0639704	0.0046975	1	1	1	P0AF16	P0AF16 [54-72]		Lipid II flippase MurJ OS=Escherichia coli (strain K12) OX=83333 GN=murJ PE=1 SV=1	0	2102.08							No Quan Values	Not Found	Not Found	High	Not Found	Not Found	Not Found	Not Found	Not Found	Not Found	Not Found	High	0.0009489	0.01007	1.75
FALSE	High	[R].IFEAAELSHQTNTLPEVCGR.[V]	1xCarbamidomethyl [C18]; 1xDeamidated [Q10]	0.000603151	7.13839e-05	1	1	2	P09832	P09832 [77-96]		Glutamate synthase [NADPH] small chain OS=Escherichia coli (strain K12) OX=83333 GN=gltD PE=1 SV=3	0	2273.09							No Quan Values	Not Found	Not Found	High	High	Not Found	Not Found	Not Found	Not Found	Not Found	Not Found	High	7.616e-05	6.447e-05	4.48
FALSE	High	[R].IGDGDQFSSGFVEVNPNSK.[I]	1xDeamidated [N]	0.000101103	7.13839e-05	1	1	5	Q46845	Q46845 [82-100]		Disulfide-bond oxidoreductase YghU OS=Escherichia coli (strain K12) OX=83333 GN=yghU PE=1 SV=2	0	1997.91							No Quan Values	High	High	High	High	Not Found	Not Found	High	Not Found	Not Found	Not Found	High	6.924e-05	1.492e-05	4.55
FALSE	High	[R].IGEYYNLNLTIVNDQVDQTFR.[F]	1xDeamidated [N13]	0.000729397	7.13839e-05	1	1	1	P36938	P36938 [247-267]		Phosphoglucomutase OS=Escherichia coli (strain K12) OX=83333 GN=pgm PE=1 SV=1	0	2516.23							No Quan Values	Not Found	High	Not Found	Not Found	Not Found	Not Found	Not Found	Not Found	Not Found	Not Found	High	6.914e-05	5.776e-05	2.95
FALSE	High	[R].IGQVKDENITVVWVPGAYELPLAAGALAK.[T]	1xDeamidated [N/Q]	0.0156882	0.000869954	1	1	3	P61714	P61714 [41-69]		6,7-dimethyl-8-ribityllumazine synthase OS=Escherichia coli (strain K12) OX=83333 GN=ribE PE=1 SV=1	1	3023.65							No Quan Values	Not Found	High	Not Found	Not Found	Not Found	Not Found	High	Not Found	Not Found	Not Found	High	0.0001369	0.001953	2.94
FALSE	High	[R].IGYSGDSSSDISLKPLNYEQKDEK.[V]	1xDeamidated [N/Q]	0.0972458	0.00822354	1	1	3	P77804	P77804 [147-170]		Protein YdgA OS=Escherichia coli (strain K12) OX=83333 GN=ydgA PE=1 SV=1	1	2674.27							No Quan Values	Not Found	Not Found	High	Not Found	Not Found	Not Found	Not Found	Not Found	High	High	High	0.001332	0.01291	2.93
FALSE	High	[R].IHNGDMQQTVFGILGINEEEQR.[E]	2xDeamidated [Q7; Q8]	0.0782006	0.00646038	1	1	1	P21889	P21889 [490-511]		Aspartate--tRNA ligase OS=Escherichia coli (strain K12) OX=83333 GN=aspS PE=1 SV=1	0	2530.19							No Quan Values	Not Found	Not Found	Not Found	High	Not Found	Not Found	Not Found	Not Found	Not Found	Not Found	High	0.001335	0.01093	3.57
FALSE	High	[R].IIFTSSTSVYGDAQGTVK.[E]	1xDeamidated [Q14]	0.0554078	0.00398584	1	1	1	P0AD12	P0AD12 [107-124]		Protein YeeZ OS=Escherichia coli (strain K12) OX=83333 GN=yeeZ PE=1 SV=1	0	1874.94							No Quan Values	Not Found	Not Found	Not Found	High	Not Found	Not Found	Not Found	Not Found	Not Found	Not Found	High	0.0008077	0.007493	2.68
[truncated: 20,560 more rows]

## Sheet: Processed data
Annotated Sequence	Modifications	Master Protein Accessions	Protein Description	Abundance Ratio: (3 kGy) / (0 Gy)	Abundance Ratio Adj. P-Value: (3 kGy) / (0 Gy)
[truncated: 19,867 more rows]
